# Supplementary material for: Microfluidics-free single-cell genomics with templated emulsification
Source: Nat Biotechnol. 2023 Mar 6;41(11):1557–66. doi: 10.1038/s41587-023-01685-z (PMC10635830; doi:10.1038/s41587-023-01685-z)
Supplement: Supplementary file 3 — Breast tissue marker genes used for cluster cell-type identification (a) and identified using differential expression between clusters (b; FindAllMarkers Seurat v4.1.0, only.pos=FALSE, min.pct = 0.25, logfc.threshold = 0.5, test.use=‘bimod’). [file 41587_2023_1685_MOESM3_ESM.xlsx]

## Sheet: Supplementary Table 2a
Cell	Markers
Fibroblast	DCN	MMP2	PDPN
LEP1 (secretory)	ALDH1A3	LTF	PROM1	ESR1	PGR
LEP2	KRT19	ELF3	MUC1	AGR2	ANKRD30A	TFF3	ESR1	PGR
Myoepithelial (MEP)	KRT14	KRT17	TP63	ACTA2
Macrophage	CD14	CD16	CD64	CD68	CD71	CCL3
Dendritic cell	LY75	CCR7
Vascular accessory	RGS5
Endothelial	ANGPT2	CDH5	CLDN5
Lymphocyte	CD52	CXCR4	CD3D	CD8A	PTPRC

## Sheet: Supplementary Table 2b
FindAllMarkers(immune.combined, only.pos=FALSE, min.pct = 0.25, logfc.threshold = 0.5, test.use='bimod')
	p_val	avg_log2FC	pct.1	pct.2	p_val_adj	cluster	gene
MMP3	0	2.5865	0.963	0.837	0	0	MMP3
MMP12	0	2.0346	0.738	0.463	0	0	MMP12
MMP10	0	2.01654	0.737	0.493	0	0	MMP10
SERPINE2	0	1.97746	0.935	0.669	0	0	SERPINE2
MMP1	0	1.85456	0.559	0.407	0	0	MMP1
TAC1	0	1.56214	0.837	0.586	0	0	TAC1
CXCL1	0	1.50256	0.91	0.676	0	0	CXCL1
APOD	0	1.44609	0.981	0.806	0	0	APOD
FST	0	1.29837	0.89	0.65	0	0	FST
ENSG00000289530	0	1.23661	0.893	0.631	0	0	ENSG00000289530
PTGS2	0	1.23584	0.792	0.568	0	0	PTGS2
PTGES	0	1.23093	0.844	0.583	0	0	PTGES
TIMP1	0	1.20774	0.992	0.92	0	0	TIMP1
TNFAIP6	0	1.08289	0.993	0.811	0	0	TNFAIP6
CYP1B1	0	1.06907	0.914	0.732	0	0	CYP1B1
RAMP1	0	0.974274	0.749	0.491	0	0	RAMP1
AKR1C1	0	0.94826	0.944	0.716	0	0	AKR1C1
TWIST1	0	0.926254	0.838	0.622	0	0	TWIST1
THAP2	0	0.917537	0.536	0.457	0	0	THAP2
FGF2	0	0.874034	0.799	0.568	0	0	FGF2
CXCL3	0	0.850113	0.873	0.665	0	0	CXCL3
OLFM1	0	0.817888	0.735	0.532	0	0	OLFM1
CMSS1	0	0.788922	0.782	0.61	0	0	CMSS1
INHBA	0	0.770925	0.741	0.578	0	0	INHBA
SLC7A2	0	0.769985	0.846	0.657	0	0	SLC7A2
AKR1C2	0	0.699628	0.83	0.64	0	0	AKR1C2
IL11	0	0.694537	0.477	0.406	0	0	IL11
C11orf96	0	0.662343	0.711	0.592	0	0	C11orf96
DLK1	0	0.656479	0.676	0.51	0	0	DLK1
MAP3K4-AS1	0	0.651131	0.715	0.547	0	0	MAP3K4-AS1
CFD	0	0.636763	0.805	0.57	0	0	CFD
IL6	0	0.620541	0.623	0.457	0	0	IL6
CXCL2	0	0.540569	0.852	0.671	0	0	CXCL2
HAS2	0	0.524719	0.597	0.521	0	0	HAS2
KLF2	0	-0.500599	0.509	0.539	0	0	KLF2
SERPINA1	0	-0.502231	0.394	0.406	0	0	SERPINA1
OCLN	0	-0.50499	0.434	0.525	0	0	OCLN
RIMKLB	0	-0.508055	0.538	0.549	0	0	RIMKLB
CAPN2	0	-0.511544	0.632	0.682	0	0	CAPN2
TRBC1	0	-0.513263	0.379	0.367	0	0	TRBC1
IER5	0	-0.517544	0.679	0.667	0	0	IER5
ITGB2	0	-0.51767	0.495	0.443	0	0	ITGB2
CYP27A1	0	-0.518602	0.504	0.421	0	0	CYP27A1
CX3CL1	0	-0.518616	0.352	0.43	0	0	CX3CL1
CST7	0	-0.523179	0.415	0.388	0	0	CST7
MYO6	0	-0.527231	0.409	0.494	0	0	MYO6
KIAA1522	0	-0.529741	0.43	0.471	0	0	KIAA1522
CTC1	0	-0.534681	0.421	0.467	0	0	CTC1
EFNA1	0	-0.536323	0.415	0.494	0	0	EFNA1
PECAM1	0	-0.541389	0.391	0.439	0	0	PECAM1
LSP1	0	-0.54211	0.448	0.411	0	0	LSP1
GPR183	0	-0.542306	0.261	0.422	0	0	GPR183
CYB5A	0	-0.546215	0.398	0.491	0	0	CYB5A
TLR2	0	-0.548164	0.425	0.493	0	0	TLR2
RNU6-5P	0	-0.552551	0.504	0.534	0	0	RNU6-5P
ATP1B1	0	-0.557045	0.416	0.473	0	0	ATP1B1
NQO1	0	-0.557263	0.723	0.716	0	0	NQO1
RBM47	0	-0.56048	0.418	0.466	0	0	RBM47
LPXN	0	-0.563656	0.433	0.501	0	0	LPXN
IL4I1	0	-0.564708	0.46	0.472	0	0	IL4I1
CORO1C	0	-0.564803	0.45	0.602	0	0	CORO1C
CD47	0	-0.565329	0.588	0.623	0	0	CD47
MMP7	0	-0.569939	0.46	0.483	0	0	MMP7
ADM	0	-0.571432	0.475	0.549	0	0	ADM
IGHA2	0	-0.571754	0.477	0.484	0	0	IGHA2
DHCR24	0	-0.571964	0.353	0.454	0	0	DHCR24
ANXA11	0	-0.574058	0.471	0.585	0	0	ANXA11
BST2	0	-0.576037	0.561	0.514	0	0	BST2
SHANK3	0	-0.57633	0.364	0.413	0	0	SHANK3
ARHGAP29	0	-0.578116	0.427	0.503	0	0	ARHGAP29
CD83	0	-0.578284	0.442	0.463	0	0	CD83
LMNA	0	-0.579084	0.677	0.668	0	0	LMNA
H1-2	0	-0.580828	0.453	0.566	0	0	H1-2
ANXA6	0	-0.588423	0.536	0.582	0	0	ANXA6
GNLY	0	-0.589335	0.561	0.477	0	0	GNLY
FLNB	0	-0.590146	0.465	0.584	0	0	FLNB
S1PR1	0	-0.596915	0.428	0.514	0	0	S1PR1
ISG20	0	-0.597137	0.402	0.554	0	0	ISG20
ADGRF5	0	-0.598045	0.379	0.403	0	0	ADGRF5
ANKRD30A	0	-0.598375	0.473	0.458	0	0	ANKRD30A
MT-CO3	0	-0.601966	0.975	0.967	0	0	MT-CO3
SH3BGRL3	0	-0.610404	0.668	0.738	0	0	SH3BGRL3
NTN4	0	-0.610474	0.54	0.53	0	0	NTN4
EPCAM	0	-0.614155	0.453	0.443	0	0	EPCAM
DSP	0	-0.615511	0.402	0.485	0	0	DSP
CRIM1	0	-0.61628	0.57	0.605	0	0	CRIM1
MAL2	0	-0.620365	0.433	0.486	0	0	MAL2
CD163	0	-0.620775	0.575	0.552	0	0	CD163
INHBB	0	-0.621436	0.461	0.545	0	0	INHBB
EREG	0	-0.624808	0.419	0.475	0	0	EREG
PRG2	0	-0.625377	0.479	0.438	0	0	PRG2
ADGRG1	0	-0.629303	0.438	0.499	0	0	ADGRG1
MYO5B	0	-0.63589	0.34	0.464	0	0	MYO5B
SELE	0	-0.636267	0.349	0.315	0	0	SELE
BHLHE40	0	-0.636435	0.483	0.53	0	0	BHLHE40
SLC38A1	0	-0.637268	0.369	0.506	0	0	SLC38A1
ANXA3	0	-0.641538	0.41	0.473	0	0	ANXA3
TGM2	0	-0.644674	0.359	0.459	0	0	TGM2
CXCL16	0	-0.645035	0.45	0.489	0	0	CXCL16
CALCRL	0	-0.649705	0.344	0.496	0	0	CALCRL
TCIM	0	-0.650885	0.513	0.599	0	0	TCIM
YWHAH	0	-0.656369	0.623	0.697	0	0	YWHAH
ADAM9	0	-0.658348	0.508	0.578	0	0	ADAM9
LINC00324	0	-0.658505	0.411	0.522	0	0	LINC00324
ARL4C	0	-0.659163	0.363	0.478	0	0	ARL4C
CYTIP	0	-0.66019	0.31	0.449	0	0	CYTIP
GNG11	0	-0.665377	0.571	0.584	0	0	GNG11
PDK4	0	-0.670895	0.655	0.549	0	0	PDK4
CCL3	0	-0.671749	0.558	0.552	0	0	CCL3
CA12	0	-0.675828	0.348	0.51	0	0	CA12
CTSH	0	-0.675979	0.314	0.405	0	0	CTSH
CD68	0	-0.677547	0.35	0.441	0	0	CD68
STOM	0	-0.685284	0.625	0.654	0	0	STOM
USP53	0	-0.687075	0.379	0.485	0	0	USP53
F11R	0	-0.690147	0.452	0.499	0	0	F11R
SPTBN1	0	-0.692374	0.565	0.657	0	0	SPTBN1
TPM1	0	-0.694039	0.632	0.623	0	0	TPM1
SPINT1	0	-0.69505	0.471	0.495	0	0	SPINT1
SERPINA3	0	-0.695954	0.464	0.483	0	0	SERPINA3
EDN1	0	-0.698113	0.41	0.529	0	0	EDN1
WFDC21P	0	-0.700284	0.468	0.44	0	0	WFDC21P
TES	0	-0.700661	0.619	0.639	0	0	TES
ANXA2	0	-0.707249	0.958	0.943	0	0	ANXA2
CLDN7	0	-0.709348	0.417	0.498	0	0	CLDN7
TMSB10	0	-0.711008	0.958	0.974	0	0	TMSB10
MYL12A	0	-0.713963	0.82	0.865	0	0	MYL12A
CDCP1	0	-0.724016	0.363	0.473	0	0	CDCP1
ADGRL4	0	-0.724124	0.419	0.434	0	0	ADGRL4
ANKRD36C	0	-0.728094	0.376	0.472	0	0	ANKRD36C
AKAP12	0	-0.734313	0.563	0.574	0	0	AKAP12
MT-TV	0	-0.734546	0.711	0.792	0	0	MT-TV
ACTN1	0	-0.734916	0.614	0.656	0	0	ACTN1
SGK1	0	-0.737109	0.53	0.582	0	0	SGK1
ALOX5AP	0	-0.739968	0.484	0.505	0	0	ALOX5AP
SAMSN1	0	-0.740971	0.442	0.487	0	0	SAMSN1
UGCG	0	-0.741788	0.655	0.743	0	0	UGCG
TPSB2	0	-0.743161	0.474	0.475	0	0	TPSB2
ARL6IP5	0	-0.747151	0.537	0.607	0	0	ARL6IP5
HLA-DQA1	0	-0.753067	0.402	0.465	0	0	HLA-DQA1
ADIRF	0	-0.762143	0.408	0.54	0	0	ADIRF
PERP	0	-0.762682	0.618	0.609	0	0	PERP
RGCC	0	-0.764278	0.37	0.476	0	0	RGCC
MARCKS	0	-0.766523	0.673	0.727	0	0	MARCKS
RAB11FIP1	0	-0.769481	0.425	0.471	0	0	RAB11FIP1
RGS1	0	-0.769728	0.429	0.479	0	0	RGS1
IDO1	0	-0.772434	0.397	0.41	0	0	IDO1
RNA5S1	0	-0.774352	0.44	0.436	0	0	RNA5S1
BIRC3	0	-0.77503	0.449	0.551	0	0	BIRC3
GADD45A	0	-0.776363	0.515	0.559	0	0	GADD45A
MIR4435-2HG	0	-0.790278	0.383	0.569	0	0	MIR4435-2HG
STC2	0	-0.790412	0.42	0.462	0	0	STC2
TNFRSF1B	0	-0.793434	0.384	0.463	0	0	TNFRSF1B
HLA-DPB1	0	-0.797139	0.539	0.516	0	0	HLA-DPB1
MYL6	0	-0.797929	0.972	0.979	0	0	MYL6
CARHSP1	0	-0.80146	0.498	0.563	0	0	CARHSP1
CALM2	0	-0.80844	0.767	0.834	0	0	CALM2
HLA-DQB1	0	-0.811285	0.355	0.359	0	0	HLA-DQB1
ATF3	0	-0.818745	0.479	0.599	0	0	ATF3
LAMB3	0	-0.822191	0.421	0.475	0	0	LAMB3
CD9	0	-0.823142	0.607	0.634	0	0	CD9
AREG	0	-0.836907	0.457	0.577	0	0	AREG
CAPG	0	-0.837758	0.564	0.599	0	0	CAPG
HERPUD1	0	-0.839932	0.511	0.647	0	0	HERPUD1
MYL12B	0	-0.841386	0.863	0.896	0	0	MYL12B
SYNGR2	0	-0.845061	0.346	0.477	0	0	SYNGR2
DUSP4	0	-0.848712	0.429	0.507	0	0	DUSP4
JUP	0	-0.849189	0.525	0.576	0	0	JUP
PODXL	0	-0.850721	0.36	0.514	0	0	PODXL
TUBA1A	0	-0.857962	0.718	0.747	0	0	TUBA1A
CCN2	0	-0.862595	0.547	0.545	0	0	CCN2
C1QA	0	-0.87327	0.507	0.439	0	0	C1QA
SFN	0	-0.88379	0.269	0.407	0	0	SFN
CCL4	0	-0.886087	0.561	0.569	0	0	CCL4
ACTB	0	-0.886521	0.99	0.976	0	0	ACTB
PLA2G7	0	-0.890218	0.47	0.501	0	0	PLA2G7
SAA1	0	-0.89698	0.508	0.544	0	0	SAA1
S100A8	0	-0.899218	0.558	0.567	0	0	S100A8
TRBC2	0	-0.90579	0.291	0.379	0	0	TRBC2
TYROBP	0	-0.924158	0.531	0.533	0	0	TYROBP
DEFB1	0	-0.935382	0.638	0.526	0	0	DEFB1
PTPRC	0	-0.94049	0.343	0.448	0	0	PTPRC
ANXA1	0	-0.944949	0.711	0.786	0	0	ANXA1
LCP1	0	-0.947895	0.42	0.467	0	0	LCP1
MGLL	0	-0.948546	0.413	0.509	0	0	MGLL
CDH1	0	-0.954067	0.355	0.506	0	0	CDH1
SPARC	0	-0.95666	0.786	0.729	0	0	SPARC
CD52	0	-0.965146	0.503	0.486	0	0	CD52
C5AR1	0	-0.966834	0.411	0.469	0	0	C5AR1
ACTG1	0	-0.969678	0.952	0.94	0	0	ACTG1
PCAT19	0	-0.969974	0.387	0.444	0	0	PCAT19
PNP	0	-0.975283	0.338	0.513	0	0	PNP
ADAMTS9	0	-0.98804	0.55	0.537	0	0	ADAMTS9
CCR7	0	-0.993258	0.351	0.363	0	0	CCR7
MMP9	0	-1.00351	0.425	0.469	0	0	MMP9
CCL20	0	-1.00441	0.535	0.576	0	0	CCL20
IGHG2	0	-1.01361	0.382	0.406	0	0	IGHG2
LAPTM5	0	-1.01534	0.475	0.514	0	0	LAPTM5
HLA-DPA1	0	-1.02902	0.435	0.498	0	0	HLA-DPA1
S100A9	0	-1.03534	0.458	0.499	0	0	S100A9
C1QC	0	-1.03685	0.492	0.506	0	0	C1QC
CD14	0	-1.03975	0.415	0.487	0	0	CD14
JUN	0	-1.04609	0.681	0.741	0	0	JUN
MYH9	0	-1.06606	0.731	0.784	0	0	MYH9
FOS	0	-1.06635	0.62	0.677	0	0	FOS
ELF3	0	-1.0678	0.429	0.47	0	0	ELF3
CXCR4	0	-1.06856	0.292	0.461	0	0	CXCR4
HLA-C	0	-1.06911	0.851	0.881	0	0	HLA-C
C15orf48	0	-1.07854	0.57	0.553	0	0	C15orf48
KRT17	0	-1.09479	0.352	0.462	0	0	KRT17
CD93	0	-1.09883	0.408	0.486	0	0	CD93
S100A4	0	-1.10846	0.657	0.662	0	0	S100A4
CYTOR	0	-1.12817	0.535	0.682	0	0	CYTOR
IGHG1	0	-1.1306	0.358	0.389	0	0	IGHG1
VAMP8	0	-1.14955	0.51	0.584	0	0	VAMP8
DNAJB1	0	-1.14959	0.782	0.774	0	0	DNAJB1
SPINT2	0	-1.15022	0.411	0.52	0	0	SPINT2
TCF4	0	-1.17562	0.545	0.568	0	0	TCF4
ANGPT2	0	-1.17649	0.407	0.428	0	0	ANGPT2
COL1A1	0	-1.19031	0.792	0.671	0	0	COL1A1
DIO2	0	-1.19248	0.535	0.523	0	0	DIO2
ARHGDIB	0	-1.19757	0.366	0.485	0	0	ARHGDIB
ENSG00000273259	0	-1.19789	0.452	0.496	0	0	ENSG00000273259
SFRP4	0	-1.2123	0.347	0.341	0	0	SFRP4
CTSZ	0	-1.21784	0.633	0.7	0	0	CTSZ
KRT18	0	-1.22351	0.514	0.513	0	0	KRT18
S100A10	0	-1.2287	0.733	0.793	0	0	S100A10
C1QB	0	-1.23017	0.528	0.565	0	0	C1QB
IFI30	0	-1.23692	0.565	0.584	0	0	IFI30
ENSG00000268173	0	-1.23921	0.58	0.62	0	0	ENSG00000268173
TSC22D1	0	-1.25863	0.538	0.638	0	0	TSC22D1
COL3A1	0	-1.25975	0.769	0.702	0	0	COL3A1
GADD45B	0	-1.26217	0.605	0.644	0	0	GADD45B
LYZ	0	-1.26937	0.527	0.526	0	0	LYZ
CD24	0	-1.30435	0.401	0.504	0	0	CD24
IGHG3	0	-1.32247	0.404	0.409	0	0	IGHG3
HSPB1	0	-1.33253	0.792	0.8	0	0	HSPB1
AHNAK	0	-1.35253	0.544	0.719	0	0	AHNAK
S100A14	0	-1.36853	0.33	0.477	0	0	S100A14
TFF3	0	-1.39083	0.632	0.619	0	0	TFF3
HLA-B	0	-1.41075	0.848	0.913	0	0	HLA-B
KRT8	0	-1.41591	0.525	0.563	0	0	KRT8
FABP5	0	-1.46204	0.548	0.589	0	0	FABP5
CYP1A1	0	-1.47713	0.456	0.519	0	0	CYP1A1
S100A6	0	-1.48786	0.943	0.906	0	0	S100A6
TGFBI	0	-1.49887	0.768	0.67	0	0	TGFBI
FCER1G	0	-1.50166	0.62	0.593	0	0	FCER1G
CRYAB	0	-1.51515	0.539	0.571	0	0	CRYAB
EZR	0	-1.52604	0.445	0.617	0	0	EZR
TMSB4XP4	0	-1.53897	0.488	0.706	0	0	TMSB4XP4
KLF6	0	-1.54689	0.804	0.913	0	0	KLF6
CLDN4	0	-1.55949	0.427	0.535	0	0	CLDN4
AZGP1	0	-1.60374	0.504	0.527	0	0	AZGP1
IGHG4	0	-1.62138	0.376	0.344	0	0	IGHG4
HSPA1A	0	-1.65369	0.909	0.862	0	0	HSPA1A
CTSB	0	-1.66714	0.85	0.817	0	0	CTSB
KRT7	0	-1.70411	0.481	0.556	0	0	KRT7
CCL22	0	-1.7222	0.273	0.38	0	0	CCL22
7SK.3	0	-1.7394	0.675	0.713	0	0	7SK.3
SRGN	0	-1.7443	0.721	0.739	0	0	SRGN
IL7R	0	-1.78884	0.372	0.469	0	0	IL7R
HSPA1B	0	-1.82065	0.827	0.798	0	0	HSPA1B
IGLL5	0	-1.85216	0.645	0.635	0	0	IGLL5
IGHM	0	-1.93905	0.44	0.47	0	0	IGHM
KRT19	0	-1.96105	0.548	0.605	0	0	KRT19
TACSTD2	0	-2.06117	0.515	0.592	0	0	TACSTD2
FABP4	0	-2.15384	0.528	0.588	0	0	FABP4
IL1B	0	-2.17635	0.597	0.572	0	0	IL1B
CTSD	0	-2.24903	0.543	0.64	0	0	CTSD
HLA-DRB1	0	-2.26959	0.55	0.596	0	0	HLA-DRB1
TM4SF1	0	-2.32024	0.492	0.612	0	0	TM4SF1
TMSB4X	0	-2.50304	0.905	0.97	0	0	TMSB4X
HLA-DRA	0	-2.6921	0.592	0.642	0	0	HLA-DRA
IGLC1	0	-2.70544	0.644	0.634	0	0	IGLC1
CD74	0	-2.92495	0.528	0.648	0	0	CD74
IGLC3	0	-3.44782	0.745	0.723	0	0	IGLC3
IGHA1	0	-3.5119	0.833	0.831	0	0	IGHA1
HSPA6	0	-3.68031	0.6	0.636	0	0	HSPA6
JCHAIN	0	-3.71385	0.7	0.685	0	0	JCHAIN
IGKC	0	-3.72135	0.883	0.881	0	0	IGKC
IGLC2	0	-4.2833	0.793	0.769	0	0	IGLC2
VTRNA2-1	1.32e-245	-0.672442	0.445	0.475	2.64e-242	0	VTRNA2-1
TXNIP	1.15e-224	-0.518204	0.497	0.597	2.3e-221	0	TXNIP
ENSG00000274422	1.76e-143	-0.547185	0.455	0.507	3.52e-140	0	ENSG00000274422
COL1A1.1	0	2.45188	0.984	0.67	0	1	COL1A1
COL3A1.1	0	2.39468	0.974	0.69	0	1	COL3A1
POSTN	0	2.32851	0.923	0.529	0	1	POSTN
PENK	0	2.16689	0.818	0.497	0	1	PENK
CXCL6	0	2.15121	0.854	0.597	0	1	CXCL6
COL1A2	0	2.05706	0.998	0.762	0	1	COL1A2
TNC	0	2.0163	0.904	0.583	0	1	TNC
TIMP1.1	0	1.62579	1	0.932	0	1	TIMP1
CXCL5	0	1.61112	0.845	0.565	0	1	CXCL5
COL6A3	0	1.59218	0.946	0.623	0	1	COL6A3
GREM1	0	1.5536	0.846	0.497	0	1	GREM1
INHBA.1	0	1.4527	0.906	0.588	0	1	INHBA
COL5A2	0	1.42994	0.915	0.617	0	1	COL5A2
HAS2.1	0	1.42266	0.805	0.51	0	1	HAS2
SPARC.1	0	1.32463	0.971	0.717	0	1	SPARC
ANGPTL4	0	1.32195	0.804	0.509	0	1	ANGPTL4
FN1	0	1.30791	0.963	0.645	0	1	FN1
RAMP1.1	0	1.29429	0.904	0.52	0	1	RAMP1
TWIST1.1	0	1.28488	0.919	0.653	0	1	TWIST1
COL5A3	0	1.2611	0.862	0.524	0	1	COL5A3
LOXL2	0	1.13124	0.778	0.449	0	1	LOXL2
MMP10.1	0	1.09065	0.855	0.525	0	1	MMP10
DLK1.1	0	1.08866	0.786	0.528	0	1	DLK1
IL1RN	0	1.05238	0.695	0.498	0	1	IL1RN
ENSG00000289530.1	0	1.04464	0.949	0.674	0	1	ENSG00000289530
PTGES.1	0	0.943351	0.906	0.624	0	1	PTGES
COL5A1	0	0.923379	0.806	0.489	0	1	COL5A1
SERPINB2	0	0.920969	0.596	0.47	0	1	SERPINB2
IL33	0	0.908099	0.708	0.509	0	1	IL33
IGFBP3	0	0.905346	0.733	0.495	0	1	IGFBP3
SERPINE1	0	0.893629	0.994	0.766	0	1	SERPINE1
MAP3K4-AS1.1	0	0.879112	0.796	0.569	0	1	MAP3K4-AS1
FGF2.1	0	0.869904	0.922	0.596	0	1	FGF2
IL11.1	0	0.869886	0.639	0.399	0	1	IL11
ENC1	0	0.867653	0.826	0.567	0	1	ENC1
NPTX1	0	0.857722	0.611	0.392	0	1	NPTX1
CYP1B1.1	0	0.85586	0.958	0.761	0	1	CYP1B1
IGFBP6	0	0.845351	0.868	0.599	0	1	IGFBP6
MMP3.1	0	0.834162	0.98	0.858	0	1	MMP3
CXCL1.1	0	0.783876	0.931	0.718	0	1	CXCL1
P3H2	0	0.76333	0.605	0.393	0	1	P3H2
OLFM1.1	0	0.679548	0.791	0.563	0	1	OLFM1
GAS1	0	0.675819	0.724	0.553	0	1	GAS1
FLNC	0	0.636501	0.664	0.429	0	1	FLNC
S100A16	0	0.63586	0.928	0.676	0	1	S100A16
TRAF1	0	0.628917	0.741	0.506	0	1	TRAF1
TAC1.1	0	0.604462	0.859	0.631	0	1	TAC1
SFRP2	0	0.586699	0.742	0.434	0	1	SFRP2
ID3	0	0.58376	0.974	0.794	0	1	ID3
NMB	0	0.582246	0.542	0.412	0	1	NMB
MMP1.1	0	0.581294	0.654	0.424	0	1	MMP1
ITGA2	0	0.562052	0.826	0.588	0	1	ITGA2
TIMP3	0	0.560285	0.83	0.599	0	1	TIMP3
VASN	0	0.557589	0.803	0.518	0	1	VASN
FST.1	0	0.550998	0.942	0.688	0	1	FST
ALDH1A3	0	0.544273	0.753	0.529	0	1	ALDH1A3
ID1	0	0.542102	0.893	0.709	0	1	ID1
TGFB3	0	0.538799	0.668	0.419	0	1	TGFB3
GAL	0	0.535507	0.675	0.485	0	1	GAL
MMP12.1	0	0.529789	0.744	0.514	0	1	MMP12
IL13RA2	0	0.511058	0.524	0.377	0	1	IL13RA2
CTSK	0	0.504208	0.735	0.51	0	1	CTSK
GNLY.1	0	-0.501168	0.482	0.503	0	1	GNLY
ADGRF5.1	0	-0.503366	0.431	0.392	0	1	ADGRF5
DHCR24.1	0	-0.515161	0.33	0.438	0	1	DHCR24
PERP.1	0	-0.51538	0.677	0.603	0	1	PERP
ANKRD30A.1	0	-0.515495	0.426	0.466	0	1	ANKRD30A
BST2.1	0	-0.517713	0.513	0.529	0	1	BST2
DSP.1	0	-0.520114	0.49	0.459	0	1	DSP
MYO5B.1	0	-0.524614	0.452	0.427	0	1	MYO5B
PDK4.1	0	-0.525797	0.67	0.567	0	1	PDK4
MAL2.1	0	-0.526928	0.411	0.479	0	1	MAL2
ADGRG1.1	0	-0.528291	0.528	0.477	0	1	ADGRG1
EREG.1	0	-0.529864	0.463	0.459	0	1	EREG
INHBB.1	0	-0.535014	0.448	0.531	0	1	INHBB
CD163.1	0	-0.537469	0.582	0.555	0	1	CD163
PRG2.1	0	-0.538435	0.414	0.454	0	1	PRG2
MYL12A.1	0	-0.541346	0.926	0.844	0	1	MYL12A
SELE.1	0	-0.542121	0.313	0.326	0	1	SELE
CTSH.1	0	-0.54437	0.359	0.382	0	1	CTSH
NTN4.1	0	-0.546321	0.487	0.538	0	1	NTN4
FOSB	0	-0.546838	0.508	0.532	0	1	FOSB
EPCAM.1	0	-0.548221	0.355	0.457	0	1	EPCAM
CALCRL.1	0	-0.553106	0.426	0.457	0	1	CALCRL
MT-CO3.1	0	-0.554327	0.993	0.966	0	1	MT-CO3
ISG20.1	0	-0.554355	0.438	0.521	0	1	ISG20
ANXA3.1	0	-0.55843	0.405	0.462	0	1	ANXA3
KLF2.1	0	-0.559339	0.516	0.532	0	1	KLF2
CARHSP1.1	0	-0.56369	0.559	0.543	0	1	CARHSP1
IGHA2.1	0	-0.563792	0.426	0.489	0	1	IGHA2
CYTIP.1	0	-0.566892	0.404	0.411	0	1	CYTIP
CXCL16.1	0	-0.567732	0.393	0.489	0	1	CXCL16
TGM2.1	0	-0.569121	0.362	0.44	0	1	TGM2
SPTBN1.1	0	-0.572207	0.641	0.631	0	1	SPTBN1
CD83.1	0	-0.583481	0.349	0.47	0	1	CD83
LINC00324.1	0	-0.588703	0.506	0.489	0	1	LINC00324
F11R.1	0	-0.591477	0.418	0.494	0	1	F11R
WFDC21P.1	0	-0.598529	0.503	0.441	0	1	WFDC21P
EDN1.1	0	-0.598629	0.455	0.501	0	1	EDN1
HSPB1.1	0	-0.603588	0.893	0.786	0	1	HSPB1
GNG11.1	0	-0.609929	0.659	0.571	0	1	GNG11
ADGRL4.1	0	-0.612269	0.419	0.432	0	1	ADGRL4
CLDN7.1	0	-0.612741	0.468	0.477	0	1	CLDN7
CALM2.1	0	-0.614244	0.864	0.81	0	1	CALM2
CDCP1.1	0	-0.615369	0.408	0.447	0	1	CDCP1
CFD.1	0	-0.618132	0.73	0.624	0	1	CFD
CD68.1	0	-0.626583	0.445	0.412	0	1	CD68
SAMSN1.1	0	-0.639403	0.393	0.485	0	1	SAMSN1
HLA-DQA1.1	0	-0.64063	0.421	0.451	0	1	HLA-DQA1
TPSB2.1	0	-0.640759	0.516	0.47	0	1	TPSB2
ANKRD36C.1	0	-0.647878	0.448	0.445	0	1	ANKRD36C
SERPINA3.1	0	-0.649053	0.459	0.48	0	1	SERPINA3
RNA5S1.1	0	-0.650322	0.455	0.435	0	1	RNA5S1
ALOX5AP.1	0	-0.657299	0.459	0.504	0	1	ALOX5AP
CCL3.1	0	-0.657519	0.496	0.561	0	1	CCL3
SLC38A1.1	0	-0.657806	0.43	0.473	0	1	SLC38A1
ADIRF.1	0	-0.669199	0.45	0.51	0	1	ADIRF
UGCG.1	0	-0.676881	0.757	0.714	0	1	UGCG
RGS1.1	0	-0.677025	0.426	0.47	0	1	RGS1
CAPG.1	0	-0.685639	0.559	0.593	0	1	CAPG
IDO1.1	0	-0.685969	0.374	0.411	0	1	IDO1
TSC22D3	0	-0.68728	0.692	0.666	0	1	TSC22D3
RAB11FIP1.1	0	-0.690345	0.503	0.452	0	1	RAB11FIP1
USP53.1	0	-0.690867	0.399	0.463	0	1	USP53
GADD45A.1	0	-0.692641	0.501	0.552	0	1	GADD45A
JUP.1	0	-0.696683	0.566	0.561	0	1	JUP
HLA-DQB1.1	0	-0.698631	0.341	0.36	0	1	HLA-DQB1
CD9.1	0	-0.70166	0.607	0.629	0	1	CD9
PTX3	0	-0.704991	0.55	0.54	0	1	PTX3
STC2.1	0	-0.70708	0.35	0.462	0	1	STC2
HLA-DPB1.1	0	-0.707598	0.451	0.531	0	1	HLA-DPB1
DUSP4.1	0	-0.710188	0.499	0.484	0	1	DUSP4
AKAP12.1	0	-0.711431	0.641	0.562	0	1	AKAP12
LAMB3.1	0	-0.715647	0.37	0.471	0	1	LAMB3
PODXL.1	0	-0.721608	0.462	0.473	0	1	PODXL
ENSG00000274422.1	0	-0.723563	0.548	0.486	0	1	ENSG00000274422
MYL12B.1	0	-0.725086	0.931	0.881	0	1	MYL12B
CCN2.1	0	-0.733261	0.55	0.545	0	1	CCN2
SYNGR2.1	0	-0.735868	0.406	0.445	0	1	SYNGR2
TXNIP.1	0	-0.739676	0.527	0.575	0	1	TXNIP
MAFB	0	-0.751581	0.523	0.591	0	1	MAFB
PLA2G7.1	0	-0.75654	0.442	0.498	0	1	PLA2G7
PLPP3	0	-0.758881	0.689	0.684	0	1	PLPP3
RGS2	0	-0.770445	0.586	0.59	0	1	RGS2
C1QA.1	0	-0.772866	0.45	0.459	0	1	C1QA
CCL4.1	0	-0.782715	0.572	0.566	0	1	CCL4
RGCC.1	0	-0.786902	0.451	0.447	0	1	RGCC
CTSZ.1	0	-0.788567	0.817	0.665	0	1	CTSZ
MGLL.1	0	-0.79387	0.442	0.488	0	1	MGLL
MARCKS.1	0	-0.794613	0.756	0.706	0	1	MARCKS
SAA1.1	0	-0.796596	0.54	0.534	0	1	SAA1
SFN.1	0	-0.800251	0.335	0.373	0	1	SFN
C5AR1.1	0	-0.802246	0.503	0.446	0	1	C5AR1
S100A8.1	0	-0.804418	0.521	0.57	0	1	S100A8
TRBC2.1	0	-0.812648	0.336	0.357	0	1	TRBC2
LCP1.1	0	-0.821258	0.472	0.451	0	1	LCP1
CDH1.1	0	-0.825418	0.406	0.471	0	1	CDH1
DEFB1.1	0	-0.826804	0.532	0.56	0	1	DEFB1
AHNAK.1	0	-0.827467	0.743	0.662	0	1	AHNAK
TYROBP.1	0	-0.828932	0.435	0.544	0	1	TYROBP
CD52.1	0	-0.829979	0.493	0.491	0	1	CD52
PTPRC.1	0	-0.832884	0.401	0.421	0	1	PTPRC
CYTOR.1	0	-0.836898	0.565	0.65	0	1	CYTOR
PNP.1	0	-0.84218	0.435	0.468	0	1	PNP
HERPUD1.1	0	-0.846655	0.598	0.61	0	1	HERPUD1
CXCR4.1	0	-0.853091	0.352	0.422	0	1	CXCR4
ERRFI1	0	-0.866314	0.63	0.677	0	1	ERRFI1
CCR7.1	0	-0.868351	0.31	0.366	0	1	CCR7
PCAT19.1	0	-0.873186	0.364	0.436	0	1	PCAT19
HLA-DPA1.1	0	-0.878252	0.467	0.482	0	1	HLA-DPA1
JUN.1	0	-0.87871	0.734	0.723	0	1	JUN
IGHG2.1	0	-0.883427	0.385	0.401	0	1	IGHG2
CTSB.1	0	-0.886366	0.958	0.81	0	1	CTSB
LAPTM5.1	0	-0.903798	0.454	0.51	0	1	LAPTM5
C1QC.1	0	-0.904297	0.522	0.5	0	1	C1QC
CD14.1	0	-0.905269	0.447	0.47	0	1	CD14
S100A9.1	0	-0.915334	0.457	0.491	0	1	S100A9
ATF3.1	0	-0.938237	0.485	0.576	0	1	ATF3
CD93.1	0	-0.949119	0.435	0.468	0	1	CD93
MGP	0	-0.953179	0.758	0.665	0	1	MGP
FOS.1	0	-0.959535	0.71	0.655	0	1	FOS
HMOX1	0	-0.962114	0.979	0.946	0	1	HMOX1
KRT17.1	0	-0.971624	0.394	0.436	0	1	KRT17
ELF3.1	0	-0.982056	0.361	0.471	0	1	ELF3
C15orf48.1	0	-0.983872	0.457	0.57	0	1	C15orf48
IGHG1.1	0	-0.984057	0.427	0.375	0	1	IGHG1
S100A6.1	0	-0.987114	0.985	0.908	0	1	S100A6
GPRC5A	0	-0.987137	0.588	0.654	0	1	GPRC5A
CCL20.1	0	-0.990549	0.612	0.559	0	1	CCL20
ADAMTS9.1	0	-0.994514	0.576	0.536	0	1	ADAMTS9
CXCL8	0	-1.00393	0.936	0.817	0	1	CXCL8
TCF4.1	0	-1.00974	0.586	0.559	0	1	TCF4
VAMP8.1	0	-1.01181	0.416	0.581	0	1	VAMP8
SPINT2.1	0	-1.02236	0.432	0.497	0	1	SPINT2
HLA-C.1	0	-1.05856	0.894	0.871	0	1	HLA-C
ARHGDIB.1	0	-1.07305	0.361	0.463	0	1	ARHGDIB
CD24.1	0	-1.08332	0.46	0.478	0	1	CD24
ENSG00000268173.1	0	-1.08464	0.563	0.614	0	1	ENSG00000268173
KRT18.1	0	-1.08864	0.468	0.519	0	1	KRT18
ENSG00000273259.1	0	-1.09518	0.46	0.487	0	1	ENSG00000273259
IFI30.1	0	-1.10622	0.533	0.585	0	1	IFI30
C1QB.1	0	-1.10811	0.512	0.56	0	1	C1QB
ANGPT2.1	0	-1.11291	0.388	0.427	0	1	ANGPT2
DNAJB1.1	0	-1.12888	0.869	0.765	0	1	DNAJB1
LYZ.1	0	-1.1319	0.484	0.531	0	1	LYZ
SFRP4.1	0	-1.1603	0.386	0.337	0	1	SFRP4
MT-TV.1	0	-1.17375	0.767	0.769	0	1	MT-TV
IGHG3.1	0	-1.18433	0.351	0.415	0	1	IGHG3
FABP5.1	0	-1.20225	0.507	0.587	0	1	FABP5
TSC22D1.1	0	-1.20644	0.569	0.615	0	1	TSC22D1
S100A14.1	0	-1.22191	0.38	0.443	0	1	S100A14
GADD45B.1	0	-1.22229	0.629	0.634	0	1	GADD45B
DIO2.1	0	-1.28115	0.507	0.529	0	1	DIO2
CYP1A1.1	0	-1.28325	0.534	0.498	0	1	CYP1A1
TFF3.1	0	-1.28632	0.522	0.635	0	1	TFF3
TGFBI.1	0	-1.28923	0.803	0.684	0	1	TGFBI
KRT8.1	0	-1.29297	0.507	0.558	0	1	KRT8
IL6.1	0	-1.30815	0.494	0.504	0	1	IL6
HLA-B.1	0	-1.34696	0.922	0.892	0	1	HLA-B
EZR.1	0	-1.37588	0.527	0.575	0	1	EZR
SRGN.1	0	-1.38414	0.779	0.729	0	1	SRGN
CLDN4.1	0	-1.38992	0.499	0.506	0	1	CLDN4
CRYAB.1	0	-1.41001	0.479	0.572	0	1	CRYAB
FCER1G.1	0	-1.43204	0.527	0.609	0	1	FCER1G
7SK.3.1	0	-1.43387	0.742	0.698	0	1	7SK.3
TMSB4XP4.1	0	-1.4612	0.542	0.658	0	1	TMSB4XP4
AZGP1.1	0	-1.46326	0.464	0.528	0	1	AZGP1
IGHG4.1	0	-1.47752	0.313	0.358	0	1	IGHG4
HSPA1A.1	0	-1.52914	0.951	0.866	0	1	HSPA1A
CCL22.1	0	-1.55438	0.331	0.353	0	1	CCL22
KRT7.1	0	-1.58588	0.527	0.536	0	1	KRT7
KLF6.1	0	-1.59398	0.858	0.886	0	1	KLF6
IL7R.1	0	-1.60331	0.421	0.445	0	1	IL7R
IGHM.1	0	-1.7026	0.505	0.457	0	1	IGHM
IGLL5.1	0	-1.71503	0.605	0.642	0	1	IGLL5
HSPA1B.1	0	-1.78477	0.898	0.795	0	1	HSPA1B
KRT19.1	0	-1.81269	0.604	0.587	0	1	KRT19
TACSTD2.1	0	-1.86234	0.532	0.575	0	1	TACSTD2
CTSD.1	0	-1.924	0.671	0.606	0	1	CTSD
FABP4.1	0	-1.98864	0.527	0.577	0	1	FABP4
IL1B.1	0	-2.02381	0.601	0.577	0	1	IL1B
HLA-DRB1.1	0	-2.0775	0.506	0.592	0	1	HLA-DRB1
TM4SF1.1	0	-2.19842	0.496	0.589	0	1	TM4SF1
TMSB4X.1	0	-2.37585	0.952	0.952	0	1	TMSB4X
HLA-DRA.1	0	-2.49117	0.6	0.631	0	1	HLA-DRA
IGLC1.1	0	-2.54674	0.609	0.64	0	1	IGLC1
CD74.1	0	-2.74773	0.538	0.624	0	1	CD74
IGLC3.1	0	-3.30001	0.734	0.729	0	1	IGLC3
HSPA6.1	0	-3.44365	0.601	0.629	0	1	HSPA6
JCHAIN.1	0	-3.53782	0.699	0.688	0	1	JCHAIN
IGHA1.1	0	-3.53888	0.867	0.827	0	1	IGHA1
IGKC.1	0	-3.86786	0.921	0.876	0	1	IGKC
IGLC2.1	0	-4.12693	0.794	0.773	0	1	IGLC2
SGK1.1	1.85377340016682e-310	-0.713839	0.526	0.573	3.71e-307	1	SGK1
ADM.1	7.08e-304	-0.645193	0.44	0.539	1.42e-300	1	ADM
THBS1	4.73e-293	-0.860734	0.811	0.758	9.46e-290	1	THBS1
VTRNA2-1.1	1.05e-242	-0.613669	0.451	0.468	2.1e-239	1	VTRNA2-1
AREG.1	4.66e-192	-0.5166	0.568	0.541	9.32e-189	1	AREG
MMP9.1	4.62e-178	-0.605772	0.4	0.464	9.23e-175	1	MMP9
BIRC3.1	1.37e-162	-0.538836	0.522	0.523	2.75e-159	1	BIRC3
KRT19.2	0	3.8704	0.961	0.551	0	2	KRT19
AZGP1.2	0	3.81661	0.962	0.476	0	2	AZGP1
TACSTD2.2	0	3.74176	0.983	0.528	0	2	TACSTD2
TFF3.2	0	3.65777	0.883	0.596	0	2	TFF3
DIO2.2	0	3.50174	0.827	0.496	0	2	DIO2
KRT7.2	0	3.42315	0.946	0.493	0	2	KRT7
KRT8.2	0	3.41583	0.973	0.509	0	2	KRT8
S100A14.2	0	3.4029	0.957	0.383	0	2	S100A14
S100A6.2	0	3.36748	0.987	0.909	0	2	S100A6
CLDN4.2	0	3.33722	0.962	0.458	0	2	CLDN4
ENSG00000273259.2	0	3.19159	0.876	0.444	0	2	ENSG00000273259
TM4SF1.2	0	3.06194	0.982	0.537	0	2	TM4SF1
KRT18.2	0	3.03782	0.969	0.467	0	2	KRT18
ELF3.2	0	2.79341	0.933	0.41	0	2	ELF3
DEFB1.2	0	2.75365	0.829	0.529	0	2	DEFB1
CD24.2	0	2.75352	0.922	0.43	0	2	CD24
SPINT2.2	0	2.73658	0.965	0.442	0	2	SPINT2
AREG.2	0	2.70693	0.878	0.51	0	2	AREG
VAMP8.2	0	2.58441	0.96	0.523	0	2	VAMP8
CDH1.2	0	2.55138	0.958	0.414	0	2	CDH1
EZR.2	0	2.48231	0.975	0.528	0	2	EZR
STC2.2	0	2.47155	0.795	0.415	0	2	STC2
RAB11FIP1.2	0	2.43947	0.91	0.412	0	2	RAB11FIP1
JUP.2	0	2.32866	0.942	0.523	0	2	JUP
SERPINA3.2	0	2.3246	0.795	0.446	0	2	SERPINA3
SFN.2	0	2.30602	0.838	0.321	0	2	SFN
ACTG1.1	0	2.27272	0.996	0.938	0	2	ACTG1
TSC22D1.2	0	2.25815	0.962	0.574	0	2	TSC22D1
PERP.2	0	2.23877	0.953	0.576	0	2	PERP
ANKRD30A.2	0	2.22517	0.893	0.418	0	2	ANKRD30A
NTN4.2	0	2.19221	0.907	0.494	0	2	NTN4
MGLL.2	0	2.18271	0.905	0.44	0	2	MGLL
TCIM.1	0	2.16733	0.905	0.542	0	2	TCIM
CLDN7.2	0	2.16489	0.875	0.435	0	2	CLDN7
CA12.1	0	2.14821	0.848	0.426	0	2	CA12
CARHSP1.2	0	2.132	0.916	0.507	0	2	CARHSP1
SPINT1.1	0	2.12062	0.887	0.448	0	2	SPINT1
GOLM1	0	2.11967	0.933	0.535	0	2	GOLM1
MYH9.1	0	2.11426	0.969	0.749	0	2	MYH9
AHNAK.2	0	2.04171	0.96	0.641	0	2	AHNAK
ANXA3.2	0	2.02588	0.893	0.411	0	2	ANXA3
MYO5B.2	0	2.01261	0.911	0.381	0	2	MYO5B
ATP1B1.1	0	2.00409	0.862	0.416	0	2	ATP1B1
TGM2.2	0	2.00138	0.773	0.396	0	2	TGM2
MAL2.2	0	1.97344	0.89	0.429	0	2	MAL2
C15orf48.2	0	1.96115	0.899	0.523	0	2	C15orf48
ACTN1.1	0	1.95108	0.924	0.616	0	2	ACTN1
MYL12B.2	0	1.94642	0.992	0.876	0	2	MYL12B
DUSP4.2	0	1.94457	0.886	0.445	0	2	DUSP4
CDCP1.2	0	1.9367	0.828	0.404	0	2	CDCP1
USP53.2	0	1.90756	0.824	0.418	0	2	USP53
AGR2	0	1.89504	0.82	0.428	0	2	AGR2
PLOD2	0	1.88158	0.854	0.507	0	2	PLOD2
S100A10.1	0	1.87771	0.977	0.756	0	2	S100A10
LAMB3.2	0	1.84918	0.863	0.419	0	2	LAMB3
DHCR24.2	0	1.84617	0.832	0.385	0	2	DHCR24
ACTB.1	0	1.83541	0.998	0.978	0	2	ACTB
CALM2.2	0	1.8333	0.983	0.799	0	2	CALM2
PTHLH	0	1.8329	0.785	0.398	0	2	PTHLH
F11R.2	0	1.83104	0.904	0.443	0	2	F11R
UGCG.2	0	1.82609	0.963	0.693	0	2	UGCG
TMEM45B	0	1.80448	0.859	0.411	0	2	TMEM45B
ANKRD36C.2	0	1.80208	0.814	0.408	0	2	ANKRD36C
KIAA1522.1	0	1.79515	0.836	0.421	0	2	KIAA1522
ADAM9.1	0	1.7868	0.916	0.522	0	2	ADAM9
S100P	0	1.78599	0.782	0.438	0	2	S100P
ADIRF.2	0	1.77081	0.872	0.466	0	2	ADIRF
MYO6.1	0	1.75963	0.831	0.434	0	2	MYO6
EPCAM.2	0	1.75077	0.853	0.404	0	2	EPCAM
DSP.2	0	1.74763	0.859	0.421	0	2	DSP
CD9.2	0	1.74396	0.94	0.595	0	2	CD9
DSTN	0	1.73606	0.978	0.739	0	2	DSTN
KRT80	0	1.72224	0.844	0.408	0	2	KRT80
EDN1.2	0	1.72149	0.787	0.466	0	2	EDN1
CD47.1	0	1.71738	0.899	0.584	0	2	CD47
HSPB1.2	0	1.69847	0.955	0.782	0	2	HSPB1
FXYD3	0	1.69781	0.903	0.45	0	2	FXYD3
CXCL13	0	1.68715	0.728	0.495	0	2	CXCL13
EFNA1.1	0	1.6624	0.8	0.438	0	2	EFNA1
WFDC2	0	1.65453	0.806	0.451	0	2	WFDC2
BZW1	0	1.64893	0.98	0.798	0	2	BZW1
FLNB.1	0	1.63257	0.882	0.517	0	2	FLNB
OCLN.1	0	1.63113	0.899	0.459	0	2	OCLN
SYTL2	0	1.62945	0.865	0.405	0	2	SYTL2
DDR1	0	1.62104	0.868	0.461	0	2	DDR1
TMC5	0	1.6153	0.843	0.353	0	2	TMC5
CLMN	0	1.60954	0.84	0.42	0	2	CLMN
MYL12A.2	0	1.60506	0.981	0.84	0	2	MYL12A
ANXA2.1	0	1.60344	0.996	0.942	0	2	ANXA2
SHROOM3	0	1.60196	0.868	0.363	0	2	SHROOM3
ERRFI1.1	0	1.59476	0.926	0.646	0	2	ERRFI1
CYB5A.1	0	1.55713	0.824	0.428	0	2	CYB5A
ITGB6	0	1.54932	0.846	0.411	0	2	ITGB6
PAWR	0	1.54724	0.876	0.489	0	2	PAWR
KRT17.2	0	1.54339	0.697	0.404	0	2	KRT17
MYOF	0	1.53055	0.868	0.528	0	2	MYOF
WEE1	0	1.52119	0.859	0.402	0	2	WEE1
MUC1	0	1.51862	0.766	0.35	0	2	MUC1
SLC39A6	0	1.50888	0.876	0.609	0	2	SLC39A6
FOXA1	0	1.50072	0.836	0.325	0	2	FOXA1
ATF3.2	0	1.49361	0.86	0.536	0	2	ATF3
IRF6	0	1.49223	0.825	0.383	0	2	IRF6
KLF6.2	0	1.49	0.987	0.872	0	2	KLF6
H1-0	0	1.469	0.762	0.504	0	2	H1-0
MISP	0	1.46548	0.743	0.335	0	2	MISP
PRSS8	0	1.46168	0.779	0.396	0	2	PRSS8
DSC2	0	1.45215	0.848	0.415	0	2	DSC2
TFAP2A	0	1.44999	0.731	0.335	0	2	TFAP2A
TTC9	0	1.42856	0.819	0.45	0	2	TTC9
CAPN2.1	0	1.41021	0.928	0.641	0	2	CAPN2
TPM1.1	0	1.40803	0.887	0.598	0	2	TPM1
ERBB3	0	1.39966	0.873	0.351	0	2	ERBB3
DSG2	0	1.39653	0.77	0.397	0	2	DSG2
CX3CL1.1	0	1.39308	0.591	0.389	0	2	CX3CL1
ST14	0	1.39213	0.76	0.358	0	2	ST14
PTPRF	0	1.37011	0.833	0.427	0	2	PTPRF
SLC38A1.2	0	1.36874	0.859	0.429	0	2	SLC38A1
MYL6.1	0	1.3682	0.996	0.975	0	2	MYL6
BSPRY	0	1.34826	0.854	0.332	0	2	BSPRY
INHBB.2	0	1.3431	0.835	0.49	0	2	INHBB
LAMC2	0	1.31847	0.708	0.382	0	2	LAMC2
ITGA3	0	1.31034	0.746	0.332	0	2	ITGA3
SQOR	0	1.31021	0.923	0.686	0	2	SQOR
ARHGAP29.1	0	1.29724	0.782	0.451	0	2	ARHGAP29
CSRP1	0	1.29593	0.784	0.59	0	2	CSRP1
MYO5C	0	1.29283	0.819	0.417	0	2	MYO5C
DST	0	1.2826	0.86	0.539	0	2	DST
PTGR1	0	1.2825	0.865	0.63	0	2	PTGR1
TBX3	0	1.27663	0.835	0.587	0	2	TBX3
SH3BP4	0	1.27629	0.86	0.508	0	2	SH3BP4
PIP	0	1.27519	0.661	0.248	0	2	PIP
PLIN3	0	1.27422	0.827	0.571	0	2	PLIN3
ERO1A	0	1.27215	0.822	0.516	0	2	ERO1A
MGST1	0	1.26989	0.956	0.763	0	2	MGST1
ITGA2.1	0	1.26908	0.826	0.592	0	2	ITGA2
CFB	0	1.26867	0.706	0.524	0	2	CFB
CTNND1	0	1.26455	0.838	0.477	0	2	CTNND1
S100A16.1	0	1.2621	0.912	0.682	0	2	S100A16
DNAJC12	0	1.25926	0.822	0.391	0	2	DNAJC12
S100A11	0	1.25856	0.982	0.902	0	2	S100A11
RASEF	0	1.25752	0.82	0.357	0	2	RASEF
TUBA1A.1	0	1.25091	0.902	0.722	0	2	TUBA1A
TNFRSF12A	0	1.23893	0.905	0.678	0	2	TNFRSF12A
FHL2	0	1.23876	0.813	0.476	0	2	FHL2
IRS1	0	1.23223	0.776	0.511	0	2	IRS1
WWC1	0	1.23111	0.739	0.385	0	2	WWC1
LMNA.1	0	1.23098	0.896	0.647	0	2	LMNA
TMSB4X.2	0	1.22677	0.998	0.947	0	2	TMSB4X
CLU	0	1.22408	0.857	0.56	0	2	CLU
IFFO2	0	1.22032	0.647	0.4	0	2	IFFO2
C19orf33	0	1.21362	0.644	0.326	0	2	C19orf33
MLPH	0	1.21248	0.809	0.377	0	2	MLPH
TES.1	0	1.20833	0.881	0.608	0	2	TES
HPX	0	1.20704	0.757	0.387	0	2	HPX
ACTN4	0	1.19144	0.868	0.584	0	2	ACTN4
PDLIM5	0	1.18452	0.877	0.576	0	2	PDLIM5
QSOX1	0	1.18157	0.845	0.535	0	2	QSOX1
NEDD4L	0	1.18156	0.836	0.426	0	2	NEDD4L
SDR16C5	0	1.1742	0.815	0.322	0	2	SDR16C5
PALLD	0	1.17096	0.781	0.515	0	2	PALLD
ANXA11.1	0	1.16961	0.791	0.529	0	2	ANXA11
TFF1	0	1.16503	0.74	0.268	0	2	TFF1
OPN3	0	1.16387	0.845	0.461	0	2	OPN3
GIPC1	0	1.16111	0.736	0.465	0	2	GIPC1
STOM.1	0	1.14568	0.868	0.624	0	2	STOM
IER2	0	1.12457	0.839	0.524	0	2	IER2
BCAR3	0	1.12121	0.723	0.422	0	2	BCAR3
NECTIN4	0	1.12024	0.76	0.411	0	2	NECTIN4
BCL9L	0	1.11444	0.735	0.478	0	2	BCL9L
CD2AP	0	1.11285	0.811	0.429	0	2	CD2AP
CRYBG1	0	1.10857	0.691	0.375	0	2	CRYBG1
GPRC5A.1	0	1.10682	0.892	0.622	0	2	GPRC5A
SLC9A3R1	0	1.09668	0.745	0.453	0	2	SLC9A3R1
GATA3	0	1.08664	0.724	0.419	0	2	GATA3
RAB32	0	1.08485	0.808	0.538	0	2	RAB32
BHLHE40.1	0	1.07554	0.759	0.492	0	2	BHLHE40
VCL	0	1.07108	0.851	0.617	0	2	VCL
CASZ1	0	1.06974	0.791	0.371	0	2	CASZ1
YWHAH.1	0	1.06878	0.91	0.653	0	2	YWHAH
PHLDB2	0	1.06861	0.762	0.491	0	2	PHLDB2
SCGB2A2	0	1.06859	0.256	0.207	0	2	SCGB2A2
TSPO	0	1.06797	0.766	0.464	0	2	TSPO
IER5.1	0	1.06577	0.916	0.645	0	2	IER5
PLXNB2	0	1.06274	0.754	0.472	0	2	PLXNB2
JPT1	0	1.05194	0.815	0.548	0	2	JPT1
PLK2	0	1.05011	0.843	0.541	0	2	PLK2
ASPH	0	1.04783	0.876	0.593	0	2	ASPH
LURAP1L	0	1.04427	0.727	0.389	0	2	LURAP1L
IER3	0	1.04202	0.968	0.75	0	2	IER3
FNBP1L	0	1.04189	0.783	0.423	0	2	FNBP1L
TGFB2	0	1.04074	0.747	0.413	0	2	TGFB2
ENAH	0	1.03742	0.883	0.544	0	2	ENAH
COBL	0	1.03396	0.777	0.482	0	2	COBL
SMAD3	0	1.03348	0.79	0.496	0	2	SMAD3
NCEH1	0	1.0333	0.698	0.361	0	2	NCEH1
RBM47.1	0	1.03179	0.759	0.421	0	2	RBM47
MET	0	1.02941	0.759	0.418	0	2	MET
EPPK1	0	1.02437	0.654	0.426	0	2	EPPK1
SOX4	0	1.02433	0.901	0.734	0	2	SOX4
JUN.2	0	1.01931	0.916	0.705	0	2	JUN
TMEM30B	0	1.01339	0.724	0.38	0	2	TMEM30B
RHOB	0	1.01023	0.959	0.802	0	2	RHOB
LIMCH1	0	1.00476	0.8	0.458	0	2	LIMCH1
SLC20A2	0	0.999104	0.76	0.452	0	2	SLC20A2
CCND1	0	0.99642	0.658	0.369	0	2	CCND1
ERBB2	0	0.995928	0.692	0.387	0	2	ERBB2
SPTBN1.2	0	0.994235	0.864	0.608	0	2	SPTBN1
ANXA6.1	0	0.986698	0.79	0.547	0	2	ANXA6
TSPAN15	0	0.984314	0.78	0.391	0	2	TSPAN15
GALNT3	0	0.983767	0.687	0.4	0	2	GALNT3
TMSB10.1	0	0.98017	0.995	0.966	0	2	TMSB10
CD151	0	0.977729	0.746	0.482	0	2	CD151
BAIAP2L1	0	0.975781	0.73	0.369	0	2	BAIAP2L1
ENSG00000282034	0	0.971244	0.836	0.477	0	2	ENSG00000282034
HEBP2	0	0.96201	0.808	0.461	0	2	HEBP2
CD46	0	0.961563	0.844	0.57	0	2	CD46
H1-2.1	0	0.958825	0.759	0.512	0	2	H1-2
PNPLA2	0	0.958052	0.762	0.4	0	2	PNPLA2
BBC3	0	0.956838	0.649	0.391	0	2	BBC3
SDC4	0	0.950745	0.785	0.55	0	2	SDC4
LSR	0	0.949114	0.674	0.418	0	2	LSR
CCDC6	0	0.947347	0.797	0.503	0	2	CCDC6
GDF15	0	0.946832	0.512	0.311	0	2	GDF15
SLC44A4	0	0.945349	0.795	0.363	0	2	SLC44A4
C6orf132	0	0.937079	0.671	0.331	0	2	C6orf132
TMSB4XP4.2	0	0.935216	0.895	0.62	0	2	TMSB4XP4
NET1	0	0.919772	0.788	0.443	0	2	NET1
SLC12A7	0	0.914924	0.628	0.45	0	2	SLC12A7
HLA-C.2	0	0.912137	0.983	0.862	0	2	HLA-C
PRSS23	0	0.910978	0.848	0.621	0	2	PRSS23
CDS1	0	0.90812	0.779	0.378	0	2	CDS1
APOL6	0	0.902247	0.758	0.439	0	2	APOL6
MUCL1	0	0.901045	0.687	0.302	0	2	MUCL1
EREG.2	0	0.894893	0.687	0.436	0	2	EREG
AGRN	0	0.894536	0.7	0.392	0	2	AGRN
EFHD1	0	0.889362	0.7	0.442	0	2	EFHD1
GADD45B.2	0	0.888684	0.828	0.613	0	2	GADD45B
CAPG.2	0	0.888682	0.849	0.563	0	2	CAPG
TUFT1	0	0.886974	0.715	0.411	0	2	TUFT1
SMS	0	0.881955	0.826	0.536	0	2	SMS
ZNRF2	0	0.876394	0.774	0.497	0	2	ZNRF2
TNFSF10	0	0.873169	0.604	0.354	0	2	TNFSF10
GRHL1	0	0.864916	0.781	0.382	0	2	GRHL1
TAPBP	0	0.864228	0.774	0.506	0	2	TAPBP
AMOTL2	0	0.862669	0.727	0.487	0	2	AMOTL2
LDHA	0	0.862608	0.932	0.804	0	2	LDHA
SEMA4B	0	0.85787	0.56	0.401	0	2	SEMA4B
ARL6IP5.1	0	0.854536	0.83	0.563	0	2	ARL6IP5
CRABP2	0	0.854068	0.614	0.371	0	2	CRABP2
ITGB4	0	0.853658	0.602	0.378	0	2	ITGB4
GJB3	0	0.846574	0.756	0.362	0	2	GJB3
RAP2B	0	0.842371	0.786	0.468	0	2	RAP2B
FASN	0	0.841858	0.732	0.493	0	2	FASN
PARD6B	0	0.839047	0.76	0.353	0	2	PARD6B
TRAF4	0	0.836926	0.705	0.459	0	2	TRAF4
MAST4	0	0.834254	0.628	0.382	0	2	MAST4
RHPN2	0	0.828897	0.792	0.414	0	2	RHPN2
SOX9	0	0.822268	0.777	0.431	0	2	SOX9
EEF1A2	0	0.822018	0.531	0.335	0	2	EEF1A2
SDC1	0	0.820258	0.534	0.375	0	2	SDC1
EHF	0	0.813124	0.686	0.355	0	2	EHF
PMAIP1	0	0.812861	0.719	0.474	0	2	PMAIP1
EPB41L4B	0	0.810311	0.715	0.423	0	2	EPB41L4B
F2RL1	0	0.804366	0.661	0.374	0	2	F2RL1
SORT1	0	0.804029	0.709	0.376	0	2	SORT1
CCN1	0	0.803894	0.876	0.712	0	2	CCN1
DDAH1	0	0.803189	0.749	0.466	0	2	DDAH1
CXCL16.2	0	0.798664	0.696	0.456	0	2	CXCL16
TOX3	0	0.798037	0.766	0.295	0	2	TOX3
BAMBI	0	0.797306	0.663	0.417	0	2	BAMBI
PLEC	0	0.797009	0.621	0.474	0	2	PLEC
NR2F6	0	0.793116	0.631	0.484	0	2	NR2F6
DHRS7	0	0.790908	0.707	0.538	0	2	DHRS7
HSPB8	0	0.784738	0.801	0.546	0	2	HSPB8
CA2	0	0.781958	0.629	0.384	0	2	CA2
SH3BGRL3.1	0	0.780644	0.867	0.704	0	2	SH3BGRL3
AP1M2	0	0.780601	0.568	0.316	0	2	AP1M2
ENSG00000285526	0	0.779229	0.779	0.437	0	2	ENSG00000285526
ARNTL2	0	0.774217	0.649	0.443	0	2	ARNTL2
PKP3	0	0.773605	0.591	0.348	0	2	PKP3
CDH3	0	0.772914	0.572	0.336	0	2	CDH3
PLEKHG3	0	0.769934	0.586	0.349	0	2	PLEKHG3
KLF5	0	0.768043	0.714	0.447	0	2	KLF5
TMEM40	0	0.767927	0.743	0.318	0	2	TMEM40
H2AC6	0	0.766294	0.733	0.503	0	2	H2AC6
PLEKHA6	0	0.762267	0.669	0.32	0	2	PLEKHA6
SMIM22	0	0.761904	0.702	0.348	0	2	SMIM22
PDGFB	0	0.758962	0.749	0.374	0	2	PDGFB
EPS8L2	0	0.758716	0.594	0.392	0	2	EPS8L2
RHOV	0	0.758307	0.603	0.338	0	2	RHOV
SLPI	0	0.757605	0.775	0.384	0	2	SLPI
BCAM	0	0.757483	0.549	0.364	0	2	BCAM
DTNA	0	0.757181	0.636	0.349	0	2	DTNA
APP	0	0.755223	0.932	0.735	0	2	APP
TPD52	0	0.751034	0.616	0.408	0	2	TPD52
TRIB3	0	0.746333	0.689	0.39	0	2	TRIB3
CORO1C.1	0	0.744646	0.736	0.542	0	2	CORO1C
MACC1	0	0.739658	0.601	0.365	0	2	MACC1
H2BC5	0	0.73852	0.547	0.406	0	2	H2BC5
AQP3	0	0.738404	0.508	0.43	0	2	AQP3
CAPN1	0	0.734093	0.638	0.442	0	2	CAPN1
OCIAD2	0	0.720483	0.732	0.431	0	2	OCIAD2
ELAPOR1	0	0.717036	0.699	0.35	0	2	ELAPOR1
CYTOR.2	0	0.714207	0.855	0.619	0	2	CYTOR
PATJ	0	0.711395	0.562	0.389	0	2	PATJ
BATF	0	0.703161	0.699	0.355	0	2	BATF
BICDL2	0	0.700207	0.512	0.344	0	2	BICDL2
KCNMA1	0	0.699346	0.51	0.363	0	2	KCNMA1
GADD45A.2	0	0.698037	0.747	0.526	0	2	GADD45A
TC2N	0	0.696956	0.633	0.427	0	2	TC2N
TMEM132A	0	0.686215	0.569	0.423	0	2	TMEM132A
ZNF185	0	0.684368	0.756	0.385	0	2	ZNF185
LYPD3	0	0.681083	0.51	0.303	0	2	LYPD3
GBP3	0	0.677789	0.634	0.436	0	2	GBP3
LINC00342	0	0.677168	0.661	0.394	0	2	LINC00342
FSTL3	0	0.676417	0.584	0.401	0	2	FSTL3
TAX1BP3	0	0.675936	0.597	0.518	0	2	TAX1BP3
CXADR	0	0.667	0.685	0.401	0	2	CXADR
TSPAN1	0	0.66285	0.665	0.323	0	2	TSPAN1
LINC00993	0	0.661796	0.76	0.338	0	2	LINC00993
TKT	0	0.660214	0.863	0.718	0	2	TKT
SLC44A2	0	0.66018	0.704	0.464	0	2	SLC44A2
BACE2	0	0.659765	0.817	0.485	0	2	BACE2
SCNN1A	0	0.65876	0.683	0.397	0	2	SCNN1A
SPNS2	0	0.654404	0.556	0.262	0	2	SPNS2
FAM83H	0	0.653936	0.535	0.392	0	2	FAM83H
EPHA2	0	0.649398	0.59	0.37	0	2	EPHA2
CLIC6	0	0.648217	0.677	0.486	0	2	CLIC6
KIAA1671	0	0.640301	0.674	0.354	0	2	KIAA1671
GRB7	0	0.639599	0.559	0.359	0	2	GRB7
RAB25	0	0.63768	0.622	0.306	0	2	RAB25
SDCBP2	0	0.633951	0.588	0.4	0	2	SDCBP2
LRATD2	0	0.630918	0.723	0.451	0	2	LRATD2
DHRS3	0	0.624363	0.598	0.459	0	2	DHRS3
PLAT	0	0.62075	0.695	0.448	0	2	PLAT
GTF2I	0	0.615938	0.897	0.66	0	2	GTF2I
IRX3	0	0.613452	0.577	0.483	0	2	IRX3
MARCKSL1	0	0.612111	0.617	0.486	0	2	MARCKSL1
PPA1	0	0.6113	0.889	0.735	0	2	PPA1
KRT81	0	0.610787	0.588	0.435	0	2	KRT81
IGFBP2	0	0.605894	0.543	0.411	0	2	IGFBP2
ISG20.2	0	0.596109	0.78	0.484	0	2	ISG20
EHD2	0	0.594361	0.633	0.568	0	2	EHD2
PROM2	0	0.589335	0.576	0.344	0	2	PROM2
PCDH1	0	0.587368	0.694	0.39	0	2	PCDH1
DNAAF1	0	0.584029	0.6	0.358	0	2	DNAAF1
AGR3	0	0.582531	0.736	0.255	0	2	AGR3
PPL	0	0.578699	0.561	0.389	0	2	PPL
SYNGR2.2	0	0.576857	0.668	0.418	0	2	SYNGR2
MYBPC1	0	0.571138	0.66	0.289	0	2	MYBPC1
HMGA1	0	0.566547	0.794	0.561	0	2	HMGA1
HES4	0	0.564291	0.472	0.357	0	2	HES4
KMO	0	0.564079	0.678	0.347	0	2	KMO
PKIB	0	0.5638	0.604	0.359	0	2	PKIB
PRR34-AS1	0	0.544828	0.71	0.477	0	2	PRR34-AS1
ESRP1	0	0.544016	0.703	0.34	0	2	ESRP1
STAP2	0	0.544013	0.495	0.362	0	2	STAP2
NEDD9	0	0.53217	0.729	0.465	0	2	NEDD9
CRIP2	0	0.530694	0.582	0.329	0	2	CRIP2
H1-10	0	0.530563	0.603	0.429	0	2	H1-10
GNA15	0	0.529028	0.478	0.36	0	2	GNA15
TRIM16	0	0.528698	0.601	0.461	0	2	TRIM16
PLPP2	0	0.524741	0.634	0.334	0	2	PLPP2
CEACAM6	0	0.520825	0.428	0.203	0	2	CEACAM6
SERINC2	0	0.51027	0.506	0.334	0	2	SERINC2
PDZK1IP1	0	0.50661	0.602	0.342	0	2	PDZK1IP1
MIR205HG	0	0.503954	0.437	0.32	0	2	MIR205HG
HLA-B.2	0	-0.503573	0.941	0.89	0	2	HLA-B
ID4	0	-0.505565	0.457	0.415	0	2	ID4
SELE.2	0	-0.505856	0.319	0.325	0	2	SELE
CYTIP.2	0	-0.514876	0.377	0.414	0	2	CYTIP
SLC7A2.1	0	-0.519061	0.831	0.697	0	2	SLC7A2
IGHA2.2	0	-0.523932	0.387	0.492	0	2	IGHA2
A2M	0	-0.529552	0.465	0.56	0	2	A2M
S1PR1.1	0	-0.531337	0.42	0.497	0	2	S1PR1
ANPEP	0	-0.547323	0.33	0.43	0	2	ANPEP
TPSB2.2	0	-0.549539	0.554	0.467	0	2	TPSB2
CD83.2	0	-0.55144	0.378	0.465	0	2	CD83
CALCRL.2	0	-0.551893	0.429	0.456	0	2	CALCRL
CXCL12	0	-0.554619	0.396	0.454	0	2	CXCL12
THBD	0	-0.564176	0.446	0.429	0	2	THBD
ATOH8	0	-0.565508	0.462	0.617	0	2	ATOH8
CD163.2	0	-0.569995	0.481	0.566	0	2	CD163
FLNC.1	0	-0.573356	0.301	0.47	0	2	FLNC
IGF1	0	-0.585879	0.495	0.55	0	2	IGF1
CTSB.2	0	-0.587432	0.919	0.817	0	2	CTSB
WFDC21P.2	0	-0.589729	0.332	0.46	0	2	WFDC21P
CALD1	0	-0.590027	0.422	0.52	0	2	CALD1
ADGRL4.2	0	-0.602839	0.374	0.436	0	2	ADGRL4
SAMSN1.2	0	-0.605198	0.423	0.48	0	2	SAMSN1
ALOX5AP.2	0	-0.60753	0.425	0.507	0	2	ALOX5AP
ENC1.1	0	-0.607533	0.404	0.615	0	2	ENC1
HLA-DQA1.2	0	-0.608004	0.428	0.45	0	2	HLA-DQA1
NPTX1.1	0	-0.61105	0.294	0.429	0	2	NPTX1
AKR1C3	0	-0.61354	0.471	0.576	0	2	AKR1C3
RGS1.2	0	-0.614318	0.352	0.477	0	2	RGS1
SFRP2.1	0	-0.619445	0.304	0.484	0	2	SFRP2
ARL4C.1	0	-0.62353	0.398	0.451	0	2	ARL4C
G0S2	0	-0.629278	0.338	0.487	0	2	G0S2
HLA-DQB1.2	0	-0.636126	0.21	0.373	0	2	HLA-DQB1
COL5A3.1	0	-0.648408	0.558	0.561	0	2	COL5A3
HSPA5	0	-0.66652	0.943	0.853	0	2	HSPA5
CAV1	0	-0.678386	0.5	0.601	0	2	CAV1
CMSS1.1	0	-0.682492	0.625	0.661	0	2	CMSS1
VTRNA2-1.2	0	-0.685393	0.422	0.471	0	2	VTRNA2-1
CTSK.1	0	-0.687449	0.433	0.545	0	2	CTSK
INSIG1	0	-0.697572	0.575	0.541	0	2	INSIG1
CCL3.2	0	-0.709317	0.543	0.555	0	2	CCL3
SPARCL1	0	-0.709738	0.36	0.597	0	2	SPARCL1
S100A8.2	0	-0.711115	0.589	0.562	0	2	S100A8
SPRY1	0	-0.716638	0.436	0.582	0	2	SPRY1
CCL4.2	0	-0.719257	0.498	0.574	0	2	CCL4
C1QA.2	0	-0.719781	0.366	0.467	0	2	C1QA
ENSG00000268173.2	0	-0.72434	0.681	0.601	0	2	ENSG00000268173
THAP2.1	0	-0.725721	0.43	0.484	0	2	THAP2
HLA-DPB1.2	0	-0.731929	0.372	0.538	0	2	HLA-DPB1
PTPRC.2	0	-0.740109	0.329	0.428	0	2	PTPRC
DUSP6	0	-0.748995	0.46	0.622	0	2	DUSP6
PCAT19.2	0	-0.752537	0.346	0.437	0	2	PCAT19
TYROBP.2	0	-0.774242	0.536	0.532	0	2	TYROBP
CCDC71L	0	-0.774578	0.486	0.628	0	2	CCDC71L
IFI30.2	0	-0.783375	0.612	0.576	0	2	IFI30
PLA2G7.2	0	-0.785853	0.47	0.494	0	2	PLA2G7
TNFRSF1B.1	0	-0.787544	0.347	0.451	0	2	TNFRSF1B
CD14.2	0	-0.800896	0.534	0.46	0	2	CD14
S100A9.2	0	-0.803928	0.456	0.491	0	2	S100A9
MAP3K4-AS1.2	0	-0.806196	0.477	0.606	0	2	MAP3K4-AS1
IGHG2.2	0	-0.808261	0.403	0.399	0	2	IGHG2
CCR7.2	0	-0.809607	0.351	0.361	0	2	CCR7
TSC22D3.1	0	-0.809906	0.681	0.667	0	2	TSC22D3
C5AR1.2	0	-0.819448	0.273	0.471	0	2	C5AR1
ENG	0	-0.82035	0.505	0.56	0	2	ENG
ARHGDIB.2	0	-0.821523	0.418	0.456	0	2	ARHGDIB
CD52.2	0	-0.830825	0.343	0.506	0	2	CD52
LAPTM5.2	0	-0.832182	0.435	0.51	0	2	LAPTM5
HLA-DPA1.2	0	-0.833462	0.44	0.485	0	2	HLA-DPA1
C1QC.2	0	-0.83598	0.558	0.497	0	2	C1QC
MMP9.2	0	-0.842965	0.397	0.463	0	2	MMP9
PLPP3.1	0	-0.848402	0.568	0.696	0	2	PLPP3
ID1.1	0	-0.85826	0.579	0.744	0	2	ID1
COL5A2.1	0	-0.869037	0.354	0.679	0	2	COL5A2
LPL	0	-0.878183	0.519	0.645	0	2	LPL
SERPINB2.1	0	-0.880531	0.403	0.492	0	2	SERPINB2
CD93.2	0	-0.885098	0.36	0.475	0	2	CD93
OLFM1.2	0	-0.893289	0.466	0.6	0	2	OLFM1
RGS2.1	0	-0.911043	0.599	0.588	0	2	RGS2
MT1A	0	-0.935971	0.474	0.547	0	2	MT1A
C1QB.2	0	-0.989101	0.571	0.553	0	2	C1QB
IGFBP3.1	0	-0.99526	0.385	0.534	0	2	IGFBP3
DPT	0	-0.998673	0.404	0.583	0	2	DPT
LYZ.2	0	-1.01706	0.562	0.522	0	2	LYZ
IL1RL1	0	-1.0189	0.372	0.636	0	2	IL1RL1
PENK.1	0	-1.0199	0.46	0.54	0	2	PENK
PTX3.1	0	-1.02731	0.482	0.547	0	2	PTX3
COL15A1	0	-1.04145	0.486	0.644	0	2	COL15A1
IL33.1	0	-1.04318	0.313	0.553	0	2	IL33
ANGPT2.2	0	-1.06765	0.29	0.436	0	2	ANGPT2
ANXA1.1	0	-1.0811	0.659	0.776	0	2	ANXA1
CXCL6.1	0	-1.08459	0.486	0.639	0	2	CXCL6
IGHG3.2	0	-1.08563	0.375	0.411	0	2	IGHG3
VASN.1	0	-1.09833	0.36	0.568	0	2	VASN
CSF3	0	-1.09995	0.353	0.394	0	2	CSF3
HAS2.2	0	-1.10464	0.45	0.552	0	2	HAS2
IGFBP6.1	0	-1.13533	0.441	0.648	0	2	IGFBP6
GNG11.2	0	-1.14017	0.54	0.585	0	2	GNG11
TFPI2	0	-1.15153	0.315	0.564	0	2	TFPI2
CYP1A1.2	0	-1.16794	0.541	0.498	0	2	CYP1A1
GREM1.1	0	-1.17027	0.334	0.555	0	2	GREM1
ADAMTS9.2	0	-1.17449	0.384	0.557	0	2	ADAMTS9
SGK1.2	0	-1.17536	0.408	0.584	0	2	SGK1
TIMP3.1	0	-1.2087	0.473	0.64	0	2	TIMP3
HSP90B1	0	-1.21286	0.903	0.913	0	2	HSP90B1
S100A4.1	0	-1.21542	0.501	0.677	0	2	S100A4
CCL22.2	0	-1.24279	0.526	0.332	0	2	CCL22
COL6A3.1	0	-1.25238	0.501	0.674	0	2	COL6A3
DLK1.2	0	-1.26461	0.39	0.573	0	2	DLK1
HSPA1B.2	0	-1.27904	0.832	0.803	0	2	HSPA1B
TCF4.2	0	-1.34935	0.336	0.585	0	2	TCF4
SFRP4.2	0	-1.35325	0.355	0.341	0	2	SFRP4
ADAMTS1	0	-1.35555	0.27	0.588	0	2	ADAMTS1
CCL2	0	-1.36115	0.442	0.695	0	2	CCL2
RAMP1.2	0	-1.3668	0.35	0.584	0	2	RAMP1
FCER1G.2	0	-1.36794	0.555	0.605	0	2	FCER1G
IFI27	0	-1.38756	0.435	0.691	0	2	IFI27
FABP5.2	0	-1.41413	0.421	0.594	0	2	FABP5
CCL20.2	0	-1.42198	0.471	0.574	0	2	CCL20
CTSD.2	0	-1.42402	0.71	0.603	0	2	CTSD
TWIST1.2	0	-1.42748	0.494	0.701	0	2	TWIST1
IL7R.2	0	-1.42989	0.346	0.452	0	2	IL7R
PTGES.2	0	-1.49074	0.404	0.681	0	2	PTGES
FN1.1	0	-1.49122	0.449	0.703	0	2	FN1
POSTN.1	0	-1.51481	0.456	0.583	0	2	POSTN
IGFBP7	0	-1.52783	0.353	0.711	0	2	IGFBP7
FGF2.2	0	-1.5577	0.339	0.661	0	2	FGF2
CCDC80	0	-1.57108	0.429	0.639	0	2	CCDC80
CRYAB.2	0	-1.60109	0.434	0.575	0	2	CRYAB
IGLL5.2	0	-1.66522	0.641	0.638	0	2	IGLL5
C11orf96.1	0	-1.68912	0.456	0.642	0	2	C11orf96
IGHM.2	0	-1.72421	0.459	0.462	0	2	IGHM
CFD.2	0	-1.75098	0.424	0.657	0	2	CFD
IL1B.2	0	-1.84707	0.566	0.581	0	2	IL1B
FABP4.2	0	-1.85002	0.453	0.583	0	2	FABP4
ID3.1	0	-1.86898	0.605	0.834	0	2	ID3
TGFBI.2	0	-1.89476	0.575	0.71	0	2	TGFBI
HLA-DRB1.2	0	-1.91356	0.516	0.59	0	2	HLA-DRB1
AKR1C2.1	0	-1.92667	0.551	0.707	0	2	AKR1C2
CXCL5.1	0	-1.94516	0.506	0.604	0	2	CXCL5
COL4A1	0	-1.97939	0.49	0.786	0	2	COL4A1
CXCL1.2	0	-1.9962	0.597	0.756	0	2	CXCL1
IL6.2	0	-1.99811	0.304	0.523	0	2	IL6
SPARC.2	0	-2.01392	0.453	0.774	0	2	SPARC
TAC1.2	0	-2.01629	0.381	0.684	0	2	TAC1
MMP1.2	0	-2.0166	0.377	0.457	0	2	MMP1
CXCL2.1	0	-2.03756	0.488	0.745	0	2	CXCL2
COL3A1.2	0	-2.11297	0.615	0.731	0	2	COL3A1
SRGN.2	0	-2.13882	0.509	0.757	0	2	SRGN
IGLC1.2	0	-2.15132	0.641	0.636	0	2	IGLC1
MMP12.2	0	-2.24826	0.398	0.553	0	2	MMP12
COL1A1.2	0	-2.30987	0.488	0.727	0	2	COL1A1
MMP10.2	0	-2.31996	0.394	0.578	0	2	MMP10
HLA-DRA.2	0	-2.32856	0.608	0.63	0	2	HLA-DRA
CYP1B1.2	0	-2.33259	0.606	0.8	0	2	CYP1B1
HSPA6.2	0	-2.34669	0.669	0.622	0	2	HSPA6
SERPINE2.1	0	-2.34892	0.529	0.764	0	2	SERPINE2
INHBA.2	0	-2.39101	0.41	0.645	0	2	INHBA
ENSG00000289530.2	0	-2.39837	0.532	0.721	0	2	ENSG00000289530
PTGS2.1	0	-2.4161	0.407	0.653	0	2	PTGS2
CD74.2	0	-2.5004	0.465	0.63	0	2	CD74
AKR1C1.1	0	-2.64195	0.473	0.81	0	2	AKR1C1
FST.2	0	-2.66095	0.454	0.743	0	2	FST
COL1A2.1	0	-2.66604	0.622	0.804	0	2	COL1A2
CXCL3.1	0	-2.77092	0.506	0.745	0	2	CXCL3
CXCL8.1	0	-2.91962	0.711	0.842	0	2	CXCL8
IGLC3.2	0	-2.92747	0.729	0.729	0	2	IGLC3
SERPINE1.1	0	-2.94397	0.473	0.823	0	2	SERPINE1
TIMP1.2	0	-2.94979	0.911	0.943	0	2	TIMP1
APOD.1	0	-2.99149	0.689	0.871	0	2	APOD
IGHA1.2	0	-3.03503	0.834	0.831	0	2	IGHA1
IGKC.2	0	-3.17337	0.914	0.878	0	2	IGKC
JCHAIN.2	0	-3.24775	0.694	0.689	0	2	JCHAIN
TNFAIP6.1	0	-3.51453	0.686	0.88	0	2	TNFAIP6
MMP3.2	0	-3.8448	0.823	0.877	0	2	MMP3
IGLC2.2	0	-3.94771	0.804	0.773	0	2	IGLC2
LCP1.2	9.88131291682493e-324	-0.667748	0.297	0.47	1.97626258336499e-320	2	LCP1
MT1X	2.43396499767232e-319	-0.596206	0.583	0.665	4.86792999534463e-316	2	MT1X
IL11.2	2.17e-304	-0.727837	0.267	0.442	4.34e-301	2	IL11
DPYSL2	3.17e-291	-0.531364	0.489	0.61	6.33e-288	2	DPYSL2
PDK4.2	1.82e-277	-0.693469	0.381	0.598	3.64e-274	2	PDK4
DNAJB1.2	2.92e-276	-0.789396	0.845	0.769	5.85e-273	2	DNAJB1
PKIG	6.13e-272	-0.611996	0.337	0.468	1.23e-268	2	PKIG
PHLDA1	3.72e-266	-0.573239	0.524	0.57	7.44e-263	2	PHLDA1
IDO1.2	1.37e-252	-0.563349	0.327	0.415	2.74e-249	2	IDO1
HSPA1A.2	1.42e-252	-1.11272	0.878	0.875	2.84e-249	2	HSPA1A
RASD1	5.4e-235	-0.69266	0.525	0.7	1.08e-231	2	RASD1
CXCR4.2	1.31e-228	-0.715879	0.364	0.42	2.61e-225	2	CXCR4
LIF	1.31e-226	-0.963763	0.372	0.514	2.62e-223	2	LIF
IGHG4.2	7.69e-216	-1.37963	0.335	0.355	1.54e-212	2	IGHG4
RGCC.2	1.61e-186	-0.605695	0.369	0.455	3.21e-183	2	RGCC
TRBC2.2	1.17e-184	-0.668225	0.275	0.363	2.33e-181	2	TRBC2
IGHG1.2	3.81e-181	-0.890924	0.318	0.387	7.62e-178	2	IGHG1
ENSG00000274422.2	5.82e-167	-0.753681	0.395	0.502	1.16e-163	2	ENSG00000274422
THBS1.1	1.58e-138	-0.606187	0.814	0.758	3.15e-135	2	THBS1
SAA1.2	1.16e-97	-0.504698	0.529	0.535	2.32e-94	2	SAA1
ANXA1.2	0	1.5264	0.903	0.754	0	3	ANXA1
GPRC5A.2	0	1.33157	0.873	0.629	0	3	GPRC5A
TIMP3.2	0	1.26452	0.788	0.611	0	3	TIMP3
CCDC80.1	0	1.16747	0.762	0.608	0	3	CCDC80
VASN.2	0	1.0528	0.705	0.536	0	3	VASN
C11orf96.2	0	0.989041	0.784	0.612	0	3	C11orf96
ID3.2	0	0.960654	0.934	0.804	0	3	ID3
CRYAB.3	0	0.950961	0.664	0.554	0	3	CRYAB
FRMD6	0	0.922469	0.677	0.503	0	3	FRMD6
KLF6.3	0	0.913944	0.953	0.877	0	3	KLF6
COL1A1.3	0	0.906062	0.857	0.692	0	3	COL1A1
ADM.2	0	0.892396	0.68	0.516	0	3	ADM
HMOX1.1	0	0.885956	0.988	0.947	0	3	HMOX1
DCLK1	0	0.857553	0.71	0.509	0	3	DCLK1
FLNC.2	0	0.838649	0.518	0.449	0	3	FLNC
ARC	0	0.806089	0.494	0.443	0	3	ARC
COL1A2.2	0	0.795618	0.924	0.776	0	3	COL1A2
SPON2	0	0.794299	0.498	0.416	0	3	SPON2
ERRFI1.2	0	0.730923	0.816	0.66	0	3	ERRFI1
COL3A1.3	0	0.698381	0.84	0.711	0	3	COL3A1
APOD.2	0	0.651533	0.95	0.847	0	3	APOD
TNFAIP6.2	0	0.630409	0.983	0.852	0	3	TNFAIP6
CAV1.1	0	0.623499	0.684	0.585	0	3	CAV1
LOX	0	0.572673	0.507	0.42	0	3	LOX
HTRA3	0	0.544053	0.493	0.474	0	3	HTRA3
RBM47.2	0	-0.502409	0.415	0.456	0	3	RBM47
EPCAM.3	0	-0.506552	0.415	0.448	0	3	EPCAM
PRG2.2	0	-0.513375	0.503	0.445	0	3	PRG2
ISG20.3	0	-0.517327	0.412	0.52	0	3	ISG20
MAL2.3	0	-0.517909	0.36	0.48	0	3	MAL2
CALCRL.3	0	-0.524651	0.428	0.456	0	3	CALCRL
CXCL16.3	0	-0.530083	0.439	0.481	0	3	CXCL16
CD83.3	0	-0.532096	0.434	0.459	0	3	CD83
TGM2.3	0	-0.536108	0.395	0.434	0	3	TGM2
CA12.2	0	-0.545411	0.428	0.468	0	3	CA12
CYTIP.3	0	-0.549481	0.316	0.418	0	3	CYTIP
CD163.3	0	-0.55282	0.565	0.558	0	3	CD163
ANXA3.3	0	-0.553667	0.316	0.467	0	3	ANXA3
WFDC21P.3	0	-0.562913	0.447	0.448	0	3	WFDC21P
EDN1.3	0	-0.574296	0.294	0.512	0	3	EDN1
CLDN7.3	0	-0.575123	0.419	0.48	0	3	CLDN7
F11R.3	0	-0.576603	0.376	0.495	0	3	F11R
CDCP1.3	0	-0.580181	0.388	0.447	0	3	CDCP1
SAMSN1.3	0	-0.595954	0.426	0.479	0	3	SAMSN1
SERPINA3.3	0	-0.596611	0.406	0.484	0	3	SERPINA3
ALOX5AP.3	0	-0.599085	0.438	0.504	0	3	ALOX5AP
HLA-DQA1.3	0	-0.603757	0.42	0.45	0	3	HLA-DQA1
TPSB2.3	0	-0.606718	0.461	0.476	0	3	TPSB2
ADGRL4.3	0	-0.609849	0.322	0.439	0	3	ADGRL4
JUP.3	0	-0.618545	0.532	0.564	0	3	JUP
G0S2.1	0	-0.620799	0.461	0.474	0	3	G0S2
RGS1.3	0	-0.623543	0.38	0.472	0	3	RGS1
IDO1.3	0	-0.628108	0.432	0.405	0	3	IDO1
SYNGR2.3	0	-0.629305	0.484	0.438	0	3	SYNGR2
HLA-DPB1.3	0	-0.634158	0.579	0.518	0	3	HLA-DPB1
SPINT1.2	0	-0.650729	0.39	0.496	0	3	SPINT1
HLA-DQB1.3	0	-0.661119	0.368	0.357	0	3	HLA-DQB1
STC2.3	0	-0.670169	0.434	0.451	0	3	STC2
LAMB3.3	0	-0.696965	0.299	0.473	0	3	LAMB3
CCL3.3	0	-0.698768	0.544	0.554	0	3	CCL3
PODXL.2	0	-0.699265	0.348	0.482	0	3	PODXL
PLA2G7.3	0	-0.711518	0.493	0.492	0	3	PLA2G7
ENG.1	0	-0.725735	0.478	0.561	0	3	ENG
SFN.3	0	-0.734221	0.388	0.367	0	3	SFN
C1QA.3	0	-0.739091	0.352	0.466	0	3	C1QA
CCL4.3	0	-0.752152	0.478	0.574	0	3	CCL4
S100A8.3	0	-0.762782	0.508	0.569	0	3	S100A8
TCIM.2	0	-0.763445	0.426	0.587	0	3	TCIM
LCP1.3	0	-0.770317	0.347	0.462	0	3	LCP1
CDH1.3	0	-0.780165	0.451	0.465	0	3	CDH1
PTPRC.3	0	-0.789155	0.387	0.421	0	3	PTPRC
TYROBP.3	0	-0.789445	0.465	0.538	0	3	TYROBP
SERPINB2.2	0	-0.791061	0.47	0.485	0	3	SERPINB2
DEFB1.3	0	-0.796633	0.51	0.561	0	3	DEFB1
PCAT19.3	0	-0.803619	0.304	0.438	0	3	PCAT19
CD52.3	0	-0.814081	0.367	0.501	0	3	CD52
C5AR1.3	0	-0.831386	0.402	0.457	0	3	C5AR1
CCR7.3	0	-0.843035	0.313	0.363	0	3	CCR7
MMP9.3	0	-0.848277	0.433	0.459	0	3	MMP9
LAPTM5.3	0	-0.850506	0.475	0.506	0	3	LAPTM5
HLA-DPA1.3	0	-0.851755	0.345	0.492	0	3	HLA-DPA1
CD14.3	0	-0.856422	0.408	0.472	0	3	CD14
C1QC.3	0	-0.857353	0.478	0.504	0	3	C1QC
S100A9.3	0	-0.874333	0.473	0.489	0	3	S100A9
DUSP4.3	0	-0.877171	0.406	0.492	0	3	DUSP4
CD93.3	0	-0.91747	0.393	0.47	0	3	CD93
ELF3.3	0	-0.918776	0.344	0.468	0	3	ELF3
CXCR4.3	0	-0.922173	0.409	0.415	0	3	CXCR4
C15orf48.3	0	-0.926079	0.427	0.568	0	3	C15orf48
MYL12A.3	0	-0.930254	0.765	0.86	0	3	MYL12A
TFPI2.1	0	-0.932508	0.496	0.545	0	3	TFPI2
KRT17.3	0	-0.933797	0.349	0.438	0	3	KRT17
AREG.3	0	-0.936849	0.518	0.546	0	3	AREG
ITGA2.2	0	-0.946272	0.496	0.623	0	3	ITGA2
SPINT2.3	0	-0.964539	0.43	0.495	0	3	SPINT2
VAMP8.3	0	-0.965931	0.512	0.567	0	3	VAMP8
ANGPT2.3	0	-0.998086	0.344	0.429	0	3	ANGPT2
GNG11.3	0	-1.02673	0.485	0.588	0	3	GNG11
ARHGDIB.3	0	-1.02866	0.299	0.464	0	3	ARHGDIB
ADAMTS9.3	0	-1.04071	0.486	0.545	0	3	ADAMTS9
C1QB.3	0	-1.04209	0.47	0.561	0	3	C1QB
ENSG00000273259.3	0	-1.04578	0.412	0.49	0	3	ENSG00000273259
IFI30.3	0	-1.05285	0.47	0.588	0	3	IFI30
ENSG00000268173.3	0	-1.05832	0.517	0.616	0	3	ENSG00000268173
KRT18.3	0	-1.06079	0.367	0.525	0	3	KRT18
DIO2.3	0	-1.08814	0.492	0.529	0	3	DIO2
LYZ.3	0	-1.09604	0.399	0.536	0	3	LYZ
S100A14.3	0	-1.13753	0.337	0.444	0	3	S100A14
FOS.2	0	-1.14425	0.557	0.67	0	3	FOS
IER3.1	0	-1.14857	0.601	0.784	0	3	IER3
NQO1.1	0	-1.15348	0.557	0.731	0	3	NQO1
EZR.3	0	-1.17412	0.499	0.575	0	3	EZR
TFF3.3	0	-1.18904	0.587	0.626	0	3	TFF3
KRT8.3	0	-1.20563	0.454	0.56	0	3	KRT8
FABP5.3	0	-1.22258	0.491	0.585	0	3	FABP5
ACTG1.2	0	-1.25878	0.897	0.947	0	3	ACTG1
ACTB.2	0	-1.26002	0.959	0.982	0	3	ACTB
CYP1A1.3	0	-1.27066	0.407	0.509	0	3	CYP1A1
CLDN4.3	0	-1.27852	0.423	0.511	0	3	CLDN4
HLA-C.3	0	-1.36921	0.749	0.883	0	3	HLA-C
AZGP1.3	0	-1.37606	0.495	0.523	0	3	AZGP1
ENSG00000289530.3	0	-1.39625	0.686	0.705	0	3	ENSG00000289530
FCER1G.3	0	-1.40439	0.487	0.609	0	3	FCER1G
7SK.3.2	0	-1.47467	0.6	0.711	0	3	7SK.3
KRT7.3	0	-1.5027	0.45	0.542	0	3	KRT7
CCL22.3	0	-1.51356	0.293	0.355	0	3	CCL22
IL7R.3	0	-1.53191	0.362	0.449	0	3	IL7R
CCL20.3	0	-1.54733	0.45	0.574	0	3	CCL20
HLA-B.3	0	-1.55954	0.775	0.905	0	3	HLA-B
IGLL5.3	0	-1.58857	0.625	0.639	0	3	IGLL5
CXCL8.2	0	-1.66391	0.728	0.838	0	3	CXCL8
CXCL5.2	0	-1.69847	0.492	0.603	0	3	CXCL5
CTSB.3	0	-1.73619	0.778	0.83	0	3	CTSB
KRT19.3	0	-1.74337	0.504	0.596	0	3	KRT19
TACSTD2.3	0	-1.79824	0.442	0.581	0	3	TACSTD2
FABP4.3	0	-1.87419	0.568	0.572	0	3	FABP4
TM4SF1.3	0	-1.96102	0.525	0.583	0	3	TM4SF1
IL1B.3	0	-2.00105	0.51	0.585	0	3	IL1B
HLA-DRB1.3	0	-2.0061	0.486	0.591	0	3	HLA-DRB1
CTSD.3	0	-2.051	0.517	0.621	0	3	CTSD
SRGN.3	0	-2.13911	0.544	0.749	0	3	SRGN
IGLC1.3	0	-2.41209	0.623	0.638	0	3	IGLC1
HLA-DRA.3	0	-2.41575	0.531	0.636	0	3	HLA-DRA
CD74.3	0	-2.55786	0.606	0.616	0	3	CD74
IGLC3.3	0	-3.08166	0.696	0.732	0	3	IGLC3
IGHA1.3	0	-3.3224	0.801	0.834	0	3	IGHA1
JCHAIN.3	0	-3.43	0.629	0.694	0	3	JCHAIN
IGKC.3	0	-3.46713	0.87	0.882	0	3	IGKC
IGLC2.3	0	-3.96968	0.73	0.779	0	3	IGLC2
RAB11FIP1.3	1.03961293197915e-318	-0.657059	0.395	0.463	2.0792258639583e-315	3	RAB11FIP1
IGHM.3	2.67182870318044e-310	-1.66726	0.464	0.462	5.34e-307	3	IGHM
TGFBI.3	0	-1.45004	0.683	0.698	4.37e-306	3	TGFBI
SAA1.3	3.38e-308	-0.74904	0.489	0.538	6.76e-305	3	SAA1
ANXA6.2	1.31e-304	-0.615635	0.494	0.575	2.62e-301	3	ANXA6
IGHG3.3	4.77e-303	-1.13986	0.364	0.411	9.54e-300	3	IGHG3
CAPG.3	2.4e-301	-0.510177	0.59	0.589	4.8e-298	3	CAPG
SELE.3	8.75e-297	-0.531016	0.21	0.333	1.75e-293	3	SELE
TNFRSF1B.2	9.56e-290	-0.673872	0.428	0.442	1.91e-286	3	TNFRSF1B
RNA5S1.2	4.6e-287	-0.59202	0.385	0.442	9.19e-284	3	RNA5S1
MAFB.1	8.88e-275	0.925325	0.668	0.577	1.78e-271	3	MAFB
TXNIP.2	1.18e-274	-0.892584	0.436	0.58	2.36e-271	3	TXNIP
HSPA6.3	4.97e-269	-2.50405	0.658	0.624	9.95e-266	3	HSPA6
TSPAN13	4.07e-264	-0.619434	0.411	0.534	8.14e-261	3	TSPAN13
IL11.3	3e-261	-0.671992	0.395	0.428	6.01e-258	3	IL11
CARHSP1.3	2.39e-255	-0.584807	0.497	0.549	4.78e-252	3	CARHSP1
PNP.2	9.55e-250	-0.884355	0.34	0.475	1.91e-246	3	PNP
DLK1.3	3.47e-248	0.836138	0.659	0.548	6.93e-245	3	DLK1
IGHG2.3	1.48e-247	-0.847229	0.373	0.401	2.96e-244	3	IGHG2
SPARC.3	2.7e-246	0.587889	0.849	0.736	5.41e-243	3	SPARC
BIRC3.2	2.17e-245	-0.928162	0.376	0.534	4.35e-242	3	BIRC3
MGLL.3	7.49e-245	-0.601765	0.46	0.485	1.5e-241	3	MGLL
CD9.3	1.26e-243	-0.607349	0.54	0.634	2.53e-240	3	CD9
MMP10.3	3.03e-238	-1.57793	0.46	0.569	6.05e-235	3	MMP10
TRBC2.3	1.36e-237	-0.684485	0.35	0.355	2.72e-234	3	TRBC2
TCF4.3	4.52e-236	-0.921414	0.467	0.569	9.04e-233	3	TCF4
IGHG1.3	2.56e-234	-0.949913	0.365	0.382	5.12e-231	3	IGHG1
CD24.3	6.06e-234	-0.894164	0.477	0.476	1.21e-230	3	CD24
IGFBP6.2	3.93e-228	0.667736	0.713	0.622	7.86e-225	3	IGFBP6
S100A6.3	5.12e-226	-0.62633	0.958	0.913	1.02e-222	3	S100A6
MMP1.3	4.14e-223	-1.52502	0.375	0.455	8.27e-220	3	MMP1
MYH9.2	1.53e-221	-0.866081	0.686	0.776	3.06e-218	3	MYH9
CRIM1.1	1.09e-219	-0.590767	0.44	0.608	2.18e-216	3	CRIM1
HSPB8.1	4.45e-217	0.574439	0.632	0.565	8.9e-214	3	HSPB8
SERPINE2.2	1.03e-214	-0.980448	0.765	0.741	2.05e-211	3	SERPINE2
CTSH.2	2.65e-214	-0.538812	0.298	0.386	5.31e-211	3	CTSH
CXCL3.2	1.07e-213	-1.14287	0.704	0.724	2.14e-210	3	CXCL3
CSF3.1	2.47e-207	-1.03061	0.279	0.4	4.94e-204	3	CSF3
LIF.1	3.96e-207	-0.97017	0.461	0.504	7.92e-204	3	LIF
PTGES.3	1.17e-197	-0.518522	0.721	0.65	2.34e-194	3	PTGES
GPX1	1.73e-193	-0.616744	0.433	0.611	3.46e-190	3	GPX1
DDIT4	3.59e-189	-0.662702	0.528	0.658	7.19e-186	3	DDIT4
LMCD1	3.85e-185	0.572525	0.651	0.541	7.7e-182	3	LMCD1
IGHG4.3	4.79e-182	-1.39621	0.36	0.352	9.57e-179	3	IGHG4
TMSB4X.3	5.01e-179	-0.526034	0.974	0.95	1e-175	3	TMSB4X
GREM1.2	5.24e-179	-0.545007	0.57	0.532	1.05e-175	3	GREM1
CD68.2	1.4e-169	-0.665788	0.263	0.428	2.81e-166	3	CD68
TAPBP.1	1.67e-167	-0.528825	0.396	0.542	3.33e-164	3	TAPBP
CYTOR.3	1.66e-166	0.572003	0.667	0.639	3.32e-163	3	CYTOR
PLPP3.2	7.44e-164	0.636879	0.788	0.676	1.49e-160	3	PLPP3
POSTN.2	1.66e-163	0.634802	0.649	0.565	3.32e-160	3	POSTN
FLNA	5.91e-163	-0.635884	0.517	0.63	1.18e-159	3	FLNA
CTSZ.2	3.1e-162	-0.872237	0.639	0.685	6.2e-159	3	CTSZ
TIMP1.3	6.4e-160	-0.71265	0.961	0.938	1.28e-156	3	TIMP1
TSC22D1.3	4.53e-158	-0.702485	0.503	0.619	9.07e-155	3	TSC22D1
MT1E	4.42e-148	-0.518794	0.469	0.599	8.83e-145	3	MT1E
RGCC.3	8.05e-144	-0.510818	0.436	0.448	1.61e-140	3	RGCC
ID1.2	1.23e-141	-0.622484	0.688	0.732	2.46e-138	3	ID1
CFD.3	4.13e-135	0.664801	0.744	0.626	8.25e-132	3	CFD
TKT.1	3.96e-134	-0.530497	0.61	0.741	7.92e-131	3	TKT
SSR4	1.38e-129	-0.607436	0.715	0.781	2.76e-126	3	SSR4
TMSB4XP4.3	4.39e-126	-0.595508	0.668	0.644	8.79e-123	3	TMSB4XP4
ACTN1.2	2.31e-120	-0.575967	0.612	0.647	4.61e-117	3	ACTN1
TNC.1	1.69e-106	-0.58099	0.532	0.625	3.39e-103	3	TNC
CXCL6.2	4.58e-106	-0.571904	0.635	0.624	9.16e-103	3	CXCL6
CCN1.1	1.59e-92	-0.597376	0.651	0.734	3.18e-89	3	CCN1
HES1	1.22e-91	-0.540203	0.668	0.696	2.44e-88	3	HES1
SLC7A2.2	3.99e-89	-0.555987	0.693	0.711	7.99e-86	3	SLC7A2
AKAP12.2	2.53e-81	-0.503294	0.554	0.572	5.05e-78	3	AKAP12
SFRP4.3	3e-65	-0.843401	0.356	0.342	6.01e-62	3	SFRP4
MMP3.3	2.86e-58	-0.77732	0.887	0.871	5.72e-55	3	MMP3
VTRNA2-1.3	3.49e-37	-0.52885	0.415	0.471	6.98e-34	3	VTRNA2-1
BCYRN1	2.02e-34	0.606639	0.396	0.437	4.04e-31	3	BCYRN1
HSPA1B.3	2.57e-34	-0.69609	0.86	0.802	5.13e-31	3	HSPA1B
FABP4.4	0	4.25493	0.97	0.541	0	4	FABP4
CYP1A1.4	0	4.10807	0.943	0.468	0	4	CYP1A1
ANGPT2.4	0	3.49558	0.928	0.384	0	4	ANGPT2
ADAMTS9.4	0	3.22167	0.961	0.509	0	4	ADAMTS9
PCAT19.4	0	3.14636	0.962	0.388	0	4	PCAT19
GNG11.4	0	3.10177	0.967	0.551	0	4	GNG11
CD93.4	0	2.96631	0.946	0.428	0	4	CD93
TCF4.4	0	2.88437	0.962	0.531	0	4	TCF4
ADGRL4.4	0	2.83735	0.911	0.394	0	4	ADGRL4
PODXL.3	0	2.80375	0.913	0.438	0	4	PODXL
SGK1.3	0	2.80286	0.935	0.54	0	4	SGK1
FABP5.4	0	2.7915	0.929	0.551	0	4	FABP5
RGCC.4	0	2.75296	0.861	0.416	0	4	RGCC
SELE.4	0	2.70395	0.508	0.31	0	4	SELE
PNP.3	0	2.59018	0.948	0.428	0	4	PNP
CALCRL.4	0	2.5818	0.858	0.423	0	4	CALCRL
ENG.2	0	2.51194	0.904	0.528	0	4	ENG
COL15A1.1	0	2.47309	0.79	0.618	0	4	COL15A1
SHANK3.1	0	2.47281	0.883	0.363	0	4	SHANK3
ADGRF5.2	0	2.46372	0.85	0.362	0	4	ADGRF5
ENSG00000274422.3	0	2.46271	0.879	0.463	0	4	ENSG00000274422
IFI27.1	0	2.44719	0.95	0.645	0	4	IFI27
AKAP12.3	0	2.44399	0.888	0.547	0	4	AKAP12
S1PR1.2	0	2.32698	0.877	0.461	0	4	S1PR1
ADGRG1.2	0	2.317	0.892	0.451	0	4	ADGRG1
ESM1	0	2.30002	0.652	0.379	0	4	ESM1
HMOX1.2	0	2.23287	1	0.946	0	4	HMOX1
RIMKLB.1	0	2.18992	0.845	0.523	0	4	RIMKLB
KDR	0	2.18923	0.843	0.405	0	4	KDR
GPR4	0	2.18264	0.831	0.39	0	4	GPR4
DUSP6.1	0	2.1414	0.91	0.584	0	4	DUSP6
LPL.1	0	2.13087	0.805	0.621	0	4	LPL
MYCT1	0	2.13081	0.851	0.324	0	4	MYCT1
IGFBP7.1	0	2.1303	0.941	0.658	0	4	IGFBP7
HLA-B.4	0	2.12807	0.997	0.887	0	4	HLA-B
CDH5	0	2.11309	0.831	0.387	0	4	CDH5
PECAM1.1	0	2.07443	0.773	0.4	0	4	PECAM1
TFPI2.2	0	2.01145	0.866	0.516	0	4	TFPI2
CLDN5	0	1.98398	0.687	0.375	0	4	CLDN5
ID1.3	0	1.95036	0.939	0.713	0	4	ID1
CD36	0	1.94525	0.757	0.407	0	4	CD36
SPRY1.1	0	1.91392	0.816	0.549	0	4	SPRY1
JAG1	0	1.91057	0.725	0.458	0	4	JAG1
SOX18	0	1.9024	0.749	0.367	0	4	SOX18
SNAI1	0	1.90128	0.857	0.471	0	4	SNAI1
BCL6B	0	1.88187	0.757	0.35	0	4	BCL6B
SEC14L1	0	1.83146	0.863	0.536	0	4	SEC14L1
COL4A1.1	0	1.81508	0.968	0.743	0	4	COL4A1
RBP7	0	1.81329	0.712	0.394	0	4	RBP7
SPARC.4	0	1.803	0.936	0.73	0	4	SPARC
PLXNA2	0	1.79668	0.804	0.414	0	4	PLXNA2
TAMALIN	0	1.79359	0.795	0.392	0	4	TAMALIN
FLT1	0	1.77901	0.792	0.38	0	4	FLT1
TM4SF1.4	0	1.76676	0.862	0.557	0	4	TM4SF1
APP.1	0	1.73767	0.964	0.738	0	4	APP
PLVAP	0	1.73022	0.662	0.33	0	4	PLVAP
SMAD6	0	1.70228	0.787	0.475	0	4	SMAD6
RHOJ	0	1.69558	0.704	0.334	0	4	RHOJ
NQO1.2	0	1.67783	0.929	0.702	0	4	NQO1
KITLG	0	1.66639	0.748	0.496	0	4	KITLG
RASGRP3	0	1.63898	0.762	0.369	0	4	RASGRP3
ACVRL1	0	1.59634	0.79	0.412	0	4	ACVRL1
F2RL3	0	1.58041	0.698	0.347	0	4	F2RL3
ESAM	0	1.56529	0.736	0.374	0	4	ESAM
TM4SF18	0	1.54958	0.589	0.315	0	4	TM4SF18
RASD1.1	0	1.4678	0.885	0.669	0	4	RASD1
KCTD12	0	1.46266	0.777	0.508	0	4	KCTD12
PLS3	0	1.46159	0.796	0.566	0	4	PLS3
VWF	0	1.44062	0.654	0.326	0	4	VWF
SPTBN1.3	0	1.42123	0.864	0.614	0	4	SPTBN1
MCAM	0	1.41423	0.676	0.336	0	4	MCAM
CRIM1.2	0	1.41067	0.843	0.577	0	4	CRIM1
HLA-C.4	0	1.39439	0.969	0.866	0	4	HLA-C
PTPRB	0	1.38922	0.723	0.382	0	4	PTPRB
ARHGAP31	0	1.38386	0.719	0.48	0	4	ARHGAP31
LRRC32	0	1.36905	0.68	0.372	0	4	LRRC32
MYO10	0	1.36782	0.778	0.49	0	4	MYO10
TSPAN13.1	0	1.36578	0.717	0.51	0	4	TSPAN13
STOM.2	0	1.35193	0.836	0.632	0	4	STOM
EGFL7	0	1.34718	0.621	0.313	0	4	EGFL7
ECE1	0	1.34375	0.8	0.516	0	4	ECE1
TSC22D1.4	0	1.3371	0.857	0.592	0	4	TSC22D1
HECW2	0	1.33447	0.717	0.352	0	4	HECW2
DPYSL2.1	0	1.31408	0.795	0.584	0	4	DPYSL2
TIE1	0	1.25584	0.66	0.341	0	4	TIE1
INHBB.3	0	1.25087	0.721	0.507	0	4	INHBB
MECOM	0	1.23944	0.684	0.3	0	4	MECOM
GPX3	0	1.23525	0.74	0.505	0	4	GPX3
HEY1	0	1.2321	0.687	0.338	0	4	HEY1
INSIG1.1	0	1.22868	0.765	0.527	0	4	INSIG1
SERPINE1.2	0	1.22766	0.961	0.778	0	4	SERPINE1
SLC9A3R2	0	1.2199	0.655	0.41	0	4	SLC9A3R2
AKR1C3.1	0	1.20694	0.638	0.561	0	4	AKR1C3
THBD.1	0	1.20598	0.694	0.41	0	4	THBD
KCNMB4	0	1.20303	0.644	0.361	0	4	KCNMB4
PDE2A	0	1.20119	0.593	0.303	0	4	PDE2A
CLEC14A	0	1.15952	0.73	0.276	0	4	CLEC14A
PRSS23.1	0	1.15395	0.802	0.63	0	4	PRSS23
PKIG.1	0	1.11478	0.719	0.436	0	4	PKIG
VTRNA1-3	0	1.10499	0.739	0.492	0	4	VTRNA1-3
PLPP3.3	0	1.0674	0.803	0.675	0	4	PLPP3
ECSCR	0	1.04769	0.609	0.234	0	4	ECSCR
STC1	0	1.04577	0.574	0.368	0	4	STC1
BST2.2	0	1.04295	0.658	0.517	0	4	BST2
CD200	0	1.03336	0.588	0.359	0	4	CD200
CMTM8	0	1.02679	0.671	0.414	0	4	CMTM8
CNST	0	1.01765	0.736	0.484	0	4	CNST
IL3RA	0	1.01098	0.575	0.389	0	4	IL3RA
SOX17	0	1.00555	0.694	0.279	0	4	SOX17
LRRC4	0	0.97433	0.599	0.432	0	4	LRRC4
PXDN	0	0.926681	0.738	0.632	0	4	PXDN
NEDD9.1	0	0.922266	0.696	0.474	0	4	NEDD9
PCDH1.1	0	0.91124	0.605	0.404	0	4	PCDH1
ARHGAP29.2	0	0.89494	0.715	0.464	0	4	ARHGAP29
GATA2	0	0.894819	0.666	0.452	0	4	GATA2
PRKCH	0	0.892332	0.663	0.437	0	4	PRKCH
PDGFB.1	0	0.891849	0.645	0.391	0	4	PDGFB
ERG	0	0.87784	0.591	0.248	0	4	ERG
SOX4.1	0	0.876117	0.912	0.737	0	4	SOX4
RNASE1	0	0.871022	0.638	0.489	0	4	RNASE1
IL32	0	0.865314	0.779	0.651	0	4	IL32
APLNR	0	0.852501	0.462	0.233	0	4	APLNR
KLF2.2	0	0.852469	0.572	0.527	0	4	KLF2
NUAK1	0	0.842688	0.644	0.398	0	4	NUAK1
ADAMTS1.1	0	0.836781	0.636	0.553	0	4	ADAMTS1
LMO2	0	0.83432	0.599	0.41	0	4	LMO2
GASK1B	0	0.832992	0.607	0.504	0	4	GASK1B
TCIM.3	0	0.826873	0.805	0.558	0	4	TCIM
SVIL	0	0.823017	0.673	0.481	0	4	SVIL
RIN2	0	0.800114	0.625	0.434	0	4	RIN2
ATOH8.1	0	0.795929	0.625	0.601	0	4	ATOH8
MYLK	0	0.781854	0.549	0.354	0	4	MYLK
ID3.3	0	0.781186	0.973	0.801	0	4	ID3
LXN	0	0.771814	0.627	0.492	0	4	LXN
JUN.3	0	0.764802	0.864	0.714	0	4	JUN
RGS5	0	0.763834	0.586	0.42	0	4	RGS5
FAM43A	0	0.756267	0.65	0.4	0	4	FAM43A
CX3CL1.2	0	0.75268	0.541	0.398	0	4	CX3CL1
LRATD2.1	0	0.745459	0.632	0.464	0	4	LRATD2
EMCN	0	0.739974	0.495	0.385	0	4	EMCN
CMPK2	0	0.738079	0.519	0.314	0	4	CMPK2
SPARCL1.1	0	0.71887	0.579	0.574	0	4	SPARCL1
CXCL12.1	0	0.70345	0.566	0.44	0	4	CXCL12
GRAMD1B	0	0.694657	0.498	0.339	0	4	GRAMD1B
TMEM273	0	0.690236	0.604	0.342	0	4	TMEM273
MCTP1	0	0.687032	0.52	0.262	0	4	MCTP1
CD46.1	0	0.659513	0.707	0.587	0	4	CD46
TMSB10.2	0	0.657269	0.994	0.967	0	4	TMSB10
SHISA2	0	0.654311	0.512	0.34	0	4	SHISA2
NOVA2	0	0.646957	0.54	0.308	0	4	NOVA2
CDC42EP1	0	0.645643	0.678	0.457	0	4	CDC42EP1
CRIP2.1	0	0.641816	0.522	0.34	0	4	CRIP2
SRGN.4	0	0.641239	0.92	0.72	0	4	SRGN
MARCKSL1.1	0	0.617099	0.66	0.485	0	4	MARCKSL1
NPTX2	0	0.596517	0.521	0.323	0	4	NPTX2
MYL12B.3	0	0.594544	0.962	0.881	0	4	MYL12B
ASPH.1	0	0.58922	0.629	0.619	0	4	ASPH
CYYR1	0	0.589206	0.578	0.329	0	4	CYYR1
A2M.1	0	0.588953	0.583	0.549	0	4	A2M
MGST2	0	0.587817	0.48	0.496	0	4	MGST2
CA2.1	0	0.550212	0.591	0.393	0	4	CA2
BACE2.1	0	0.542267	0.511	0.516	0	4	BACE2
DNASE1L3	0	0.541213	0.642	0.32	0	4	DNASE1L3
HSPB1.3	0	0.528894	0.892	0.791	0	4	HSPB1
TRIB3.1	0	0.52337	0.397	0.419	0	4	TRIB3
CXCL16.4	0	-0.500735	0.437	0.481	0	4	CXCL16
MAL2.4	0	-0.501685	0.312	0.483	0	4	MAL2
EREG.3	0	-0.507063	0.365	0.467	0	4	EREG
CD163.4	0	-0.513411	0.447	0.567	0	4	CD163
EPCAM.4	0	-0.516279	0.268	0.459	0	4	EPCAM
MYO5B.3	0	-0.51845	0.337	0.437	0	4	MYO5B
SPON2.1	0	-0.519441	0.389	0.424	0	4	SPON2
CYTIP.4	0	-0.52558	0.257	0.422	0	4	CYTIP
FLNC.3	0	-0.526606	0.418	0.457	0	4	FLNC
GAL.1	0	-0.536639	0.428	0.512	0	4	GAL
ANPEP.1	0	-0.546937	0.37	0.425	0	4	ANPEP
SFRP2.2	0	-0.561576	0.375	0.474	0	4	SFRP2
HLA-DQA1.4	0	-0.566285	0.367	0.454	0	4	HLA-DQA1
IGF1.1	0	-0.566414	0.446	0.552	0	4	IGF1
CDCP1.4	0	-0.569632	0.403	0.446	0	4	CDCP1
CA12.3	0	-0.577455	0.348	0.474	0	4	CA12
RGS1.4	0	-0.577868	0.465	0.465	0	4	RGS1
SAMSN1.4	0	-0.5814	0.449	0.477	0	4	SAMSN1
WFDC21P.4	0	-0.585328	0.333	0.456	0	4	WFDC21P
ALOX5AP.4	0	-0.590755	0.288	0.515	0	4	ALOX5AP
CLDN7.4	0	-0.593465	0.382	0.483	0	4	CLDN7
FHL2.1	0	-0.61435	0.424	0.513	0	4	FHL2
ANKRD36C.3	0	-0.62045	0.355	0.452	0	4	ANKRD36C
SERPINA3.4	0	-0.625857	0.359	0.487	0	4	SERPINA3
CD47.2	0	-0.631986	0.572	0.617	0	4	CD47
HLA-DPA1.4	0	-0.637217	0.484	0.481	0	4	HLA-DPA1
SPINT1.3	0	-0.64339	0.274	0.505	0	4	SPINT1
HSPB8.2	0	-0.647498	0.465	0.578	0	4	HSPB8
LAMB3.4	0	-0.652887	0.327	0.47	0	4	LAMB3
CTSK.2	0	-0.662093	0.399	0.545	0	4	CTSK
COL5A2.2	0	-0.665774	0.552	0.657	0	4	COL5A2
CFB.1	0	-0.667038	0.279	0.561	0	4	CFB
ARL6IP5.2	0	-0.692137	0.419	0.601	0	4	ARL6IP5
LCP1.4	0	-0.702291	0.424	0.456	0	4	LCP1
S100A8.4	0	-0.708946	0.507	0.569	0	4	S100A8
SLC39A6.1	0	-0.716961	0.586	0.637	0	4	SLC39A6
MAP3K4-AS1.3	0	-0.723568	0.466	0.604	0	4	MAP3K4-AS1
TYROBP.4	0	-0.723955	0.517	0.534	0	4	TYROBP
SDC4.1	0	-0.730409	0.424	0.583	0	4	SDC4
SMS.1	0	-0.74907	0.418	0.574	0	4	SMS
CAPG.4	0	-0.756512	0.457	0.599	0	4	CAPG
CD68.3	0	-0.7597	0.48	0.41	0	4	CD68
CDH1.4	0	-0.760297	0.416	0.468	0	4	CDH1
CCR7.4	0	-0.771859	0.455	0.353	0	4	CCR7
PLA2G7.4	0	-0.77518	0.415	0.498	0	4	PLA2G7
CD52.4	0	-0.785887	0.439	0.495	0	4	CD52
S100A9.4	0	-0.790046	0.503	0.487	0	4	S100A9
C5AR1.4	0	-0.79692	0.393	0.457	0	4	C5AR1
CD14.4	0	-0.801105	0.461	0.468	0	4	CD14
C1QC.4	0	-0.813437	0.467	0.505	0	4	C1QC
DEFB1.4	0	-0.815713	0.291	0.577	0	4	DEFB1
SERPINB2.3	0	-0.816546	0.458	0.486	0	4	SERPINB2
ALDH1A3.1	0	-0.833334	0.373	0.567	0	4	ALDH1A3
IGHG2.4	0	-0.838597	0.457	0.395	0	4	IGHG2
MMP9.4	0	-0.841132	0.439	0.458	0	4	MMP9
PLOD2.1	0	-0.841934	0.348	0.553	0	4	PLOD2
TNFRSF12A.1	0	-0.852082	0.608	0.706	0	4	TNFRSF12A
DUSP4.4	0	-0.8543	0.417	0.491	0	4	DUSP4
GOLM1.1	0	-0.859609	0.35	0.589	0	4	GOLM1
PPIF	0	-0.865641	0.498	0.622	0	4	PPIF
PERP.3	0	-0.885748	0.479	0.621	0	4	PERP
IL33.2	0	-0.892353	0.445	0.537	0	4	IL33
ELF3.4	0	-0.892698	0.421	0.462	0	4	ELF3
PENK.2	0	-0.896836	0.449	0.538	0	4	PENK
DST.1	0	-0.902159	0.328	0.587	0	4	DST
KRT17.4	0	-0.908299	0.446	0.43	0	4	KRT17
S100A16.2	0	-0.917257	0.61	0.71	0	4	S100A16
C15orf48.4	0	-0.922094	0.332	0.575	0	4	C15orf48
CTSD.4	0	-0.923632	0.705	0.606	0	4	CTSD
VAMP8.4	0	-0.925984	0.44	0.573	0	4	VAMP8
VASN.3	0	-0.930536	0.449	0.556	0	4	VASN
DPT.1	0	-0.935325	0.39	0.58	0	4	DPT
SPINT2.4	0	-0.94057	0.427	0.495	0	4	SPINT2
C1QB.4	0	-0.942975	0.473	0.561	0	4	C1QB
TSC22D3.2	0	-0.946765	0.375	0.691	0	4	TSC22D3
PTX3.2	0	-0.948616	0.326	0.557	0	4	PTX3
RGS2.2	0	-0.95735	0.433	0.601	0	4	RGS2
AREG.4	0	-0.968392	0.517	0.546	0	4	AREG
IFI30.4	0	-0.984169	0.508	0.584	0	4	IFI30
ENSG00000268173.4	0	-0.993748	0.599	0.609	0	4	ENSG00000268173
MT-ND3	0	-0.995331	0.78	0.914	0	4	MT-ND3
KRT18.4	0	-1.00452	0.364	0.525	0	4	KRT18
MAFB.2	0	-1.01829	0.435	0.595	0	4	MAFB
ANXA2.2	0	-1.01839	0.913	0.95	0	4	ANXA2
COL6A3.2	0	-1.02397	0.508	0.669	0	4	COL6A3
HAS2.3	0	-1.03551	0.415	0.552	0	4	HAS2
ENSG00000273259.4	0	-1.06478	0.356	0.494	0	4	ENSG00000273259
ACTN1.3	0	-1.07624	0.415	0.662	0	4	ACTN1
MT-ND4	0	-1.07936	0.843	0.944	0	4	MT-ND4
LYZ.4	0	-1.08386	0.452	0.532	0	4	LYZ
IGFBP6.3	0	-1.0861	0.407	0.646	0	4	IGFBP6
GREM1.3	0	-1.1072	0.315	0.552	0	4	GREM1
DLK1.4	0	-1.15265	0.455	0.563	0	4	DLK1
KRT8.4	0	-1.15549	0.587	0.55	0	4	KRT8
MT-CO2	0	-1.17327	0.895	0.968	0	4	MT-CO2
S100A14.4	0	-1.18079	0.331	0.444	0	4	S100A14
EZR.4	0	-1.18269	0.348	0.587	0	4	EZR
CD74.4	0	-1.18385	0.696	0.609	0	4	CD74
TFF3.4	0	-1.19011	0.56	0.628	0	4	TFF3
ERRFI1.3	0	-1.19099	0.496	0.685	0	4	ERRFI1
TNC.2	0	-1.19966	0.414	0.634	0	4	TNC
DIO2.4	0	-1.21172	0.402	0.536	0	4	DIO2
FCER1G.4	0	-1.22048	0.545	0.604	0	4	FCER1G
POSTN.3	0	-1.23032	0.491	0.578	0	4	POSTN
TWIST1.3	0	-1.23554	0.496	0.696	0	4	TWIST1
CLU.1	0	-1.23702	0.423	0.6	0	4	CLU
MT-ATP6	0	-1.24963	0.778	0.945	0	4	MT-ATP6
RAMP1.3	0	-1.2508	0.39	0.575	0	4	RAMP1
S100A11.1	0	-1.25275	0.819	0.917	0	4	S100A11
CXCL6.3	0	-1.26944	0.566	0.629	0	4	CXCL6
S100A4.2	0	-1.2856	0.448	0.677	0	4	S100A4
CLDN4.4	0	-1.28891	0.425	0.511	0	4	CLDN4
CXCL2.2	0	-1.32881	0.546	0.734	0	4	CXCL2
AKR1C2.2	0	-1.3629	0.482	0.708	0	4	AKR1C2
AZGP1.4	0	-1.37034	0.369	0.532	0	4	AZGP1
FGF2.3	0	-1.37971	0.434	0.646	0	4	FGF2
CTSZ.3	0	-1.38045	0.438	0.7	0	4	CTSZ
FN1.2	0	-1.40619	0.404	0.7	0	4	FN1
SFRP4.4	0	-1.40661	0.357	0.342	0	4	SFRP4
KRT7.4	0	-1.45828	0.481	0.539	0	4	KRT7
MT-CO3.2	0	-1.47315	0.887	0.976	0	4	MT-CO3
CCDC80.2	0	-1.49906	0.359	0.639	0	4	CCDC80
PTGES.4	0	-1.53175	0.349	0.678	0	4	PTGES
IER3.2	0	-1.55329	0.593	0.784	0	4	IER3
AKR1C1.2	0	-1.55383	0.616	0.792	0	4	AKR1C1
SLC7A2.3	0	-1.55489	0.488	0.726	0	4	SLC7A2
CFD.4	0	-1.5901	0.499	0.646	0	4	CFD
MGST1.1	0	-1.62489	0.532	0.8	0	4	MGST1
S100A10.2	0	-1.63401	0.492	0.798	0	4	S100A10
KRT19.4	0	-1.69427	0.573	0.59	0	4	KRT19
APOD.3	0	-1.73978	0.826	0.857	0	4	APOD
TACSTD2.4	0	-1.76974	0.522	0.574	0	4	TACSTD2
HLA-DRA.4	0	-1.82039	0.643	0.627	0	4	HLA-DRA
COL3A1.4	0	-1.82137	0.527	0.735	0	4	COL3A1
TAC1.3	0	-1.86511	0.447	0.672	0	4	TAC1
SERPINE2.3	0	-1.95258	0.587	0.754	0	4	SERPINE2
INHBA.3	0	-1.9717	0.406	0.639	0	4	INHBA
TGFBI.4	0	-1.97419	0.552	0.708	0	4	TGFBI
CXCL3.3	0	-2.00616	0.568	0.734	0	4	CXCL3
ENSG00000289530.4	0	-2.06557	0.467	0.722	0	4	ENSG00000289530
MMP12.3	0	-2.09568	0.383	0.551	0	4	MMP12
MGP.1	0	-2.16289	0.492	0.689	0	4	MGP
PTGS2.2	0	-2.16904	0.397	0.648	0	4	PTGS2
COL1A1.4	0	-2.22957	0.484	0.721	0	4	COL1A1
COL1A2.3	0	-2.30301	0.513	0.808	0	4	COL1A2
FST.3	0	-2.34969	0.531	0.73	0	4	FST
CXCL1.3	0	-2.37386	0.558	0.755	0	4	CXCL1
TIMP1.4	0	-2.74093	0.825	0.948	0	4	TIMP1
JCHAIN.4	0	-2.83868	0.682	0.69	0	4	JCHAIN
S100A6.4	0	-2.88852	0.68	0.934	0	4	S100A6
TNFAIP6.3	0	-3.02422	0.671	0.876	0	4	TNFAIP6
MMP3.4	0	-3.17811	0.807	0.877	0	4	MMP3
IGLC2.4	0	-3.65498	0.738	0.779	0	4	IGLC2
RAB11FIP1.4	4.94065645841247e-324	-0.69965	0.317	0.469	9.88131291682493e-321	4	RAB11FIP1
ANXA1.3	6.4228533959362e-323	-1.22599	0.672	0.773	1.28457067918724e-319	4	ANXA1
MMP10.4	1.77863632502849e-322	-1.55307	0.565	0.56	3.55727265005698e-319	4	MMP10
PLIN3.1	2.64325120525067e-321	-0.628322	0.427	0.607	5.28650241050134e-318	4	PLIN3
LDHA.1	7.9823716070341e-319	-0.871761	0.705	0.824	1.59647432140682e-315	4	LDHA
CD24.4	1.21475969749552e-317	-1.16816	0.37	0.484	2.42951939499104e-314	4	CD24
CYP1B1.3	7.32651922480568e-317	-1.21173	0.647	0.792	1.46530384496114e-313	4	CYP1B1
IGKC.4	2.64848027252984e-315	-3.06746	0.865	0.883	5.29696054505968e-312	4	IGKC
DUSP5	3.84e-305	0.638635	0.831	0.614	7.68e-302	4	DUSP5
STC2.4	2.85e-304	-0.561037	0.438	0.451	5.7e-301	4	STC2
IGHA1.4	1.2e-303	-2.60363	0.82	0.833	2.39e-300	4	IGHA1
USP53.3	1.37e-301	-0.705164	0.379	0.462	2.73e-298	4	USP53
HSPA1B.4	3.23e-301	-1.06435	0.832	0.804	6.46e-298	4	HSPA1B
ARL4C.2	7.22e-299	-0.566851	0.373	0.452	1.44e-295	4	ARL4C
HLA-DRB1.4	2.75e-290	-0.837126	0.632	0.579	5.49e-287	4	HLA-DRB1
NPTX1.2	4.43e-290	-0.546333	0.325	0.423	8.86e-287	4	NPTX1
CCDC71L.1	6.39e-289	-0.745756	0.429	0.629	1.28e-285	4	CCDC71L
HLA-DPB1.4	7.04e-287	-0.599161	0.375	0.533	1.41e-283	4	HLA-DPB1
CXCL5.3	3.89e-286	-1.59076	0.405	0.609	7.78e-283	4	CXCL5
ARHGDIB.4	5.28e-284	-0.883129	0.33	0.461	1.06e-280	4	ARHGDIB
YWHAH.2	1.81e-283	0.660711	0.811	0.667	3.62e-280	4	YWHAH
CCL3.4	5.86e-281	-0.607458	0.527	0.556	1.17e-277	4	CCL3
THAP2.2	3.05e-280	-0.630371	0.48	0.479	6.1e-277	4	THAP2
DHRS3.1	3.21e-280	0.532669	0.528	0.467	6.42e-277	4	DHRS3
COL5A3.2	5.69e-278	-0.501232	0.434	0.57	1.14e-274	4	COL5A3
IGLC3.4	2.76e-271	-2.86317	0.717	0.73	5.51e-268	4	IGLC3
GPRC5A.3	5.56e-271	-0.95352	0.56	0.653	1.11e-267	4	GPRC5A
IL1B.4	4.93e-269	-1.7662	0.524	0.583	9.86e-266	4	IL1B
SFN.4	8.79e-263	-0.741176	0.208	0.381	1.76e-259	4	SFN
C1QA.4	3.95e-262	-0.646221	0.397	0.463	7.89e-259	4	C1QA
IGLC1.4	3.04e-258	-2.03581	0.591	0.64	6.07e-255	4	IGLC1
CCL4.4	4e-257	-0.660242	0.45	0.576	8.01e-254	4	CCL4
MT1E.1	1.99e-254	-0.693207	0.449	0.6	3.99e-251	4	MT1E
IGHG3.4	2.09e-252	-1.1232	0.362	0.411	4.18e-249	4	IGHG3
IL7R.4	1.77e-251	-1.3369	0.367	0.448	3.54e-248	4	IL7R
ITGA2.3	3.6e-246	0.537575	0.79	0.6	7.21e-243	4	ITGA2
HSPA6.4	7.65e-245	-2.60021	0.569	0.631	1.53e-241	4	HSPA6
IL11.4	9.49e-243	-0.716214	0.308	0.434	1.9e-239	4	IL11
IER2.1	4.89e-240	0.563978	0.699	0.542	9.77e-237	4	IER2
IGHM.4	4.82e-238	-1.3033	0.483	0.46	9.64e-235	4	IGHM
LMCD1.1	5.75e-232	-0.57805	0.361	0.564	1.15e-228	4	LMCD1
SYNGR2.4	4.08e-230	-0.603228	0.352	0.448	8.15e-227	4	SYNGR2
CSRP1.1	5.41e-228	-0.509619	0.558	0.612	1.08e-224	4	CSRP1
CCL22.4	1.13e-226	-1.3	0.329	0.352	2.26e-223	4	CCL22
FRMD6.1	1.59e-224	-0.533604	0.372	0.527	3.18e-221	4	FRMD6
PTPRC.4	2.98e-219	-0.707947	0.309	0.427	5.96e-216	4	PTPRC
HSPA1A.3	7.12e-214	-0.699802	0.903	0.873	1.42e-210	4	HSPA1A
LAPTM5.4	1.07e-212	-0.649034	0.39	0.512	2.14e-209	4	LAPTM5
C11orf96.3	3.56e-205	-0.886841	0.543	0.631	7.12e-202	4	C11orf96
TPSB2.4	1.68e-204	-0.527463	0.336	0.485	3.35e-201	4	TPSB2
IGHG1.4	9.26e-203	-0.936459	0.368	0.382	1.85e-199	4	IGHG1
ANGPTL4.1	5.19e-202	-0.599453	0.419	0.55	1.04e-198	4	ANGPTL4
CTSB.4	6.27e-198	-1.18558	0.854	0.824	1.25e-194	4	CTSB
IGLL5.4	9.44e-198	-1.35814	0.591	0.642	1.89e-194	4	IGLL5
CAPN2.2	1.89e-194	-0.58482	0.595	0.674	3.78e-191	4	CAPN2
HLA-DQB1.4	4.48e-188	-0.56957	0.229	0.368	8.96e-185	4	HLA-DQB1
IER5.2	9.12e-181	-0.639389	0.567	0.678	1.82e-177	4	IER5
TIMP3.3	3.32e-173	-0.55207	0.45	0.637	6.64e-170	4	TIMP3
LIF.2	2.26e-170	-0.992493	0.377	0.51	4.52e-167	4	LIF
SAA1.4	1.66e-156	-0.674262	0.462	0.54	3.33e-153	4	SAA1
TRBC2.4	6.35e-151	-0.642461	0.311	0.358	1.27e-147	4	TRBC2
7SK.3.3	3.03e-144	-1.18692	0.694	0.704	6.07e-141	4	7SK.3
CALM2.3	1.71e-139	-0.631786	0.762	0.82	3.42e-136	4	CALM2
EGR1	1.29e-138	-0.660453	0.449	0.589	2.57e-135	4	EGR1
CEBPD	2.29e-133	-0.558249	0.592	0.738	4.59e-130	4	CEBPD
CRYAB.4	4.4e-126	-0.940288	0.531	0.565	8.8e-123	4	CRYAB
DNAJB1.3	6.27e-116	-0.700885	0.79	0.775	1.25e-112	4	DNAJB1
AHNAK.3	9.46e-109	-0.557089	0.621	0.675	1.89e-105	4	AHNAK
CXCL8.3	1.24e-108	-0.859167	0.852	0.828	2.48e-105	4	CXCL8
BIRC3.3	6.76e-106	-0.671874	0.461	0.527	1.35e-102	4	BIRC3
IGHG4.4	6.64e-84	-0.879648	0.358	0.353	1.33e-80	4	IGHG4
FOS.3	5.62e-83	-0.623543	0.612	0.665	1.12e-79	4	FOS
CXCR4.4	6.05e-78	-0.504884	0.377	0.417	1.21e-74	4	CXCR4
CSF3.2	2.21e-77	0.926848	0.368	0.392	4.42e-74	4	CSF3
THBS1.2	5.24e-52	-0.668021	0.72	0.767	1.05e-48	4	THBS1
BCYRN1.1	5.26e-35	-0.785306	0.437	0.433	1.05e-31	4	BCYRN1
LIF.3	0	2.5221	0.844	0.476	0	5	LIF
PTX3.3	0	2.51682	0.851	0.518	0	5	PTX3
CXCL8.4	0	2.34152	0.953	0.82	0	5	CXCL8
CXCL3.4	0	2.17779	0.943	0.706	0	5	CXCL3
CXCL2.3	0	2.11198	0.948	0.704	0	5	CXCL2
SERPINB2.4	0	2.03257	0.663	0.47	0	5	SERPINB2
IL6.3	0	1.96413	0.796	0.481	0	5	IL6
AKR1C2.3	0	1.83469	0.923	0.675	0	5	AKR1C2
TNFAIP6.4	0	1.60071	0.996	0.852	0	5	TNFAIP6
CFD.5	0	1.58023	0.895	0.616	0	5	CFD
PLPP3.4	0	1.45264	0.913	0.667	0	5	PLPP3
FST.4	0	1.4456	0.94	0.699	0	5	FST
SLC7A2.4	0	1.44513	0.926	0.693	0	5	SLC7A2
IL33.3	0	1.44347	0.695	0.518	0	5	IL33
PTGS2.3	0	1.42427	0.864	0.613	0	5	PTGS2
ENSG00000289530.5	0	1.42216	0.924	0.687	0	5	ENSG00000289530
MGST1.2	0	1.38797	0.975	0.767	0	5	MGST1
AKR1C1.3	0	1.28144	0.976	0.765	0	5	AKR1C1
CCL2.1	0	1.14275	0.829	0.66	0	5	CCL2
CSF3.3	0	1.12155	0.559	0.378	0	5	CSF3
DPT.2	0	1.0087	0.862	0.545	0	5	DPT
GPRC5A.4	0	0.793474	0.86	0.631	0	5	GPRC5A
AADAC	0	0.766729	0.78	0.441	0	5	AADAC
FGF2.4	0	0.733439	0.833	0.617	0	5	FGF2
APOD.4	0	0.641343	0.973	0.846	0	5	APOD
BHLHE40.2	0	-0.503404	0.534	0.516	0	5	BHLHE40
DSP.3	0	-0.5041	0.407	0.466	0	5	DSP
S1PR1.3	0	-0.50626	0.554	0.485	0	5	S1PR1
MAL2.5	0	-0.506425	0.573	0.464	0	5	MAL2
INHBB.4	0	-0.506795	0.51	0.523	0	5	INHBB
EREG.4	0	-0.50885	0.406	0.464	0	5	EREG
ADGRG1.3	0	-0.510583	0.481	0.482	0	5	ADGRG1
NTN4.3	0	-0.513651	0.464	0.538	0	5	NTN4
PRG2.3	0	-0.515061	0.479	0.447	0	5	PRG2
EPCAM.5	0	-0.527179	0.419	0.448	0	5	EPCAM
MYO5B.4	0	-0.52743	0.46	0.428	0	5	MYO5B
CALCRL.5	0	-0.534342	0.534	0.448	0	5	CALCRL
ANXA11.2	0	-0.5349	0.567	0.553	0	5	ANXA11
ANXA3.4	0	-0.538408	0.413	0.459	0	5	ANXA3
CD163.5	0	-0.539499	0.605	0.555	0	5	CD163
TGM2.4	0	-0.541691	0.48	0.428	0	5	TGM2
CYTIP.5	0	-0.548562	0.412	0.411	0	5	CYTIP
ADGRL4.5	0	-0.569013	0.416	0.431	0	5	ADGRL4
ADIRF.3	0	-0.570131	0.453	0.507	0	5	ADIRF
ARL4C.3	0	-0.574509	0.41	0.449	0	5	ARL4C
EDN1.4	0	-0.576251	0.518	0.495	0	5	EDN1
F11R.4	0	-0.57855	0.332	0.497	0	5	F11R
CXCL16.5	0	-0.585105	0.385	0.485	0	5	CXCL16
CLDN7.5	0	-0.587713	0.508	0.473	0	5	CLDN7
WFDC21P.5	0	-0.587932	0.394	0.452	0	5	WFDC21P
ANKRD36C.4	0	-0.589432	0.411	0.448	0	5	ANKRD36C
CDCP1.5	0	-0.598556	0.422	0.444	0	5	CDCP1
SAMSN1.5	0	-0.60587	0.493	0.473	0	5	SAMSN1
TPSB2.5	0	-0.612266	0.539	0.47	0	5	TPSB2
BST2.3	0	-0.613552	0.477	0.531	0	5	BST2
HLA-DQA1.5	0	-0.617402	0.506	0.443	0	5	HLA-DQA1
ALOX5AP.5	0	-0.621608	0.549	0.496	0	5	ALOX5AP
ARL6IP5.3	0	-0.624268	0.596	0.587	0	5	ARL6IP5
LMNA.2	0	-0.625118	0.626	0.674	0	5	LMNA
MAP3K4-AS1.4	0	-0.626993	0.477	0.602	0	5	MAP3K4-AS1
SPINT1.4	0	-0.627465	0.546	0.484	0	5	SPINT1
CRIM1.3	0	-0.628394	0.603	0.595	0	5	CRIM1
RGS1.5	0	-0.633602	0.515	0.462	0	5	RGS1
CAPG.5	0	-0.64501	0.532	0.593	0	5	CAPG
RNA5S1.3	0	-0.653964	0.412	0.439	0	5	RNA5S1
IDO1.4	0	-0.654266	0.374	0.409	0	5	IDO1
HLA-DQB1.5	0	-0.658388	0.456	0.351	0	5	HLA-DQB1
ENG.3	0	-0.679141	0.502	0.559	0	5	ENG
LAMB3.5	0	-0.683135	0.458	0.46	0	5	LAMB3
TWIST1.4	0	-0.683254	0.739	0.678	0	5	TWIST1
PODXL.4	0	-0.685901	0.539	0.467	0	5	PODXL
CCN2.2	0	-0.686415	0.409	0.556	0	5	CCN2
HLA-DPB1.5	0	-0.704684	0.562	0.519	0	5	HLA-DPB1
RAB11FIP1.5	0	-0.709456	0.451	0.459	0	5	RAB11FIP1
SYNGR2.5	0	-0.709684	0.431	0.442	0	5	SYNGR2
C1QA.5	0	-0.718321	0.554	0.451	0	5	C1QA
TSPAN13.2	0	-0.725005	0.414	0.533	0	5	TSPAN13
TPM1.2	0	-0.732936	0.556	0.63	0	5	TPM1
CCL4.5	0	-0.738957	0.638	0.561	0	5	CCL4
OLFM1.3	0	-0.756466	0.57	0.589	0	5	OLFM1
S100A8.5	0	-0.766958	0.619	0.56	0	5	S100A8
COL15A1.2	0	-0.769077	0.625	0.63	0	5	COL15A1
CARHSP1.4	0	-0.772493	0.425	0.554	0	5	CARHSP1
TYROBP.5	0	-0.7821	0.599	0.528	0	5	TYROBP
CDH1.5	0	-0.783722	0.431	0.466	0	5	CDH1
SAA1.5	0	-0.793312	0.543	0.534	0	5	SAA1
JUP.4	0	-0.794734	0.462	0.569	0	5	JUP
DEFB1.5	0	-0.794784	0.548	0.558	0	5	DEFB1
PTPRC.5	0	-0.796672	0.404	0.42	0	5	PTPRC
SFN.5	0	-0.799674	0.247	0.378	0	5	SFN
LCP1.5	0	-0.804077	0.463	0.453	0	5	LCP1
PLA2G7.5	0	-0.806949	0.461	0.494	0	5	PLA2G7
CD52.5	0	-0.814272	0.578	0.484	0	5	CD52
CCR7.5	0	-0.819939	0.253	0.368	0	5	CCR7
PCAT19.5	0	-0.820283	0.435	0.428	0	5	PCAT19
RHOB.1	0	-0.833668	0.835	0.816	0	5	RHOB
MMP9.5	0	-0.844429	0.489	0.455	0	5	MMP9
HLA-DPA1.5	0	-0.845017	0.511	0.479	0	5	HLA-DPA1
C5AR1.5	0	-0.846821	0.518	0.448	0	5	C5AR1
IGHG2.5	0	-0.84715	0.477	0.393	0	5	IGHG2
S100A9.5	0	-0.854029	0.531	0.484	0	5	S100A9
LAPTM5.5	0	-0.86141	0.468	0.506	0	5	LAPTM5
TUBA1A.2	0	-0.870609	0.71	0.741	0	5	TUBA1A
C1QC.5	0	-0.872614	0.471	0.505	0	5	C1QC
ENSG00000273259.5	0	-0.874747	0.574	0.477	0	5	ENSG00000273259
CD14.5	0	-0.879308	0.481	0.466	0	5	CD14
C15orf48.5	0	-0.899533	0.573	0.556	0	5	C15orf48
TCIM.4	0	-0.918546	0.477	0.583	0	5	TCIM
CXCR4.5	0	-0.920069	0.493	0.409	0	5	CXCR4
ELF3.5	0	-0.930334	0.442	0.46	0	5	ELF3
CD93.5	0	-0.933228	0.397	0.47	0	5	CD93
DUSP4.5	0	-0.936368	0.451	0.488	0	5	DUSP4
KRT17.5	0	-0.937276	0.375	0.436	0	5	KRT17
RAMP1.4	0	-0.943587	0.542	0.564	0	5	RAMP1
ZFP36L2	0	-0.974362	0.739	0.78	0	5	ZFP36L2
SPINT2.5	0	-0.980555	0.442	0.494	0	5	SPINT2
TSC22D3.3	0	-0.98404	0.663	0.669	0	5	TSC22D3
GNG11.5	0	-0.98696	0.593	0.58	0	5	GNG11
VAMP8.5	0	-0.991325	0.515	0.567	0	5	VAMP8
C1QB.5	0	-1.01446	0.64	0.548	0	5	C1QB
SPARC.5	0	-1.02474	0.777	0.742	0	5	SPARC
ARHGDIB.5	0	-1.0287	0.487	0.45	0	5	ARHGDIB
KRT18.5	0	-1.04035	0.504	0.514	0	5	KRT18
ANGPT2.5	0	-1.04632	0.403	0.424	0	5	ANGPT2
IFI30.5	0	-1.05954	0.565	0.58	0	5	IFI30
AREG.5	0	-1.06347	0.462	0.55	0	5	AREG
LYZ.5	0	-1.06453	0.596	0.521	0	5	LYZ
CXCL6.4	0	-1.06751	0.663	0.622	0	5	CXCL6
ENSG00000268173.5	0	-1.06848	0.591	0.61	0	5	ENSG00000268173
FABP5.5	0	-1.10787	0.629	0.574	0	5	FABP5
DIO2.5	0	-1.12834	0.528	0.526	0	5	DIO2
IGHG3.5	0	-1.13975	0.434	0.406	0	5	IGHG3
TCF4.5	0	-1.15794	0.562	0.561	0	5	TCF4
ID3.4	0	-1.17073	0.838	0.811	0	5	ID3
COL1A2.4	0	-1.1714	0.843	0.783	0	5	COL1A2
S100A14.5	0	-1.17231	0.46	0.435	0	5	S100A14
TFF3.5	0	-1.19947	0.656	0.62	0	5	TFF3
COL3A1.5	0	-1.22965	0.742	0.719	0	5	COL3A1
KRT8.5	0	-1.2338	0.507	0.556	0	5	KRT8
TSC22D1.5	0	-1.24134	0.555	0.614	0	5	TSC22D1
CD24.5	0	-1.24862	0.407	0.481	0	5	CD24
HLA-B.5	0	-1.27376	0.886	0.896	0	5	HLA-B
CYP1A1.5	0	-1.27578	0.432	0.507	0	5	CYP1A1
ID1.4	0	-1.30976	0.725	0.729	0	5	ID1
EZR.5	0	-1.3142	0.524	0.573	0	5	EZR
FOS.4	0	-1.32832	0.487	0.674	0	5	FOS
CLDN4.5	0	-1.35332	0.452	0.509	0	5	CLDN4
FCER1G.5	0	-1.37825	0.57	0.602	0	5	FCER1G
AZGP1.5	0	-1.39881	0.564	0.518	0	5	AZGP1
TMSB4XP4.4	0	-1.41372	0.507	0.656	0	5	TMSB4XP4
HSPB1.4	0	-1.41449	0.774	0.8	0	5	HSPB1
CCL22.5	0	-1.46841	0.378	0.348	0	5	CCL22
COL1A1.5	0	-1.47825	0.741	0.702	0	5	COL1A1
HLA-C.5	0	-1.48877	0.782	0.88	0	5	HLA-C
7SK.3.4	0	-1.51353	0.691	0.704	0	5	7SK.3
KRT7.5	0	-1.5566	0.444	0.542	0	5	KRT7
IL7R.5	0	-1.59202	0.364	0.448	0	5	IL7R
IGLL5.5	0	-1.65502	0.636	0.638	0	5	IGLL5
IGHM.5	0	-1.72459	0.475	0.461	0	5	IGHM
KRT19.5	0	-1.77221	0.443	0.6	0	5	KRT19
SRGN.5	0	-1.79825	0.711	0.736	0	5	SRGN
TACSTD2.5	0	-1.80154	0.541	0.573	0	5	TACSTD2
TM4SF1.5	0	-1.82123	0.5	0.585	0	5	TM4SF1
TGFBI.5	0	-1.8911	0.644	0.701	0	5	TGFBI
MMP12.4	0	-1.89565	0.478	0.543	0	5	MMP12
FABP4.5	0	-1.91141	0.57	0.571	0	5	FABP4
HLA-DRB1.5	0	-1.97353	0.607	0.581	0	5	HLA-DRB1
IL1B.5	0	-2.04111	0.556	0.581	0	5	IL1B
CTSB.5	0	-2.05507	0.738	0.833	0	5	CTSB
CTSD.5	0	-2.17359	0.555	0.617	0	5	CTSD
MMP3.5	0	-2.23537	0.861	0.873	0	5	MMP3
TMSB4X.4	0	-2.43316	0.909	0.955	0	5	TMSB4X
HLA-DRA.5	0	-2.43332	0.578	0.632	0	5	HLA-DRA
IGLC1.5	0	-2.4807	0.636	0.637	0	5	IGLC1
CD74.5	0	-2.65806	0.573	0.618	0	5	CD74
IGLC3.5	0	-3.21322	0.755	0.727	0	5	IGLC3
HSPA6.5	0	-3.4012	0.636	0.626	0	5	HSPA6
JCHAIN.5	0	-3.49681	0.71	0.687	0	5	JCHAIN
IGHA1.5	0	-3.50117	0.809	0.833	0	5	IGHA1
IGKC.5	0	-3.70488	0.9	0.88	0	5	IGKC
IGLC2.5	0	-4.07099	0.785	0.775	0	5	IGLC2
MT1E.2	1.48219693752374e-323	0.767267	0.768	0.576	2.96439387504748e-320	5	MT1E
HSPA1B.5	1.97626258336499e-323	-1.90856	0.854	0.802	3.95252516672997e-320	5	HSPA1B
TRBC2.5	1.90888690064818e-316	-0.74091	0.355	0.355	3.81777380129636e-313	5	TRBC2
LINC00324.2	0	-0.530113	0.475	0.492	3.87e-305	5	LINC00324
CTSZ.4	3.38e-303	-1.05194	0.688	0.681	6.77e-300	5	CTSZ
HSPA1A.4	4.33e-303	-1.8718	0.882	0.875	8.66e-300	5	HSPA1A
MYH9.3	1.32e-302	-0.985419	0.719	0.773	2.64e-299	5	MYH9
ERRFI1.4	1.94e-301	0.709045	0.838	0.66	3.87e-298	5	ERRFI1
HERPUD1.2	7.37e-301	-0.96809	0.558	0.613	1.47e-297	5	HERPUD1
JUN.4	1.49e-298	-0.862922	0.713	0.725	2.97e-295	5	JUN
CTSH.3	3.87e-294	-0.580955	0.314	0.385	7.74e-291	5	CTSH
SELE.5	7.73e-294	-0.532543	0.183	0.335	1.55e-290	5	SELE
AHNAK.4	1.88e-287	-0.892928	0.62	0.674	3.77e-284	5	AHNAK
ITGA2.4	1.32e-282	-0.768196	0.518	0.621	2.64e-279	5	ITGA2
IL1RL1.1	1.26e-280	0.710302	0.786	0.598	2.52e-277	5	IL1RL1
PERP.4	4.48e-280	-0.556443	0.628	0.61	8.96e-277	5	PERP
ADAMTS9.5	8.71e-274	-0.66296	0.602	0.536	1.74e-270	5	ADAMTS9
IER3.3	6.63e-272	0.731226	0.916	0.76	1.33e-268	5	IER3
TAC1.4	1.95e-270	-0.859297	0.712	0.652	3.9e-267	5	TAC1
PENK.3	2.21e-268	-0.802119	0.42	0.54	4.42e-265	5	PENK
TXNIP.3	8.51e-268	-0.91012	0.462	0.578	1.7e-264	5	TXNIP
TNFRSF1B.3	2.26e-262	-0.609193	0.466	0.439	4.52e-259	5	TNFRSF1B
MT1A.1	4.37e-262	0.704294	0.713	0.527	8.74e-259	5	MT1A
STC2.5	2.56e-260	-0.553911	0.436	0.451	5.13e-257	5	STC2
MGLL.4	6.6e-260	-0.64842	0.446	0.485	1.32e-256	5	MGLL
CYP1B1.4	1.26e-255	0.559738	0.915	0.772	2.53e-252	5	CYP1B1
ANXA1.4	4.75e-253	0.537447	0.915	0.754	9.49e-250	5	ANXA1
MYL6.2	1.8e-252	-0.756048	0.971	0.978	3.6e-249	5	MYL6
ADAM9.2	9.13e-252	-0.566823	0.532	0.561	1.83e-248	5	ADAM9
GADD45B.3	1.93e-251	-1.05675	0.568	0.638	3.86e-248	5	GADD45B
DPYSL2.2	7.29e-251	-0.577655	0.499	0.606	1.46e-247	5	DPYSL2
S100A6.5	5.3e-247	-0.998163	0.969	0.913	1.06e-243	5	S100A6
ACTN1.4	1.15e-245	-0.688389	0.675	0.642	2.29e-242	5	ACTN1
GADD45A.3	4.28e-244	-0.549929	0.559	0.546	8.57e-241	5	GADD45A
ANXA6.3	9.9e-244	-0.583853	0.497	0.574	1.98e-240	5	ANXA6
ATP1B1.2	3.93e-241	-0.588204	0.358	0.465	7.87e-238	5	ATP1B1
CFB.2	5.32e-237	0.554583	0.674	0.531	1.06e-233	5	CFB
POSTN.4	4.02e-235	-0.971764	0.512	0.576	8.04e-232	5	POSTN
STOM.3	1.28e-232	-0.515338	0.646	0.646	2.56e-229	5	STOM
PDK4.3	1.73e-219	-0.728736	0.586	0.577	3.45e-216	5	PDK4
ALDH1A3.2	1.27e-216	0.624937	0.67	0.545	2.54e-213	5	ALDH1A3
IGHG1.5	2.24e-214	-0.96931	0.321	0.385	4.48e-211	5	IGHG1
DLK1.5	1.05e-213	-0.784166	0.376	0.569	2.1e-210	5	DLK1
TNFAIP2	3.75e-212	0.579513	0.651	0.521	7.49e-209	5	TNFAIP2
S100A4.3	4.5e-209	-0.599174	0.723	0.656	9e-206	5	S100A4
DNAJB1.4	6.97e-204	-1.20999	0.774	0.776	1.39e-200	5	DNAJB1
CRYAB.5	1.86e-203	-1.04168	0.601	0.559	3.72e-200	5	CRYAB
HSPB8.3	2.82e-199	-0.503086	0.428	0.58	5.65e-196	5	HSPB8
IGHG4.5	4.53e-196	-1.43835	0.299	0.357	9.05e-193	5	IGHG4
GREM1.4	1.05e-192	-0.754212	0.489	0.538	2.09e-189	5	GREM1
ATF3.3	8.43e-189	-0.712446	0.525	0.569	1.69e-185	5	ATF3
CCDC71L.2	1.06e-186	0.544241	0.769	0.604	2.13e-183	5	CCDC71L
GPX1.1	6.88e-185	-0.621032	0.542	0.602	1.38e-181	5	GPX1
VTRNA2-1.4	6.82e-183	-0.507392	0.577	0.458	1.36e-179	5	VTRNA2-1
CCL3.5	3.53e-172	-0.575641	0.471	0.56	7.07e-169	5	CCL3
DSTN.1	9.93e-171	-0.581626	0.769	0.761	1.99e-167	5	DSTN
G0S2.2	4.48e-169	0.521752	0.631	0.462	8.96e-166	5	G0S2
MYL12A.4	6.18e-166	-0.635744	0.856	0.852	1.24e-162	5	MYL12A
SERPINE1.3	2.07e-165	0.546177	0.902	0.783	4.14e-162	5	SERPINE1
SSR4.1	4.67e-158	-0.677801	0.743	0.779	9.33e-155	5	SSR4
ACTG1.3	1.59e-157	-0.839845	0.925	0.945	3.18e-154	5	ACTG1
MARCKS.2	4.07e-155	-0.667182	0.703	0.713	8.14e-152	5	MARCKS
BIRC3.4	5.23e-151	-0.580353	0.576	0.519	1.05e-147	5	BIRC3
MMP10.5	5.44e-149	-1.21651	0.527	0.563	1.09e-145	5	MMP10
HES1.1	1.81e-135	-0.55601	0.722	0.692	3.61e-132	5	HES1
RGCC.5	8.57e-132	-0.59513	0.395	0.451	1.71e-128	5	RGCC
CD68.4	1.45e-128	-0.631458	0.359	0.42	2.89e-125	5	CD68
ADAMTS1.2	8.08e-126	-0.61509	0.558	0.559	1.62e-122	5	ADAMTS1
ACTB.3	7.26e-122	-0.685078	0.984	0.98	1.45e-118	5	ACTB
ENSG00000274422.4	2.65e-119	-0.811934	0.411	0.498	5.31e-116	5	ENSG00000274422
IFI27.2	2.36e-117	-0.57739	0.637	0.669	4.73e-114	5	IFI27
HSPA5.1	9.02e-94	-0.56501	0.881	0.86	1.8e-90	5	HSPA5
CCN1.2	1.48e-71	-0.507839	0.711	0.729	2.97e-68	5	CCN1
MMP1.4	4.07e-46	-0.736355	0.366	0.455	8.14e-43	5	MMP1
SFRP4.5	5.31e-42	-0.853039	0.338	0.343	1.06e-38	5	SFRP4
IL1B.6	0	5.48887	0.974	0.557	0	6	IL1B
CTSD.6	0	5.11809	0.986	0.592	0	6	CTSD
TGFBI.6	0	4.84846	0.971	0.682	0	6	TGFBI
CTSB.6	0	4.55512	0.995	0.817	0	6	CTSB
FCER1G.6	0	4.45058	0.976	0.579	0	6	FCER1G
C1QB.6	0	4.14776	0.928	0.534	0	6	C1QB
HLA-DRA.6	0	3.99277	0.984	0.608	0	6	HLA-DRA
HLA-DRB1.6	0	3.93109	0.973	0.561	0	6	HLA-DRB1
CD74.6	0	3.92152	0.984	0.594	0	6	CD74
CD14.6	0	3.87446	0.859	0.445	0	6	CD14
C1QC.6	0	3.8665	0.916	0.479	0	6	C1QC
S100A9.6	0	3.80856	0.856	0.467	0	6	S100A9
S100A8.6	0	3.60495	0.816	0.55	0	6	S100A8
C1QA.6	0	3.59989	0.842	0.437	0	6	C1QA
C5AR1.6	0	3.5226	0.921	0.426	0	6	C5AR1
CTSZ.5	0	3.48324	0.977	0.665	0	6	CTSZ
IFI30.6	0	3.42077	0.954	0.558	0	6	IFI30
ENSG00000268173.6	0	3.39481	0.954	0.589	0	6	ENSG00000268173
PLA2G7.6	0	3.37069	0.892	0.47	0	6	PLA2G7
[truncated: 5,363 more rows]
