# Supplementary material for: Microfluidics-free single-cell genomics with templated emulsification
Source: Nat Biotechnol. 2023 Mar 6;41(11):1557–66. doi: 10.1038/s41587-023-01685-z (PMC10635830; doi:10.1038/s41587-023-01685-z)
Supplement: Supplementary file 5 — Marker gene clusters for participant 65 identified using combined t1 and t2 time points (FindAllMarkers Seurat v4.1.0, only.pos=TRUE, min.pct = 0.25, logfc.threshold = 0, test.use=‘bimod’). [file 41587_2023_1685_MOESM5_ESM.csv]

	p_val	avg_log2FC	pct.1	pct.2	p_val_adj	cluster	gene
RPL10	1.00789391751614e-321	0.341846002700433	0.999	0.983	6.0654048062204e-317	0	RPL10
EEF1A1	5.28739363268171e-286	0.371849849102443	0.998	0.972	3.18190061421152e-281	0	EEF1A1
HIST2H2AA3	1.6245817617174e-246	0.899193140980737	0.322	0.208	9.77657058383912e-242	0	HIST2H2AA3
HIST2H2AA4	3.01596553880584e-246	0.898970210808244	0.323	0.21	1.81497790159796e-241	0	HIST2H2AA4
RPS27	6.59449362771051e-220	0.261477912159478	0.997	0.957	3.96850032021991e-215	0	RPS27
TPT1	2.97631987396087e-200	0.389323366375992	0.99	0.949	1.79111953695091e-195	0	TPT1
RPL13A	1.23355625348374e-198	0.344903738431737	0.991	0.943	7.42341817783979e-194	0	RPL13A
YBX3	1.7187483216146e-196	0.479919426197552	0.315	0.298	1.03432555246445e-191	0	YBX3
EEF2	2.56434918122301e-190	0.522210405327026	0.747	0.684	1.5431996937682e-185	0	EEF2
ZCCHC7	1.48567706607505e-184	0.476568115628231	0.471	0.446	8.94065601593304e-180	0	ZCCHC7
ITGA4	6.78789568961785e-184	0.462258461668262	0.417	0.415	4.08488774705513e-179	0	ITGA4
IGHM	1.27541185484475e-179	0.541101913638469	0.595	0.516	7.67530100127021e-175	0	IGHM
RPS11	2.14502919252125e-171	0.333460798303814	0.994	0.97	1.29085711776736e-166	0	RPS11
TPM4	1.19530095887508e-170	0.0081378157205394	0.215	0.315	7.19320164041434e-166	0	TPM4
PCBP1	5.57949902775891e-170	0.0040901282889898	0.302	0.404	3.35768671991504e-165	0	PCBP1
SNHG29	2.50045694698445e-169	0.265735076981686	0.281	0.314	1.50474998612577e-164	0	SNHG29
GAS5	5.1441565536461e-169	0.470899029930167	0.357	0.328	3.09570197241869e-164	0	GAS5
CDK6	9.67555154419793e-169	0.383620959331265	0.455	0.456	5.82265016378287e-164	0	CDK6
GDI2	1.8054163835636e-168	0.158718031998001	0.3	0.363	1.08648152546474e-163	0	GDI2
RPS28	4.50233909034853e-168	0.334867898382127	0.991	0.965	2.70946264118084e-163	0	RPS28
CD44	5.20107141072691e-167	0.373426642091245	0.44	0.442	3.12995276426135e-162	0	CD44
BX248409.1	1.12382985150284e-166	0.191775057464501	0.33	0.382	6.76309566335894e-162	0	BX248409.1
LUC7L3	6.19240450733065e-166	0.3596393473072	0.422	0.398	3.72652710846651e-161	0	LUC7L3
HNRNPL	8.80368082322482e-166	0.0223216152287447	0.272	0.356	5.29796708260847e-161	0	HNRNPL
LRMP	1.10924778332328e-165	0.332155792214279	0.322	0.335	6.67534223526117e-161	0	LRMP
EIF2S3	3.94674543053049e-165	0.213273582495904	0.33	0.38	2.37511193263895e-160	0	EIF2S3
UXT	9.72103665809865e-165	0.0386357651249061	0.254	0.345	5.85002265047719e-160	0	UXT
LRRFIP1	1.06800785247369e-163	0.145925327469535	0.359	0.413	6.4271644554014e-159	0	LRRFIP1
HNRNPH1	2.01209574704765e-163	0.00304039908202558	0.375	0.466	1.21085909961581e-158	0	HNRNPH1
IRF2BP2	2.08388720746848e-163	0.357104445381861	0.298	0.312	1.25406248258246e-158	0	IRF2BP2
DDX17	6.75607606844858e-163	0.226096989764228	0.353	0.396	4.06573901723167e-158	0	DDX17
RBM3	5.69026060161165e-162	0.0194949616934945	0.239	0.33	3.42434192744387e-157	0	RBM3
SF1	1.1716973988944e-161	0.189730855695336	0.272	0.319	7.05115777680658e-157	0	SF1
SLC25A3	1.28638491850002e-161	0.03104477478999	0.291	0.386	7.7413358010413e-157	0	SLC25A3
HIGD2A	1.853055525066e-161	0.0314467924058237	0.271	0.362	1.11515028442947e-156	0	HIGD2A
CD53	2.46866758056829e-161	0.0103940139576992	0.244	0.332	1.48561946331019e-156	0	CD53
CCNI	4.44971559227833e-161	0.0621904246143319	0.337	0.428	2.67779434627718e-156	0	CCNI
OGT	8.71497034659245e-161	0.353591556338577	0.377	0.372	5.24458200487587e-156	0	OGT
RCSD1	1.4680812005441e-159	0.319618127888113	0.236	0.253	8.83476585675431e-155	0	RCSD1
UBA1	2.16755749823778e-159	0.0514045132745711	0.287	0.359	1.30441442686451e-154	0	UBA1
SEPTIN6	3.77385105241522e-159	0.223627061229062	0.363	0.403	2.27106582483295e-154	0	SEPTIN6
RPL10P3	6.91613157639543e-159	0.184141909828555	0.207	0.251	4.16205882135901e-154	0	RPL10P3
PCBP2	8.61118859528972e-158	0.154733910614472	0.422	0.494	5.1821271847594e-153	0	PCBP2
EIF3H	2.78347567976788e-157	0.136404151262141	0.245	0.306	1.67506782932751e-152	0	EIF3H
PEBP1	3.24051193068479e-157	0.0808418999350389	0.315	0.393	1.9501076747668e-152	0	PEBP1
SH3BGRL	2.41792928798699e-156	0.094796448711576	0.221	0.294	1.45508566621769e-151	0	SH3BGRL
CSDE1	4.49189018748405e-156	0.222635483059482	0.233	0.279	2.70317459592603e-151	0	CSDE1
EIF4A2	4.7933410282168e-156	0.0508000751592705	0.208	0.286	2.88458469737059e-151	0	EIF4A2
PHB2	6.80688540181623e-156	0.107968852365268	0.212	0.28	4.09631556595899e-151	0	PHB2
SRRM2	1.74009444814059e-155	0.139187633442985	0.395	0.433	1.04717143794652e-150	0	SRRM2
GNB1	9.92355427277594e-154	0.00175674592707531	0.198	0.282	5.97189572581383e-149	0	GNB1
XBP1	3.08748817110933e-153	0.223751767938193	0.248	0.295	1.85801950649188e-148	0	XBP1
PPP2R1A	3.11548139944564e-153	0.0960258810469603	0.208	0.264	1.87486555137239e-148	0	PPP2R1A
TOP2B	8.55275697039763e-153	0.152589900896792	0.245	0.302	5.14696361721559e-148	0	TOP2B
SNU13	1.19295322350003e-152	0.0131126871936718	0.229	0.312	7.17907320370082e-148	0	SNU13
ITM2B	1.78179828178356e-152	0.0459504312510615	0.187	0.266	1.07226838799453e-147	0	ITM2B
SARAF	2.54906343862412e-152	0.133667978543687	0.223	0.28	1.53400088672961e-147	0	SARAF
IL2RG	3.36762549723584e-152	0.0853376291658976	0.394	0.462	2.02660334798156e-147	0	IL2RG
SOCS2	5.07662669073045e-152	0.244947029704059	0.341	0.382	3.05506317621468e-147	0	SOCS2
UBASH3B	8.86607391419312e-152	0.267451724525573	0.294	0.326	5.33551462082228e-147	0	UBASH3B
FLT3	1.94208814039448e-151	0.402121993947139	0.254	0.255	1.168729222008e-146	0	FLT3
BST2	2.48809778477775e-151	0.0831199057914929	0.37	0.431	1.4973123659014e-146	0	BST2
RPL39	5.86310853013916e-151	0.280341893103874	0.997	0.975	3.52836008235244e-146	0	RPL39
NUMA1	8.60580991267766e-151	0.258734382122754	0.304	0.307	5.17889034735029e-146	0	NUMA1
RPL18A	1.63921823306843e-150	0.355001982208718	0.971	0.913	9.86465140478248e-146	0	RPL18A
TLE5	2.13568964062151e-150	0.0845501786677962	0.387	0.459	1.28523666882962e-145	0	TLE5
EIF3D	2.3812942443501e-150	0.156246163952388	0.249	0.302	1.43303906330744e-145	0	EIF3D
IMPDH2	4.88210756332626e-150	0.122207277324734	0.225	0.282	2.93800351053411e-145	0	IMPDH2
RUNX1	5.05138608301411e-150	0.322329316521534	0.287	0.3	3.03987363089706e-145	0	RUNX1
SON	1.01554234952824e-149	0.0952947830768487	0.32	0.398	6.11143230522601e-145	0	SON
AP2M1	2.1077114722761e-149	0.0894235254469611	0.229	0.291	1.26839968690103e-144	0	AP2M1
ARL6IP5	3.9148382676474e-149	0.0326146630934925	0.227	0.306	2.35591052108753e-144	0	ARL6IP5
PNISR	4.88943068492971e-149	0.360478241539659	0.357	0.348	2.94241049188385e-144	0	PNISR
EDF1	5.35899636795477e-149	0.11229957844633	0.365	0.436	3.2249904242715e-144	0	EDF1
SRSF6	7.8762814426064e-149	0.19328376265245	0.242	0.281	4.73986740934611e-144	0	SRSF6
PROM1	8.03741026831929e-149	0.245179604720098	0.222	0.25	4.83683312537186e-144	0	PROM1
EIF3F	3.29492308071827e-148	0.0685985263417948	0.297	0.379	1.98285176074545e-143	0	EIF3F
SH3KBP1	4.42251825347957e-148	0.157886458209994	0.256	0.305	2.66142725976147e-143	0	SH3KBP1
ATRX	5.37888664481245e-148	0.196122696579732	0.393	0.432	3.23696019398168e-143	0	ATRX
EIF3E	5.57833329166088e-148	0.257505572519456	0.283	0.325	3.3569851915886e-143	0	EIF3E
CAPNS1	1.15242578123507e-147	0.0372161862724432	0.259	0.326	6.93518310889454e-143	0	CAPNS1
PDIA6	1.56854538572883e-147	0.00141578606799087	0.291	0.385	9.4393492767775e-143	0	PDIA6
BCL11A	1.46127504941724e-146	0.416642041266067	0.531	0.511	8.79380711988802e-142	0	BCL11A
SRSF11	2.24191317535328e-146	0.130322664635105	0.323	0.364	1.34916092979585e-141	0	SRSF11
MBNL1	1.54174186503817e-145	0.108347315844411	0.278	0.342	9.27804836961318e-141	0	MBNL1
EIF4B	1.62544687259364e-145	0.206982325189949	0.276	0.326	9.78177673458128e-141	0	EIF4B
RPS6P25	1.66109718637207e-145	0.0289752308995976	0.201	0.28	9.99631675786848e-141	0	RPS6P25
ZMYND8	1.9236818547075e-145	0.212431522170281	0.259	0.286	1.15765250334443e-140	0	ZMYND8
ARGLU1	4.64568136177629e-145	0.147887846734715	0.218	0.268	2.79572458670336e-140	0	ARGLU1
CDK9	5.13619652849125e-145	0.119555511573234	0.225	0.26	3.09091170888075e-140	0	CDK9
EIF3A	2.04549645418827e-144	0.0321797297452131	0.193	0.266	1.23095931116596e-139	0	EIF3A
CD81	2.4953836747883e-144	0.19681370335864	0.36	0.413	1.50169694165085e-139	0	CD81
SERBP1	5.632531828247e-144	0.0118031567742898	0.268	0.356	3.38960132892076e-139	0	SERBP1
MICAL1	6.6578883054888e-144	0.121528229708984	0.294	0.32	4.0066506033601e-139	0	MICAL1
HLA-DPB1	2.28565968218286e-143	0.0361634838805751	0.222	0.293	1.37548714014082e-138	0	HLA-DPB1
EEF1D	2.34123769441801e-143	0.117465626694761	0.461	0.537	1.40893343212382e-138	0	EEF1D
PAN3	4.76959893829755e-143	0.334864475976861	0.439	0.439	2.87029694507808e-138	0	PAN3
CXCR4	5.16222521831259e-143	0.218089555009897	0.291	0.352	3.10657551412833e-138	0	CXCR4
PAX5	6.32564607194564e-143	0.296901645094005	0.256	0.268	3.80671054963617e-138	0	PAX5
MEF2C	7.50264350605346e-143	0.232145667948313	0.358	0.39	4.51501583550791e-138	0	MEF2C
APRT	7.56026756079082e-143	0.0878934261087072	0.321	0.387	4.54969341540831e-138	0	APRT
DDX21	7.86621437039798e-143	0.134529709524894	0.268	0.327	4.7338091459618e-138	0	DDX21
EIF3G	9.38147914928567e-143	0.0996569277983863	0.198	0.252	5.64568033724862e-138	0	EIF3G
RBM39	1.15366975259874e-142	0.0637118570780606	0.304	0.373	6.94266920416396e-138	0	RBM39
SEPTIN9	4.31321383251834e-142	0.167798617518661	0.415	0.464	2.59564895227121e-137	0	SEPTIN9
MARCKSL1	4.81168106959798e-142	0.166312835026197	0.251	0.298	2.89562155087337e-137	0	MARCKSL1
PLXNB2	9.82223740793208e-142	0.186280939217305	0.242	0.265	5.91092424971945e-137	0	PLXNB2
ZEB2	3.42864971198347e-141	0.0829279224195409	0.301	0.35	2.06332711017453e-136	0	ZEB2
NOP53	5.5725419619049e-141	0.361995859178404	0.279	0.276	3.35350002725475e-136	0	NOP53
DAZAP2	1.29136417088318e-140	0.0129124766249331	0.206	0.276	7.77130044395787e-136	0	DAZAP2
EZR	1.41981664592528e-140	0.108643163151875	0.416	0.489	8.54431459351373e-136	0	EZR
MYB	3.88232080590387e-140	0.239872197220035	0.249	0.275	2.33634183778489e-135	0	MYB
ADA	7.98944358147268e-140	0.174604297208988	0.244	0.285	4.80796725289444e-135	0	ADA
KMT2E	9.96299313621099e-140	0.278366438589558	0.25	0.261	5.99562963944041e-135	0	KMT2E
RPS4Y1	1.07288588601854e-139	0.0868368679403764	0.296	0.369	6.45651997347096e-135	0	RPS4Y1
PRRC2C	1.3868880377728e-139	0.183115683104413	0.247	0.287	8.34615352251294e-135	0	PRRC2C
ATP6V0E1	2.12622401983196e-139	0.00417405788137359	0.19	0.262	1.27954035289468e-134	0	ATP6V0E1
LGALS9	3.84498913100133e-139	0.0930780604216688	0.252	0.309	2.31387600914529e-134	0	LGALS9
SERPINB1	5.21964098064891e-139	0.13757872409759	0.217	0.274	3.14112774574471e-134	0	SERPINB1
THOC2	5.65870057370003e-139	0.0667986508536293	0.248	0.317	3.40534941824694e-134	0	THOC2
FAM30A	1.57641765054322e-137	0.378655466540617	0.531	0.502	9.48672377920403e-133	0	FAM30A
TBCD	3.5886457436793e-137	0.416191041433361	0.32	0.297	2.15961112208876e-132	0	TBCD
FOXP1	4.41254091966658e-137	0.218605532961539	0.3	0.318	2.65542300004615e-132	0	FOXP1
SNHG8	8.56770294864493e-137	0.140585383587263	0.274	0.324	5.15595795746503e-132	0	SNHG8
PTK2B	8.74048925909013e-137	0.231543724745561	0.257	0.275	5.25993903122785e-132	0	PTK2B
CELF2	1.43729052108141e-136	0.0573432117945873	0.232	0.292	8.64947062681579e-132	0	CELF2
TIMM13	2.27137761554188e-136	0.0785856108974219	0.238	0.301	1.36689233525695e-131	0	TIMM13
ATP5F1B	2.6754731385257e-136	0.0253137928281073	0.417	0.51	1.61007298003338e-131	0	ATP5F1B
CCDC88A	4.72848214902506e-136	0.0254954849011073	0.239	0.307	2.84555327246179e-131	0	CCDC88A
HTRA3	1.70863960279151e-135	0.070449699225386	0.289	0.342	1.0282422265639e-130	0	HTRA3
ADAM10	1.18772659034913e-134	0.177911647824954	0.216	0.254	7.14761984806204e-130	0	ADAM10
CANX	1.62084127501687e-134	0.0499194401668903	0.19	0.261	9.754060708924e-130	0	CANX
PTPN6	4.2459871487625e-134	0.0203334875569654	0.327	0.403	2.55519260625378e-129	0	PTPN6
EIF3B	6.7264957846025e-134	0.0828357197683731	0.237	0.29	4.04793789821594e-129	0	EIF3B
CUTA	8.12825916880351e-134	0.0135141535606527	0.214	0.289	4.89150508519427e-129	0	CUTA
LMO2	1.62501686203827e-133	0.157240735984913	0.212	0.253	9.77918897406008e-129	0	LMO2
RPS4X	1.96302094798676e-132	0.303433825937063	0.983	0.93	1.18132637628895e-127	0	RPS4X
NSMCE1	1.5722877222925e-130	0.161426972002285	0.236	0.283	9.46187028398406e-126	0	NSMCE1
RBM25	1.6374516654751e-130	0.0804420728686968	0.225	0.277	9.85402037766261e-126	0	RBM25
PARP1	1.72239969013576e-130	0.00886394660084311	0.213	0.283	1.0365229095268e-125	0	PARP1
EIF1AX	2.78663417709363e-130	0.033489917933792	0.235	0.306	1.67696858143318e-125	0	EIF1AX
CACNA2D4	3.3463929323503e-129	0.088394319879288	0.202	0.256	2.01382580275909e-124	0	CACNA2D4
RAB8A	4.90381250260632e-129	0.0323826631305022	0.188	0.252	2.95106532594346e-124	0	RAB8A
ZFAS1	5.92185117132798e-129	0.268777243856638	0.405	0.425	3.56371081639346e-124	0	ZFAS1
SLTM	1.09157328960724e-128	0.0932350843846721	0.195	0.254	6.56897889952743e-124	0	SLTM
TKT	8.44004820048141e-128	0.0109104632655344	0.197	0.268	5.07913660656771e-123	0	TKT
DDIT4	4.1548576692859e-127	0.358999926840594	0.25	0.26	2.50035179679956e-122	0	DDIT4
QARS	5.71925518893221e-127	0.177371743288917	0.218	0.261	3.44179058014751e-122	0	QARS
CHD4	7.18491938737702e-127	0.172192944140441	0.309	0.362	4.32381263812962e-122	0	CHD4
LARP1	1.24994987326095e-126	0.0868140654109253	0.218	0.266	7.52207334229705e-122	0	LARP1
PFKL	2.46822530145682e-126	0.0182300420737969	0.314	0.369	1.4853533041637e-121	0	PFKL
RPLP2	6.30476251745834e-126	0.263419896897214	0.996	0.985	3.79414303538126e-121	0	RPLP2
LAMP5	1.00078340653303e-125	0.192668646727788	0.234	0.263	6.02261446217509e-121	0	LAMP5
EMB	2.67252543126647e-125	0.0204167885823971	0.183	0.258	1.60829907928185e-120	0	EMB
ANKRD11	1.58699076413786e-124	0.148724536954923	0.233	0.266	9.55035171950525e-120	0	ANKRD11
BRD2	3.59896944529856e-124	0.0629291567239039	0.202	0.253	2.16582382248622e-119	0	BRD2
INPP5D	3.75925971635504e-124	0.120604786203823	0.217	0.252	2.2622849047053e-119	0	INPP5D
HLA-E	3.26914252259043e-123	0.135167377301707	0.365	0.416	1.96733727866969e-118	0	HLA-E
PPP2R5C	6.10964083092313e-123	0.222420614472919	0.508	0.538	3.67672075564123e-118	0	PPP2R5C
AKAP9	8.3518299752324e-121	0.165495686932941	0.276	0.3	5.02604776079511e-116	0	AKAP9
MED13L	9.60975518744602e-120	0.290876870637058	0.25	0.256	5.78305457425314e-115	0	MED13L
ZFP36L1	8.03251139799913e-119	0.117372038219313	0.233	0.274	4.8338850342019e-114	0	ZFP36L1
LAT2	1.17836752716586e-118	0.128635060096311	0.452	0.507	7.09129794173143e-114	0	LAT2
VAMP8	1.55259742735187e-118	0.0359081137602693	0.462	0.544	9.34337605806084e-114	0	VAMP8
RNF213	2.54810273609424e-118	0.00634817866237447	0.233	0.28	1.53342274555416e-113	0	RNF213
RACK1	7.82798418651326e-118	0.395775488401739	0.896	0.832	4.71080260360181e-113	0	RACK1
RPS18	1.65231967827276e-117	0.240494067040751	0.985	0.936	9.94349459187766e-113	0	RPS18
AP002990.1	5.96921746859071e-117	0.398515136931514	0.775	0.704	3.5922153804232e-112	0	AP002990.1
CD79B	5.01379222510265e-116	0.111912290705143	0.31	0.353	3.01725002314452e-111	0	CD79B
KLF6	8.43254162541249e-114	0.0893084645253088	0.374	0.426	5.07461922475698e-109	0	KLF6
GNA15	1.10483333893359e-112	0.0904057730590815	0.206	0.252	6.64877655036847e-108	0	GNA15
PFDN5	3.07189549396853e-112	0.136690988799799	0.534	0.587	1.84863598931532e-107	0	PFDN5
JUND	3.25472832836093e-112	0.17652379530648	0.236	0.256	1.95866296072432e-107	0	JUND
RPS19	2.00567154232386e-111	0.277188258206051	0.993	0.974	1.20699307745508e-106	0	RPS19
RPL31	1.27279272494435e-110	0.226987590997818	0.989	0.943	7.65953933944262e-106	0	RPL31
SNHG6	2.88747990159568e-110	0.168142047532747	0.491	0.534	1.73765652998126e-105	0	SNHG6
COMMD6	5.48563541370506e-109	0.14482924361577	0.435	0.491	3.30120053561357e-104	0	COMMD6
RPL3	5.77863365285517e-109	0.395051529930734	0.916	0.858	3.47752394595171e-104	0	RPL3
IFITM3	1.2271484328701e-107	0.0735591523858039	0.354	0.4	7.38485655416899e-103	0	IFITM3
SLC25A6	2.35686869566401e-107	0.40563278607177	0.819	0.761	1.41834001236365e-102	0	SLC25A6
RPS2	6.73046874114964e-107	0.324644254046197	0.956	0.91	4.05032878373644e-102	0	RPS2
MALAT1	3.7936895191508e-102	0.0776402805575556	0.995	0.985	2.28300441572976e-97	0	MALAT1
TSC22D3	2.5179667705037e-101	0.396973616924365	0.704	0.686	1.51528722282142e-96	0	TSC22D3
C12orf57	3.80977123680258e-99	0.00557514936439318	0.469	0.552	2.29268223259542e-94	0	C12orf57
FOS	2.14499415461113e-98	0.15013997612228	0.477	0.515	1.29083603230343e-93	0	FOS
R3HCC1	3.45206102898597e-98	0.0327999711394742	0.256	0.314	2.07741580663347e-93	0	R3HCC1
EEF1G	9.78359408893863e-98	0.362459668486415	0.824	0.765	5.88766908678238e-93	0	EEF1G
RPL13	1.86316464915212e-92	0.349541963529801	0.936	0.905	1.12123385421325e-87	0	RPL13
CD79A	3.92540071959967e-90	0.015205227543917	0.396	0.47	2.36226689904789e-85	0	CD79A
RPS14	5.60070875044538e-89	0.233442395293718	0.994	0.967	3.37045051893053e-84	0	RPS14
RPL5	2.96022619415181e-87	0.367322385334615	0.865	0.8	1.78143452137862e-82	0	RPL5
RPL38	2.85133175568566e-86	0.301545123572676	0.948	0.904	1.71590293725408e-81	0	RPL38
SOX4	2.52173451491535e-85	0.185000011781652	0.668	0.669	1.51755461373091e-80	0	SOX4
RPS8	1.50857498596941e-84	0.230160048785677	0.988	0.956	9.07845340806532e-80	0	RPS8
RPS6	1.34851668560866e-82	0.231826961912621	0.978	0.92	8.11523856232436e-78	0	RPS6
HSP90AB1	7.36580126222667e-80	0.174556163383074	0.553	0.574	4.43266554159539e-75	0	HSP90AB1
RPL41	1.71419853341345e-78	0.145274908241148	0.995	0.966	1.03158753542288e-73	0	RPL41
NAP1L1	2.85115314738446e-78	0.327697503162959	0.742	0.719	1.71579545256449e-73	0	NAP1L1
SNHG5	1.18366641276588e-73	0.227430601802984	0.644	0.651	7.12318610538378e-69	0	SNHG5
EIF1	1.19435839130474e-72	0.060112181379814	0.541	0.608	7.18752936303279e-68	0	EIF1
RPL23	1.77850174984259e-72	0.241240185568198	0.957	0.888	1.07028456803777e-67	0	RPL23
RPL18	1.20734914422945e-69	0.289848585881526	0.923	0.884	7.26570641505842e-65	0	RPL18
RPL37A	2.34728533490375e-68	0.189357120583599	0.991	0.957	1.41257284169173e-63	0	RPL37A
CD99	3.76829559904827e-68	0.0120715266941156	0.541	0.595	2.26772260855126e-63	0	CD99
LAPTM5	1.50834447337455e-66	0.265397410967052	0.839	0.811	9.07706620632073e-62	0	LAPTM5
RPL36A	7.01298767614349e-66	0.229932170079255	0.939	0.872	4.22034585362639e-61	0	RPL36A
RPL34	7.57013401593414e-66	0.233188161165802	0.951	0.889	4.55563094944901e-61	0	RPL34
BTF3	1.49785565983305e-65	0.224340150755076	0.603	0.607	9.01394557530931e-61	0	BTF3
SSR4	1.8737217854178e-65	0.131128460136848	0.685	0.711	1.12758703324658e-60	0	SSR4
RPL36	5.76216774525307e-65	0.263345198396085	0.954	0.923	3.46761492741584e-60	0	RPL36
RPL10A	6.28786444893602e-64	0.301091206220603	0.882	0.813	3.78397394672521e-59	0	RPL10A
NACA	2.14856282275468e-63	0.242888988820209	0.667	0.655	1.29298362110554e-58	0	NACA
RPL11	1.20710592850343e-62	0.250011556807689	0.947	0.895	7.2642427671408e-58	0	RPL11
RPS9	8.74118727896747e-62	0.238720775512091	0.967	0.936	5.26035909260983e-57	0	RPS9
RPL7A	1.64731245773842e-61	0.321819564606126	0.797	0.737	9.91336163942403e-57	0	RPL7A
FTL	1.19845329080423e-58	0.060202529181228	0.65	0.674	7.2121720587308e-54	0	FTL
VPREB1	5.15031887786926e-58	0.312601537079907	0.742	0.697	3.09941039751294e-53	0	VPREB1
RPL4	2.28373090023088e-56	0.287554729049925	0.856	0.812	1.37432641844994e-51	0	RPL4
PABPC1	1.92312883508666e-54	0.285557345842482	0.845	0.794	1.1573197016668e-49	0	PABPC1
RPS24	2.1933666959447e-54	0.223169890044478	0.946	0.89	1.31994614395256e-49	0	RPS24
RPL35A	3.09867897651678e-54	0.258083240205714	0.91	0.844	1.86475402127803e-49	0	RPL35A
RPS3A	4.21209235259005e-53	0.266390003231528	0.884	0.816	2.53479505686516e-48	0	RPS3A
RPS21	5.50269664813985e-53	0.136262983072044	0.984	0.946	3.31146781588408e-48	0	RPS21
RPLP1	2.57859437707671e-52	0.200484218798755	0.995	0.986	1.55177231018099e-47	0	RPLP1
HLA-DRA	3.33572634403637e-52	0.122610267519036	0.638	0.667	2.00740675657764e-47	0	HLA-DRA
RPL17-C18orf32	8.67825201082375e-52	0.437219186397711	0.341	0.267	5.22248527759362e-47	0	RPL17-C18orf32
RPL12	7.38873490252447e-51	0.26052327895282	0.835	0.785	4.4464667769902e-46	0	RPL12
RPS15A	1.27193731095905e-50	0.175703504894813	0.965	0.916	7.65439154362046e-46	0	RPS15A
RPL15	1.50775196460593e-50	0.240831398575466	0.915	0.848	9.07350054780201e-46	0	RPL15
RPS23	3.24569046303391e-50	0.162321649465621	0.942	0.869	1.95322406374918e-45	0	RPS23
RPS10	1.12397949093154e-49	0.25911969175657	0.891	0.834	6.76399617847693e-45	0	RPS10
GPX1	6.82637650589444e-49	0.142492784411688	0.74	0.735	4.10804511748222e-44	0	GPX1
RPL32	2.44895866715404e-47	0.22072183670149	0.938	0.889	1.47375883630663e-42	0	RPL32
RPS5	1.94895162256822e-45	0.226661867036611	0.941	0.896	1.17285959694533e-40	0	RPS5
RPL30	3.39420004047277e-45	0.218507063477502	0.928	0.871	2.04259564235611e-40	0	RPL30
RPS15	4.15570420830378e-45	0.204671753219936	0.955	0.916	2.50086123551513e-40	0	RPS15
ATP5MC2	6.14907285515883e-43	0.0899588930871671	0.679	0.706	3.70045055350603e-38	0	ATP5MC2
AC243919.1	9.07313109277508e-43	0.284027737013129	0.643	0.624	5.46011956032111e-38	0	AC243919.1
RPLP0	6.69672806052196e-42	0.215417234743633	0.946	0.9	4.03002397954151e-37	0	RPLP0
RPS17	1.61955489846827e-40	0.196270904921604	0.915	0.845	9.74631942349222e-36	0	RPS17
RPL27	1.26101382093074e-39	0.171977452425201	0.931	0.866	7.58865507297907e-35	0	RPL27
RPS27A	1.00190521683928e-38	0.122002963267948	0.924	0.852	6.02936540441708e-34	0	RPS27A
RPS3	1.11956696253258e-37	0.220263270706217	0.907	0.875	6.73744202382479e-33	0	RPS3
RPL9	1.12500467600052e-37	0.271382258583017	0.734	0.7	6.77016563970352e-33	0	RPL9
RPL27A	2.73180896080737e-37	0.156703659072277	0.973	0.936	1.64397531452427e-32	0	RPL27A
RPS13	7.02911091619745e-37	0.172516461916622	0.919	0.853	4.23004865825846e-32	0	RPS13
RPS16	2.92510220636571e-36	0.149541570079314	0.975	0.936	1.76029725676882e-31	0	RPS16
RPL19	3.41248464759135e-35	0.177516511908497	0.936	0.882	2.053599136074e-30	0	RPL19
RPS29	1.92090921657602e-34	0.106613071619143	0.979	0.938	1.15598395744328e-29	0	RPS29
EEF1B2	4.70788705310938e-34	0.123333848900595	0.56	0.59	2.83315934969069e-29	0	EEF1B2
RPL37	2.43342868743611e-32	0.133619456040213	0.973	0.934	1.46441304981217e-27	0	RPL37
RPL14	3.93675672334593e-31	0.0499885350403355	0.629	0.664	2.36910082854235e-26	0	RPL14
RPL29	4.36588232014289e-31	0.1973553051775	0.906	0.867	2.62734432143879e-26	0	RPL29
CD74	1.56224482011198e-30	0.216727711568678	0.869	0.836	9.40143310295186e-26	0	CD74
RPL8	2.58008073583878e-27	0.154593239488977	0.804	0.803	1.55266678602042e-22	0	RPL8
RPL28	2.17715646463593e-26	0.166158820667072	0.925	0.91	1.31019098885325e-21	0	RPL28
RPS12	5.29382868196967e-25	0.0905458133970676	0.93	0.879	3.18577316252253e-20	0	RPS12
RPL6	5.67320174858759e-24	0.233243504434288	0.773	0.726	3.41407608028252e-19	0	RPL6
RPL7	3.06924141740415e-23	0.210669294786734	0.789	0.748	1.84703879257964e-18	0	RPL7
RPL26	1.92732128406532e-21	0.0502530284170826	0.663	0.667	1.15984267553767e-16	0	RPL26
RPL23A	2.32035195851019e-17	0.098060890419438	0.927	0.884	1.39636460511185e-12	0	RPL23A
RPL22	9.23994015827513e-17	0.164902072571966	0.783	0.763	5.56050358784839e-12	0	RPL22
RPL17	1.24111128675451e-14	0.14734971458281	0.745	0.691	7.46888361255994e-10	0	RPL17
ACTG1	3.33856685960855e-14	0.110604821752566	0.924	0.891	2.00911615044383e-09	0	ACTG1
RPS20	1.06096494158001e-11	0.0168393486522618	0.895	0.867	6.38478092193437e-07	0	RPS20
FAU	9.22967441031946e-11	0.0115177156243238	0.871	0.857	5.55432576338615e-06	0	FAU
UBA52	3.50741571371503e-10	0.0838792375217228	0.901	0.881	2.11072770235657e-05	0	UBA52
RPL35	5.7626936603788e-10	0.0657712030269861	0.939	0.916	3.46793141787936e-05	0	RPL35
RPSA	5.9609158422338e-10	0.107179274507479	0.88	0.864	3.58721954469788e-05	0	RPSA
RPS26	3.86222394197251e-07	0.0910125029458611	0.854	0.835	0.0232424774603963	0	RPS26
RPL21	1.3407117802434e-06	0.0280307724947919	0.797	0.774	0.0806826942232677	0	RPL21
RPS7	2.56171511333096e-06	0.103539311383877	0.733	0.706	0.154161453805144	0	RPS7
RPL24	0.0021102061623613	0.0755122726819555	0.76	0.74	1	0	RPL24
HIST1H4C	0	1.94264538653767	0.852	0.304	0	1	HIST1H4C
UBE2C	0	1.86950055751167	0.623	0.08	0	1	UBE2C
TOP2A	0	1.8615023067999	0.652	0.096	0	1	TOP2A
HMGB2	0	1.70203396492639	0.909	0.287	0	1	HMGB2
CRIP1	0	1.67888681705594	0.596	0.218	0	1	CRIP1
CENPF	0	1.64881798809502	0.559	0.083	0	1	CENPF
TUBA1B	0	1.59252802125357	0.988	0.52	0	1	TUBA1B
TUBB	0	1.44453732309395	0.969	0.517	0	1	TUBB
MKI67	0	1.40183712634305	0.57	0.097	0	1	MKI67
BIRC5	0	1.3849228850864	0.552	0.093	0	1	BIRC5
PTTG1	0	1.35709925558149	0.642	0.162	0	1	PTTG1
HMGN2	0	1.33421325511709	0.966	0.48	0	1	HMGN2
TUBB4B	0	1.30046893398686	0.557	0.145	0	1	TUBB4B
STMN1	0	1.29445775770686	0.924	0.41	0	1	STMN1
CKS1B	0	1.26123100632531	0.56	0.122	0	1	CKS1B
H2AFX	0	1.24659952233303	0.586	0.127	0	1	H2AFX
H2AFZ	0	1.22721586343113	0.791	0.281	0	1	H2AFZ
CCNB2	0	1.19819691068513	0.375	0.041	0	1	CCNB2
CENPE	0	1.18179589077622	0.332	0.034	0	1	CENPE
CDC20	0	1.17752491468826	0.316	0.03	0	1	CDC20
TPX2	0	1.16416229329366	0.365	0.046	0	1	TPX2
ARL6IP1	0	1.15444746209912	0.477	0.117	0	1	ARL6IP1
TUBA1C	0	1.09807950489699	0.486	0.121	0	1	TUBA1C
ASPM	0	1.04268690701611	0.29	0.029	0	1	ASPM
TACC3	0	1.0296481301362	0.414	0.084	0	1	TACC3
KIF2C	0	1.0099002030927	0.326	0.041	0	1	KIF2C
KPNA2	0	0.977640840534828	0.333	0.059	0	1	KPNA2
KIF4A	0	0.968115392333952	0.279	0.035	0	1	KIF4A
CKS2	0	0.954897962002517	0.414	0.097	0	1	CKS2
HMGB1	0	0.945164904020133	0.982	0.683	0	1	HMGB1
HMGB3	0	0.927149472567905	0.345	0.079	0	1	HMGB3
SMC4	0	0.923394213220725	0.619	0.209	0	1	SMC4
TYMS	0	0.903273963512014	0.493	0.129	0	1	TYMS
JPT1	0	0.896539420934873	0.572	0.199	0	1	JPT1
FOXM1	0	0.879272095601426	0.335	0.056	0	1	FOXM1
RRM2	0	0.871916476611389	0.397	0.091	0	1	RRM2
PCLAF	0	0.871899525096597	0.457	0.129	0	1	PCLAF
PRC1	0	0.848811005630089	0.255	0.034	0	1	PRC1
CDK1	0	0.848705678132753	0.27	0.039	0	1	CDK1
CALM2	0	0.845674935953475	0.762	0.361	0	1	CALM2
NUCKS1	0	0.815922055462572	0.81	0.395	0	1	NUCKS1
TUBB6	0	0.797063628591838	0.369	0.089	0	1	TUBB6
TMPO	0	0.775168937768893	0.448	0.137	0	1	TMPO
KIF22	0	0.752003837781331	0.437	0.117	0	1	KIF22
SPAG5	0	0.739287053807701	0.266	0.04	0	1	SPAG5
KIF20B	0	0.736318097793561	0.297	0.061	0	1	KIF20B
TUBA1A	0	0.727402903562248	0.499	0.164	0	1	TUBA1A
H2AFV	0	0.701189560007831	0.514	0.194	0	1	H2AFV
CENPM	0	0.698232065181871	0.317	0.076	0	1	CENPM
LMNB1	0	0.696148790119122	0.39	0.116	0	1	LMNB1
E2F2	0	0.691634320808992	0.401	0.117	0	1	E2F2
CDKN2D	0	0.686031180395616	0.485	0.175	0	1	CDKN2D
MYBL2	0	0.676390835241766	0.44	0.126	0	1	MYBL2
CCDC167	0	0.661693560012704	0.398	0.127	0	1	CCDC167
SMC2	0	0.656473369751258	0.352	0.102	0	1	SMC2
PHF19	0	0.642556131503194	0.31	0.077	0	1	PHF19
COX8A	0	0.593630605290342	0.917	0.612	0	1	COX8A
HP1BP3	0	0.578298486320317	0.538	0.226	0	1	HP1BP3
MRPL51	0	0.554329025829914	0.584	0.263	0	1	MRPL51
C21orf58	0	0.543579430034915	0.254	0.057	0	1	C21orf58
TK1	0	0.538781033965083	0.329	0.098	0	1	TK1
SIVA1	0	0.496846460514103	0.612	0.272	0	1	SIVA1
MCM7	0	0.266530594829569	0.577	0.28	0	1	MCM7
DEK	3.65608577922522e-322	0.459243712649205	0.496	0.215	2.20019586107995e-317	1	DEK
DUT	2.89868314415059e-320	0.420704955046212	0.532	0.248	1.74439852931839e-315	1	DUT
SUN2	3.08993595565574e-319	0.371202035412496	0.598	0.302	1.85949255875407e-314	1	SUN2
HMGB1P5	1.15712051705474e-317	0.731088479443503	0.496	0.192	6.96343555958373e-313	1	HMGB1P5
BANF1	1.22021813475077e-317	0.419903509180682	0.572	0.278	7.34315071311668e-313	1	BANF1
CDT1	7.41672462421039e-314	0.485025978182091	0.323	0.101	4.46331071160357e-309	1	CDT1
CAPG	7.37104409366431e-311	0.379399691683591	0.717	0.405	4.43582062512625e-306	1	CAPG
CARHSP1	1.32713633855801e-309	0.476340066522216	0.545	0.253	7.98657377180825e-305	1	CARHSP1
UBE2T	3.86563651650573e-308	0.617139442164601	0.261	0.057	2.32630139926798e-303	1	UBE2T
SNRPG	2.53797939789355e-307	0.695577367455099	0.596	0.271	1.52733062185836e-302	1	SNRPG
HNRNPA2B1	2.64606005620935e-307	0.467930657131024	0.831	0.511	1.59237248122622e-302	1	HNRNPA2B1
DTYMK	4.61448868983023e-305	0.632344635923346	0.313	0.086	2.77695314865294e-300	1	DTYMK
S100A10	1.14658394373495e-304	1.03648908121701	0.448	0.154	6.90002751500257e-300	1	S100A10
BLOC1S1	1.4498431749437e-304	0.467976420048044	0.562	0.267	8.72501124249368e-300	1	BLOC1S1
UHRF1	1.03335435620799e-300	0.24417622895621	0.664	0.387	6.21862318022405e-296	1	UHRF1
VIM	2.65375420676045e-300	0.602231632414588	0.879	0.573	1.59700274408637e-295	1	VIM
RAN	4.99735039287141e-298	0.490408949807834	0.724	0.406	3.00735549292608e-293	1	RAN
RPA3	1.76746954551021e-296	0.578899636806517	0.41	0.15	1.06364549779259e-291	1	RPA3
ANXA2	2.27511153467439e-295	0.608097207949247	0.657	0.334	1.3691393704517e-290	1	ANXA2
PPP1CA	4.96841417175446e-295	0.225940348479661	0.695	0.415	2.98994196442012e-290	1	PPP1CA
CORO1A	4.37605872354227e-294	0.231296590370623	0.53	0.274	2.6334683792405e-289	1	CORO1A
SKA2	1.26498576003965e-292	0.601600913499111	0.256	0.058	7.61255780534261e-288	1	SKA2
CLEC11A	9.79649370067143e-291	0.0895483859820949	0.719	0.454	5.89543194412706e-286	1	CLEC11A
PKM	7.08332131078945e-290	0.284507933714073	0.668	0.384	4.26267193161998e-285	1	PKM
FAM111A	8.04575318922394e-290	0.512083306236691	0.331	0.109	4.84185381174308e-285	1	FAM111A
S100A13	1.43784797490358e-288	0.573593686231465	0.396	0.144	8.65282532817225e-284	1	S100A13
UBE2S	3.31088298463457e-288	0.768765519999917	0.279	0.067	1.99245627132324e-283	1	UBE2S
TMSB4X	3.14347388738143e-287	0.498240497559327	0.999	0.973	1.89171115068727e-282	1	TMSB4X
SNRPB	3.05898991612039e-286	0.305002026723777	0.579	0.309	1.84086954162209e-281	1	SNRPB
NDUFB1	2.13738433320418e-285	0.436570830492442	0.717	0.408	1.28625651787895e-280	1	NDUFB1
NRM	2.27625184502926e-285	0.492055155940832	0.401	0.156	1.36982559782016e-280	1	NRM
SLC25A5	7.01438521933924e-285	0.462169303780073	0.803	0.493	4.22118688114616e-280	1	SLC25A5
H2AFY	4.21123785401761e-284	0.297870528037448	0.611	0.338	2.53428082816926e-279	1	H2AFY
DYNLL1	4.6250015774405e-284	0.452559725670416	0.67	0.366	2.78327969928792e-279	1	DYNLL1
NUDT1	1.55009152664187e-283	0.345731156605186	0.593	0.314	9.3282957981781e-279	1	NUDT1
RAC2	4.84391546385037e-283	0.356864091474236	0.617	0.333	2.91501988699051e-278	1	RAC2
NSD2	1.08483084217408e-282	0.540332327264936	0.309	0.094	6.52840352511938e-278	1	NSD2
NASP	1.60305766466213e-282	0.226892549266215	0.522	0.276	9.64704072017023e-278	1	NASP
RAD21	5.99006448323052e-282	0.585649246685555	0.369	0.128	3.60476090536329e-277	1	RAD21
S100A11	9.60494171403787e-282	0.583168927446917	0.535	0.242	5.78015787409085e-277	1	S100A11
HNRNPD	5.81652038751635e-281	0.261999247770377	0.569	0.31	3.50032380400346e-276	1	HNRNPD
SPN	2.45119245418569e-280	0.132275230696695	0.687	0.429	1.47510310700441e-275	1	SPN
ANP32B	5.34487551820794e-280	0.43083005503973	0.513	0.242	3.21649263810235e-275	1	ANP32B
RBMX	1.92855556165898e-279	0.354272038415985	0.505	0.248	1.16058545145076e-274	1	RBMX
HMGN1	3.59927174380479e-279	0.321766735331889	0.588	0.318	2.16600574270429e-274	1	HMGN1
LGALS1	9.48635278459401e-278	0.95093677227104	0.891	0.704	5.70879224224083e-273	1	LGALS1
ARPC3	1.23560591702693e-277	0.328170543170183	0.682	0.397	7.43575284807635e-273	1	ARPC3
LAT21	1.26223681817714e-277	0.250871215664151	0.746	0.465	7.59601494810818e-273	1	LAT2
SOCS21	3.25917058197904e-276	0.184464298905566	0.595	0.346	1.96133626452917e-271	1	SOCS2
MAD2L2	2.09756028071042e-275	0.508412342801809	0.377	0.141	1.26229080132873e-270	1	MAD2L2
ATP5IF1	7.98425254828465e-275	0.372510569943638	0.549	0.279	4.80484334103222e-270	1	ATP5IF1
TPI1	1.23127325318608e-274	0.266339477747441	0.572	0.314	7.40967931034851e-270	1	TPI1
HIRIP3	1.82521014834862e-274	0.569242807922792	0.293	0.084	1.09839321517471e-269	1	HIRIP3
PYCARD	3.57869653390459e-274	0.12779215654443	0.447	0.234	2.15362378713845e-269	1	PYCARD
MRPL57	9.28145832241222e-274	0.367387219979532	0.523	0.26	5.58548880384445e-269	1	MRPL57
RBBP7	2.56464057629116e-272	0.417098168303855	0.453	0.204	1.54337505240626e-267	1	RBBP7
PLP2	2.69811030482733e-272	0.567455670263718	0.43	0.172	1.62369580034204e-267	1	PLP2
NUCB2	1.577071330009e-271	0.322252410086385	0.555	0.292	9.49065755686114e-267	1	NUCB2
RTN4	1.09638616743414e-270	0.258429475740062	0.473	0.237	6.59794231700192e-266	1	RTN4
CD79A1	1.2774398642017e-270	0.406154292465394	0.723	0.424	7.6875053587794e-266	1	CD79A
CALM3	2.0212871078798e-270	0.448774026152186	0.458	0.204	1.21639036865098e-265	1	CALM3
COX7B	6.50528626808467e-270	0.485197943526615	0.714	0.409	3.91481622327067e-265	1	COX7B
ANAPC11	3.92157379387447e-269	0.465852188278563	0.729	0.423	2.35996389341572e-264	1	ANAPC11
CCDC81	6.99950554542861e-269	0.453821168307551	0.464	0.209	4.21223244218348e-264	1	CCDC81
CCDC88A1	1.6271116397947e-268	0.306413590804568	0.521	0.266	9.79179513712052e-264	1	CCDC88A
CHCHD2	5.99010475180506e-267	0.293287517345499	0.702	0.426	3.60478513858877e-262	1	CHCHD2
FXYD5	2.429562789748e-266	0.158090944709915	0.487	0.262	1.46208659124245e-261	1	FXYD5
NDUFS6	6.62922058629555e-266	0.256116221231188	0.561	0.309	3.9893986566268e-261	1	NDUFS6
RBM8A	2.14728172385946e-265	0.346351709131735	0.536	0.276	1.29221266860139e-260	1	RBM8A
COX17	5.35128638780494e-265	0.436074057818384	0.529	0.258	3.22035063531714e-260	1	COX17
PSMB9	7.40475241225619e-265	0.283777198576017	0.491	0.25	4.45610595417165e-260	1	PSMB9
ARPC2	1.37040585704266e-264	0.270241450244677	0.616	0.352	8.24696540709702e-260	1	ARPC2
CBX3	2.48656211823615e-264	0.33472101505011	0.565	0.301	1.49638821713333e-259	1	CBX3
UXT1	8.11390256112643e-264	0.193881958360656	0.539	0.303	4.88286542226027e-259	1	UXT
NONO	8.9398494602748e-264	0.250790872270373	0.774	0.5	5.37991200669877e-259	1	NONO
LST1	1.28339239258213e-263	0.200334136013431	0.302	0.114	7.72332707931998e-259	1	LST1
DHFR	2.84386675789848e-263	0.35929713056411	0.379	0.16	1.71141057623573e-258	1	DHFR
PCNA	5.14789545747641e-263	0.280940920130993	0.381	0.172	3.09795200735473e-258	1	PCNA
GSN	1.01215366917296e-262	0.312439227165288	0.486	0.242	6.09103956571594e-258	1	GSN
AC002454.1	5.84007858403662e-262	0.386894000559578	0.67	0.382	3.5145008910874e-257	1	AC002454.1
ALYREF	6.86090812737065e-262	0.366083337167656	0.394	0.17	4.12882590197038e-257	1	ALYREF
NAA38	8.6662796380254e-262	0.239033559543628	0.634	0.371	5.21528042336731e-257	1	NAA38
CAPNS11	9.39245616420299e-262	0.0211091475075893	0.494	0.292	5.65228619505571e-257	1	CAPNS1
PSMB3	2.15382413530557e-261	0.274923467926841	0.64	0.372	1.29614982638554e-256	1	PSMB3
TMEM258	9.10668825642436e-261	0.291365932960742	0.58	0.321	5.48031392583361e-256	1	TMEM258
SRSF3	5.73588365335428e-260	0.192231695788109	0.636	0.387	3.45179742375207e-255	1	SRSF3
FHL1	2.82267595045925e-259	0.423754343185709	0.435	0.193	1.69865816022687e-254	1	FHL1
TIMP1	8.05555781713694e-259	0.348514834985145	0.498	0.245	4.84775413877484e-254	1	TIMP1
SELENOW	1.27114554238557e-258	0.471946147120799	0.428	0.183	7.64962675952209e-254	1	SELENOW
RALY	5.21849773222823e-258	0.207505856245312	0.504	0.272	3.14043975027763e-253	1	RALY
MYL12B	1.17512383900653e-257	0.287440160521904	0.507	0.265	7.07177775075738e-253	1	MYL12B
DBI	2.15302500283089e-257	0.531632794643595	0.813	0.512	1.2956689164536e-252	1	DBI
PRR13	3.11816723237048e-257	0.218656120612043	0.508	0.276	1.87648185876823e-252	1	PRR13
PCBP11	9.1003162287881e-257	0.209101032901065	0.607	0.359	5.47647930332239e-252	1	PCBP1
ENY2	1.23054552068091e-256	0.465609718958546	0.421	0.178	7.40529988890563e-252	1	ENY2
ALDOA	3.70653344652751e-256	0.287957018225993	0.544	0.296	2.23055476278579e-251	1	ALDOA
RBX1	1.15004616524344e-255	0.43635356156213	0.542	0.273	6.9208628178185e-251	1	RBX1
AC093512.2	1.18491660359621e-255	0.276165390426919	0.539	0.294	7.13070962878163e-251	1	AC093512.2
TPM3	1.1870204082166e-255	0.256651560294168	0.641	0.379	7.1433701146067e-251	1	TPM3
ATP5MD	5.47720034820956e-255	0.40735011750378	0.655	0.37	3.29612439754903e-250	1	ATP5MD
PSMA4	6.04932021145347e-255	0.327184409996703	0.513	0.265	3.64042041005058e-250	1	PSMA4
CKLF	9.68527316479065e-255	0.584887724480558	0.438	0.182	5.82850053783936e-250	1	CKLF
UBB	2.67574072907876e-254	0.361646926961905	0.79	0.504	1.61023401335231e-249	1	UBB
NDUFA3	2.8908539058406e-254	0.0517349307410471	0.629	0.406	1.73968697199582e-249	1	NDUFA3
CCN2	3.00703484317835e-254	0.535103587861747	0.619	0.325	1.8096034982763e-249	1	CCN2
EZR1	4.9186088743327e-254	0.204717916375952	0.707	0.447	2.95996963448468e-249	1	EZR
HLA-DRB1	1.71508299207647e-253	0.175873058474719	0.657	0.406	1.0321197938017e-248	1	HLA-DRB1
CALM1	1.94156531706051e-253	0.0146070582523352	0.484	0.285	1.16841459215384e-248	1	CALM1
LSM3	2.7256864244674e-253	0.450597043888889	0.414	0.177	1.64029083338024e-248	1	LSM3
EBP	4.73393392057458e-253	0.402773920351492	0.417	0.184	2.84883409406258e-248	1	EBP
VPS29	1.29471958635215e-252	0.477283590643021	0.33	0.118	7.79149299870858e-248	1	VPS29
IQGAP1	1.62904497312102e-252	0.177666796404536	0.456	0.24	9.80342974374499e-248	1	IQGAP1
MRPL33	3.35158739490137e-252	0.291829310062613	0.579	0.324	2.01695177837769e-247	1	MRPL33
SUB1	3.70608649323028e-252	0.249581271479342	0.535	0.295	2.23028579076105e-247	1	SUB1
HNRNPA3	5.33634904037252e-252	0.309336568460996	0.604	0.344	3.21136148900578e-247	1	HNRNPA3
PTPN61	6.0666118197044e-252	0.122854349706792	0.598	0.364	3.65082632697991e-247	1	PTPN6
SLIRP	6.19106968465549e-252	0.410387941432344	0.58	0.308	3.72572382552883e-247	1	SLIRP
HNRNPH11	1.29128148567525e-251	0.0562243381621541	0.65	0.426	7.77080285264508e-247	1	HNRNPH1
MAZ	3.28551595302757e-251	0.187409364416137	0.667	0.412	1.97719064537246e-246	1	MAZ
LCP1	6.58852843544298e-251	0.0928332778425118	0.649	0.418	3.96491052716523e-246	1	LCP1
ALOX5AP	1.86638064340794e-250	0.529811238308333	0.406	0.166	1.12316920739646e-245	1	ALOX5AP
UBL5	1.07780272981225e-249	0.308552589570071	0.855	0.584	6.48610904773711e-245	1	UBL5
SLC9A3R1	1.21782756797822e-249	0.118096469983447	0.387	0.2	7.32876452133615e-245	1	SLC9A3R1
PSMA7	3.00395945425788e-249	0.362173043412971	0.753	0.469	1.80775275997785e-244	1	PSMA7
COX7A2	6.4184099416274e-249	0.461436647466671	0.693	0.401	3.86253491877195e-244	1	COX7A2
AP2S1	7.04924628270724e-249	0.216634761468885	0.465	0.242	4.24216592047039e-244	1	AP2S1
GNAI2	8.69848118341289e-249	0.176610969566403	0.535	0.305	5.23465899136604e-244	1	GNAI2
RHOA	1.10721844360901e-248	0.348067044774115	0.756	0.475	6.66312987179465e-244	1	RHOA
IRAK1	3.28988214305308e-248	0.257272674974633	0.47	0.242	1.97981817486791e-243	1	IRAK1
RAC1	4.89603963937385e-248	0.220180618195775	0.56	0.318	2.94638769457879e-243	1	RAC1
UBE2I	1.54995796750399e-247	0.205597746279802	0.46	0.242	9.32749205264223e-243	1	UBE2I
TRA2B	2.05435901648828e-247	0.0755274376653734	0.67	0.437	1.23629271253248e-242	1	TRA2B
SFPQ	2.51050835584289e-247	0.235723228594689	0.597	0.347	1.5107988234627e-242	1	SFPQ
HNRNPL1	8.39548085581789e-247	0.0559623577972521	0.523	0.319	5.05231642422265e-242	1	HNRNPL
YWHAZ	9.35223227759042e-247	0.202584505496467	0.598	0.356	5.62807986233114e-242	1	YWHAZ
CDKN1A	1.55872770006004e-246	0.487109404764856	0.275	0.086	9.3802674261913e-242	1	CDKN1A
PCBP21	1.62004432763986e-246	0.228608485231978	0.711	0.453	9.74926475930392e-242	1	PCBP2
HNRNPK	4.51440481701409e-246	0.0138407434900603	0.612	0.406	2.71672367483091e-241	1	HNRNPK
YWHAB	5.16519030424116e-246	0.121318755023782	0.651	0.416	3.10835987318929e-241	1	YWHAB
HNRNPAB	7.45320035556051e-246	0.339821265551027	0.475	0.237	4.48526144197276e-241	1	HNRNPAB
UQCRQ	1.27092621211715e-245	0.404667834626703	0.782	0.495	7.6483068518998e-241	1	UQCRQ
HNRNPU	1.36188126620628e-245	0.0955352191903818	0.69	0.457	8.19566527190279e-241	1	HNRNPU
CAP1	1.6818107055603e-245	0.16730514552889	0.521	0.297	1.01209686449913e-240	1	CAP1
HTRA31	3.08330058396184e-245	0.0368193665127907	0.513	0.31	1.8554994584224e-240	1	HTRA3
NEDD8	4.00889045671159e-245	0.230229924664696	0.576	0.335	2.41251018794447e-240	1	NEDD8
PET100	4.07450016503589e-245	0.175344186110677	0.597	0.356	2.45199345431695e-240	1	PET100
YBX1	2.0019996153778e-244	0.0663271860126255	0.701	0.481	1.20478334853821e-239	1	YBX1
POMP	2.72776578942473e-244	0.367442299770619	0.514	0.264	1.64154217441791e-239	1	POMP
CSNK2B	4.23973856984925e-244	0.247433668615696	0.477	0.251	2.55143227394958e-239	1	CSNK2B
UBE2A	6.62056173919619e-244	0.375264050578256	0.326	0.127	3.98418784903088e-239	1	UBE2A
TMSB4XP4	2.89997000602502e-243	0.435318916349957	0.645	0.364	1.74517294992579e-238	1	TMSB4XP4
LDHA	6.41379878723061e-243	0.302615305073174	0.57	0.32	3.85975997216751e-238	1	LDHA
GNAS	1.01692484658711e-242	0.315650939469585	0.781	0.506	6.11975203427656e-238	1	GNAS
COX6A1	1.05451521415912e-242	0.520768471326806	0.774	0.477	6.3459671072882e-238	1	COX6A1
UQCR10	1.25394492276659e-242	0.282137506171842	0.668	0.405	7.54611515071705e-238	1	UQCR10
COPS9	1.89911639044545e-242	0.208503998148892	0.574	0.335	1.14286925260617e-237	1	COPS9
NDUFA6	5.81953593268938e-242	0.490929003996651	0.45	0.202	3.50213852893314e-237	1	NDUFA6
ACTB	7.79553204896848e-242	0.374621078669414	0.999	0.943	4.69127323174874e-237	1	ACTB
MYH9	1.26871444843652e-241	0.107135179421137	0.546	0.33	7.63499667924612e-237	1	MYH9
TBCA	1.90039040956925e-241	0.165303302915067	0.548	0.324	1.14363594457468e-236	1	TBCA
TRAC	3.87658796147016e-241	0.000863672344223909	0.494	0.303	2.33289186933313e-236	1	TRAC
PIN4	4.41856392542239e-241	0.500729947494891	0.39	0.159	2.65904758467994e-236	1	PIN4
RANGAP1	4.80866263303553e-241	0.440990855744934	0.29	0.1	2.89380508593445e-236	1	RANGAP1
ATP5MF	2.98142636920795e-240	0.290357713165478	0.7	0.434	1.79419257472565e-235	1	ATP5MF
LSM4	5.38226966976293e-240	0.35193176544319	0.333	0.136	3.23899606456663e-235	1	LSM4
YWHAQ	5.85740164416039e-240	0.384352342500567	0.472	0.231	3.52492573543928e-235	1	YWHAQ
LAMTOR4	6.32241307274444e-240	0.0412003317801979	0.63	0.414	3.80476496304687e-235	1	LAMTOR4
NDUFA13	8.14450985767272e-240	0.297091956192748	0.643	0.38	4.90128458724887e-235	1	NDUFA13
SET	8.20736596435121e-240	0.168121711326068	0.656	0.416	4.93911076368691e-235	1	SET
CXCR41	1.17067296758205e-239	0.148520932307287	0.542	0.316	7.04499285161203e-235	1	CXCR4
HNRNPUL1	1.92923601767929e-239	0.197753425557647	0.413	0.21	1.16099494307922e-234	1	HNRNPUL1
GPX4	3.37347565066684e-239	0.149383770308924	0.612	0.373	2.0301239118148e-234	1	GPX4
TOMM7	4.30380560811258e-239	0.00692334273329331	0.614	0.411	2.58998717690607e-234	1	TOMM7
UQCRH	9.55044066592764e-239	0.260963799828811	0.639	0.388	5.74735968834859e-234	1	UQCRH
COX6C	3.98955017228265e-238	0.411202581131951	0.798	0.515	2.40087139817798e-233	1	COX6C
SEM1	7.15181890521021e-238	0.323120722638428	0.621	0.359	4.30389309896645e-233	1	SEM1
TPM41	8.33475566921462e-238	0.242690366441857	0.501	0.273	5.01577261417666e-233	1	TPM4
PSME2	1.86732414865103e-237	0.319355307984508	0.637	0.373	1.1237369994167e-232	1	PSME2
MSN	3.51530071162611e-236	0.09192209307328	0.678	0.452	2.11547281524948e-231	1	MSN
PSAP	4.59671225163914e-236	0.0479273482421576	0.358	0.182	2.76625546591392e-231	1	PSAP
ACTR2	6.1818143583172e-236	0.200702255026169	0.483	0.265	3.72015406269171e-231	1	ACTR2
SNRPF	1.11601764543894e-235	0.275661382369259	0.527	0.29	6.71608258848702e-231	1	SNRPF
ZWINT	2.04215672132631e-235	0.56442813857439	0.264	0.075	1.22894949332696e-230	1	ZWINT
HSBP1	6.56970079422261e-235	0.463588253379953	0.384	0.16	3.95358024095523e-230	1	HSBP1
KHDRBS1	1.7517582818717e-234	0.222584502683662	0.448	0.235	1.05419061644757e-229	1	KHDRBS1
EWSR1	1.76116014370479e-234	0.0303181689555634	0.454	0.27	1.0598485628801e-229	1	EWSR1
PTMA	3.53033681965136e-234	0.284654205944096	0.998	0.939	2.12452139469799e-229	1	PTMA
SUMO2	6.89344785851797e-234	0.346598407934259	0.549	0.298	4.14840798677753e-229	1	SUMO2
PPP1R18	8.51575024969615e-234	0.0648879776479694	0.424	0.238	5.12469334276464e-229	1	PPP1R18
ADGRE5	1.03404349875972e-233	0.297318437889837	0.472	0.241	6.22277037118612e-229	1	ADGRE5
PSMB2	1.79221652095224e-233	0.320988562159823	0.44	0.217	1.07853798014385e-228	1	PSMB2
HSPB1	4.70096943203369e-233	0.255905253054872	0.461	0.237	2.82899639450355e-228	1	HSPB1
NDUFA2	9.71761513778694e-233	0.355916841787904	0.5	0.258	5.8479636137688e-228	1	NDUFA2
COX5B	3.7415069555399e-232	0.359227577641713	0.68	0.408	2.25160147077435e-227	1	COX5B
NDUFC2	5.47258468479303e-232	0.346048583461981	0.524	0.279	3.2933467374616e-227	1	NDUFC2
EIF4G2	5.60104399032464e-232	0.288691376706526	0.502	0.269	3.37065226293747e-227	1	EIF4G2
NDUFB7	8.0126024326471e-232	0.180613869095578	0.467	0.256	4.8219040179427e-227	1	NDUFB7
FLNA	2.84619779037591e-231	0.0964970465509509	0.409	0.219	1.71281336827032e-226	1	FLNA
PSMB4	2.85770642388988e-231	0.119830201631414	0.533	0.322	1.71973914883269e-226	1	PSMB4
CBX5	4.32353176406127e-231	0.367756084078408	0.358	0.153	2.60185818029443e-226	1	CBX5
SAE1	4.52428010881761e-231	0.447224009872661	0.303	0.109	2.72266652668535e-226	1	SAE1
ARHGEF2	6.0568699470254e-231	0.0443691571293723	0.347	0.184	3.64496376542042e-226	1	ARHGEF2
ETFB	7.08560364630425e-231	0.230273656783981	0.434	0.222	4.26404541830944e-226	1	ETFB
UBA11	8.1322136483462e-231	0.0307453530004347	0.52	0.325	4.89388485143826e-226	1	UBA1
TUBA4A	1.55433500520173e-230	0.360447379337525	0.321	0.129	9.35383262780347e-226	1	TUBA4A
ARHGDIA	1.64140037856021e-230	0.0709223567656299	0.495	0.294	9.8777833381375e-226	1	ARHGDIA
NDUFS5	2.0492636139137e-230	0.288537585323982	0.702	0.44	1.23322635021712e-225	1	NDUFS5
ATAD2	2.76622154841903e-230	0.4606318015563	0.264	0.084	1.66468446562309e-225	1	ATAD2
MYL12A	5.88734864595575e-230	0.192307022697526	0.602	0.368	3.54294754164971e-225	1	MYL12A
ATP5PF	6.66882934406774e-230	0.296463418085692	0.514	0.278	4.01323481096652e-225	1	ATP5PF
ZEB21	6.763413093584e-230	0.00436786843534431	0.513	0.32	4.07015436558791e-225	1	ZEB2
SEC61B	1.0689675725825e-229	0.238114588786858	0.437	0.228	6.43293995504423e-225	1	SEC61B
CCND3	1.6206173156622e-229	0.241745457240048	0.795	0.536	9.75271294392356e-225	1	CCND3
CDC42	1.76043957722874e-229	0.12754925586957	0.542	0.328	1.05941493318049e-224	1	CDC42
VAMP81	2.06749452979105e-229	0.188173918920396	0.751	0.502	1.24419753308295e-224	1	VAMP8
PTGES3	2.58944678613514e-229	0.229932180137302	0.554	0.321	1.55830318142827e-224	1	PTGES3
ARHGDIB	3.46516100981184e-229	0.190780369400011	0.774	0.528	2.08529924409467e-224	1	ARHGDIB
TMBIM6	3.53424409401623e-229	0.108513961728821	0.601	0.381	2.12687275333803e-224	1	TMBIM6
ZYX	3.92791582422088e-229	0.163159819295181	0.359	0.178	2.36378046385788e-224	1	ZYX
NDUFA4	4.55536950594746e-229	0.311132306256459	0.652	0.393	2.74137581498412e-224	1	NDUFA4
SMC1A	4.92923026018643e-229	0.315322745665809	0.363	0.162	2.96636147827759e-224	1	SMC1A
SRP14	9.41801563520441e-229	0.207594006629852	0.637	0.396	5.66766762910966e-224	1	SRP14
SRSF7	1.00424097119256e-228	0.187726594462943	0.414	0.215	6.04342174053972e-224	1	SRSF7
CACNA2D41	1.29467352110172e-228	0.192114475166807	0.425	0.224	7.79121578263801e-224	1	CACNA2D4
UQCRC1	1.85284500790829e-228	0.239538639216446	0.356	0.166	1.11502359730913e-223	1	UQCRC1
HDGF	5.2464727649946e-228	0.346202251322917	0.398	0.185	3.1572748452461e-223	1	HDGF
CCNI1	2.12542006251275e-227	0.150010215065022	0.617	0.387	1.27905653941955e-222	1	CCNI
BUB3	6.49109677295226e-227	0.554648923622567	0.324	0.116	3.90627712699494e-222	1	BUB3
CLECL1	1.14269595709985e-226	0.459430201598902	0.387	0.164	6.87663000023119e-222	1	CLECL1
PSMB8	1.34937023621736e-226	0.185567710420599	0.51	0.292	8.12037514453247e-222	1	PSMB8
ANXA1	1.38176220466367e-226	0.451755436991409	0.298	0.108	8.31530677144548e-222	1	ANXA1
IFI27L2	1.47747701089983e-226	0.250114074699663	0.412	0.207	8.89130890389407e-222	1	IFI27L2
EMP3	1.98194175156496e-226	0.627852528951235	0.663	0.371	1.19271272667428e-221	1	EMP3
SF3B5	2.09468668575385e-226	0.0858056836959697	0.537	0.33	1.26056150061981e-221	1	SF3B5
POLR2L	2.17237154234477e-226	0.102888537916676	0.611	0.39	1.30731147046766e-221	1	POLR2L
ATP5MC3	6.0685786090186e-226	0.231178150329399	0.554	0.324	3.6520099211213e-221	1	ATP5MC3
HINT1	8.38376783535565e-226	0.285387232293189	0.707	0.45	5.04526764563868e-221	1	HINT1
OST4	9.43344990285462e-226	0.127000051223788	0.641	0.418	5.67695581703888e-221	1	OST4
ARPC1B	1.61951738407602e-225	0.0671041542996031	0.465	0.274	9.74609366563109e-221	1	ARPC1B
PRDX5	2.28462140509337e-225	0.208666610013077	0.425	0.221	1.37486231537114e-220	1	PRDX5
FAM122B	4.00542132849885e-225	0.411303604376118	0.278	0.097	2.41042250127732e-220	1	FAM122B
SNRPE	6.24758660495723e-225	0.229529392714289	0.602	0.367	3.75973514299721e-220	1	SNRPE
NUDC	9.00980163083893e-225	0.170341275749645	0.414	0.22	5.42200852342256e-220	1	NUDC
PSME1	1.37590220308383e-224	0.0415871308630704	0.726	0.512	8.28004186793817e-220	1	PSME1
LSM5	1.38746762387675e-224	0.408700347830357	0.397	0.178	8.34964141372787e-220	1	LSM5
NDUFB2	1.8091520810596e-224	0.214797813433224	0.665	0.42	1.08872963086086e-219	1	NDUFB2
CD63	1.91558383901433e-224	0.197805785338849	0.509	0.287	1.15277919848043e-219	1	CD63
CNTRL	2.24588920175418e-224	0.169073983937556	0.328	0.153	1.35155366272365e-219	1	CNTRL
IER2	2.32316531536911e-224	0.198922984355705	0.446	0.239	1.39805765513598e-219	1	IER2
NDUFA1	2.60115552455933e-224	0.411028619680705	0.8	0.524	1.56534938312456e-219	1	NDUFA1
UGT3A2	2.99331809709522e-224	0.536810940563805	0.377	0.152	1.80134889765093e-219	1	UGT3A2
CDK5RAP2	8.52147466577403e-224	0.40999125233968	0.296	0.11	5.12813823911615e-219	1	CDK5RAP2
ILF2	9.26353738517355e-224	0.336041989969081	0.427	0.208	5.57470416302359e-219	1	ILF2
ADA1	1.80289621845232e-223	0.124625648210811	0.453	0.255	1.08496491530242e-218	1	ADA
TIMM17B	3.34814985188995e-223	0.269150722503017	0.404	0.199	2.01488309936885e-218	1	TIMM17B
ENSA	4.01105097740838e-223	0.158855564255946	0.422	0.228	2.41381036769459e-218	1	ENSA
SRSF2	4.15999693056247e-223	0.16016809776122	0.462	0.259	2.50344455284319e-218	1	SRSF2
IFI16	5.63005188198253e-223	0.206848177739333	0.412	0.214	3.38810892205827e-218	1	IFI16
UQCRB	8.57988542466022e-223	0.129314406386087	0.715	0.488	5.16328924970628e-218	1	UQCRB
CLIC1	1.49391866813305e-222	0.362739470917779	0.76	0.488	8.99025315295791e-218	1	CLIC1
RAB8A1	1.79098789960116e-222	0.146851945182141	0.409	0.22	1.07779860810098e-217	1	RAB8A
PSMB1	1.82068603491901e-222	0.0547123487290335	0.558	0.358	1.09567064895391e-217	1	PSMB1
IGFBP7	3.68952089856227e-222	0.246028919503754	0.396	0.197	2.22031678154579e-217	1	IGFBP7
PGK1	4.22425779733423e-222	0.10345278998036	0.624	0.41	2.54211609985777e-217	1	PGK1
MICOS10	1.00687003765794e-221	0.469061088328032	0.452	0.213	6.05924319962171e-217	1	MICOS10
ERH	1.02440497414021e-221	0.299179866589027	0.397	0.193	6.16476669387836e-217	1	ERH
PLAC8	1.08402837424072e-221	0.312698673475586	0.395	0.188	6.52357435334325e-217	1	PLAC8
FUS	2.33469021202355e-221	0.0765617533068967	0.337	0.173	1.40499322269365e-216	1	FUS
ATP5PO	5.33022746370867e-221	0.178692579827883	0.525	0.311	3.20767758538524e-216	1	ATP5PO
MYL6B	8.94517870940499e-221	0.174114780309628	0.457	0.252	5.38311909553283e-216	1	MYL6B
DDX39A	9.77795275094241e-221	0.360532895619724	0.293	0.113	5.88427418598964e-216	1	DDX39A
IRF2BP21	1.75822334731167e-220	0.0140175706004113	0.468	0.289	1.05808122817869e-215	1	IRF2BP2
RPL36AL	3.54681775957349e-220	0.15080390871725	0.66	0.429	2.13443945953373e-215	1	RPL36AL
HNRNPM	4.19096074729439e-220	0.0334266635320966	0.483	0.297	2.52207826811429e-215	1	HNRNPM
SAT1	1.83226480401951e-219	0.0182975362378006	0.348	0.182	1.1026386364109e-214	1	SAT1
SF11	1.83974083475528e-219	0.0220572874670979	0.472	0.29	1.10713763694738e-214	1	SF1
MYB1	2.18166347079685e-219	0.0167532007043736	0.422	0.25	1.31290326009084e-214	1	MYB
HNRNPH3	2.43528394655305e-219	0.242677472535222	0.369	0.178	1.46552952619616e-214	1	HNRNPH3
YWHAH	2.99674868677036e-219	0.331838701861946	0.354	0.158	1.80341339221153e-214	1	YWHAH
TALDO1	4.27029212891281e-219	0.185379065023514	0.472	0.262	2.56981910025844e-214	1	TALDO1
DYNLRB1	7.28758194183979e-219	0.0988716700413774	0.431	0.243	4.38559393677977e-214	1	DYNLRB1
UBC	1.78413731081117e-218	0.237695139987128	0.867	0.621	1.07367599227305e-213	1	UBC
GIHCG	2.61760058076583e-218	0.393650012091281	0.429	0.204	1.57524585349907e-213	1	GIHCG
SNRPC	5.00181221200678e-218	0.239776054487416	0.457	0.245	3.01004057106356e-213	1	SNRPC
BOLA2	5.5873627126607e-218	0.551178600050124	0.405	0.173	3.36241900685208e-213	1	BOLA2
SNRPD1	8.06609334844668e-218	0.266209019304329	0.5	0.276	4.85409431616173e-213	1	SNRPD1
BUD31	9.61903548728783e-218	0.0668939904067569	0.405	0.227	5.78863936589494e-213	1	BUD31
GNB11	1.40083231404632e-217	0.135693342766099	0.438	0.247	8.43006878269937e-213	1	GNB1
HSPB11	5.3606242280203e-217	0.424799649251088	0.295	0.109	3.22597005418033e-212	1	HSPB11
PA2G4	6.29956850698731e-217	0.0234814397197378	0.56	0.364	3.79101733181989e-212	1	PA2G4
H3F3B	6.56854075163782e-217	0.310598014921678	0.879	0.632	3.95288213892813e-212	1	H3F3B
KIF5B	3.14573830565849e-216	0.36551187662587	0.349	0.15	1.89307385496222e-211	1	KIF5B
CFL1	3.32561842124359e-216	0.242335806795576	0.889	0.65	2.00132390972018e-211	1	CFL1
DIAPH1	5.05539706054575e-216	0.0681305928091642	0.429	0.249	3.04228739706583e-211	1	DIAPH1
HPRT1	1.28847784571226e-215	0.381110007948289	0.316	0.127	7.75393082771184e-211	1	HPRT1
HNRNPDL	1.8906419331795e-215	0.0752903005684593	0.533	0.334	1.13776940896809e-210	1	HNRNPDL
ERP29	2.51228430717657e-215	0.061335225368049	0.456	0.273	1.51186757321579e-210	1	ERP29
ZFP36L11	5.41548005127483e-215	0.130668601525495	0.441	0.244	3.25898174005668e-210	1	ZFP36L1
ATP5ME	1.06263902393026e-214	0.0609038233971035	0.737	0.52	6.39485538210994e-210	1	ATP5ME
GMFG	1.09210648867899e-214	0.139511528108745	0.785	0.553	6.5721876382213e-210	1	GMFG
GDI21	1.72065109474729e-214	0.083667820617229	0.527	0.33	1.03547062230797e-209	1	GDI2
ARPC5	3.17330693517802e-214	0.252067265573321	0.388	0.192	1.90966438052078e-209	1	ARPC5
PDLIM1	3.49962579076217e-214	0.414003154810994	0.303	0.116	2.10603980462276e-209	1	PDLIM1
PHIP	3.82479258230636e-214	0.0471322488615782	0.389	0.219	2.30172192810614e-209	1	PHIP
BRK1	8.34311337710706e-214	0.0494569221525414	0.446	0.267	5.02080219920926e-209	1	BRK1
ROMO1	1.11186297552733e-213	0.133580631524356	0.818	0.586	6.69108020042592e-209	1	ROMO1
FERMT3	1.63795242808953e-213	0.0116211324729243	0.465	0.285	9.85703391699997e-209	1	FERMT3
HMGN3	1.73083451589429e-213	0.342120842145411	0.353	0.157	1.04159890332002e-208	1	HMGN3
CD82	1.80961973977271e-213	0.22922381321267	0.284	0.12	1.08901106319782e-208	1	CD82
NDUFAF3	2.62949429940725e-213	0.26215255760738	0.435	0.225	1.58240337444029e-208	1	NDUFAF3
KPNB1	2.96552922635698e-213	0.0910271582179827	0.391	0.217	1.78462583312937e-208	1	KPNB1
CSRP2	4.6406886169133e-213	0.266312088430776	0.366	0.175	2.79272000277225e-208	1	CSRP2
CCT3	6.30682937874222e-213	0.00571401206564381	0.478	0.301	3.79538685183328e-208	1	CCT3
R3HCC11	1.49552739727448e-212	0.39007597855568	0.52	0.276	8.99993432405808e-208	1	R3HCC1
GNA151	2.36439149609192e-212	0.0700084763087339	0.399	0.224	1.42286715843315e-207	1	GNA15
CIAO2B	3.20140580072168e-212	0.165450845325809	0.391	0.207	1.9265739968163e-207	1	CIAO2B
RNASEH2B	4.27937013072859e-212	0.268959748974323	0.398	0.198	2.57528215097116e-207	1	RNASEH2B
WDR1	4.97440991558119e-212	0.162347000882284	0.406	0.219	2.99355014309761e-207	1	WDR1
SSR2	1.91988671515669e-211	0.0654334484119317	0.419	0.244	1.15536862631414e-206	1	SSR2
JUN	3.02989665030246e-211	0.154702150519773	0.342	0.166	1.82336150518552e-206	1	JUN
MSI2	4.3152781508878e-211	0.138157076397139	0.385	0.205	2.59689123842277e-206	1	MSI2
HNRNPF	6.33504475383877e-211	0.06912173811475	0.409	0.237	3.81236658241263e-206	1	HNRNPF
NDUFB4	7.22563372896018e-211	0.348075502015369	0.481	0.253	4.34831412175095e-206	1	NDUFB4
LMO21	1.51600524522625e-210	0.142900421258101	0.409	0.225	9.12316796524705e-206	1	LMO2
H3F3A	2.09919752218101e-210	0.197924079731358	0.784	0.545	1.26327607687331e-205	1	H3F3A
VSIR	2.26876257790686e-210	0.106708031627782	0.264	0.121	1.36531863175857e-205	1	VSIR
MGST3	1.013641018898e-209	0.278926839745678	0.409	0.206	6.0999902876263e-205	1	MGST3
HSPA8	1.49426687185632e-209	0.185345969492678	0.613	0.386	8.99234860814417e-205	1	HSPA8
COX7C	2.01693089391858e-209	0.146897342849745	0.784	0.558	1.21376884265126e-204	1	COX7C
COMMD61	2.51928264858637e-209	0.0112642091342243	0.657	0.459	1.51607910509279e-204	1	COMMD6
PARVG	2.89894185070863e-209	0.0760367230222678	0.327	0.17	1.74455421633795e-204	1	PARVG
ATP5MPL	6.83363739750192e-209	0.183566788630143	0.555	0.338	4.11241464944268e-204	1	ATP5MPL
TRIR	7.08488339080183e-209	0.0462097321730535	0.434	0.259	4.26361197575063e-204	1	TRIR
ELOB	8.70709282572649e-209	0.146350073195989	0.813	0.583	5.23984139159394e-204	1	ELOB
RAB34	1.07270342608121e-208	0.10007257817409	0.345	0.182	6.4554219478141e-204	1	RAB34
FTH1	1.84206681293808e-208	0.128809877083104	0.768	0.532	1.10853738735801e-203	1	FTH1
SNRPD2	2.4045240516797e-208	0.140666089534003	0.865	0.645	1.44701852906033e-203	1	SNRPD2
SOD1	3.12526700936637e-208	0.183595252311827	0.543	0.329	1.88075443356659e-203	1	SOD1
ATP5MG	4.2526137130339e-208	0.368518480525802	0.848	0.593	2.55918040636667e-203	1	ATP5MG
CDCA7	1.49036578416298e-207	0.209220989344156	0.348	0.17	8.96887225251439e-203	1	CDCA7
CD531	2.41306846004857e-207	0.0116205223178669	0.47	0.299	1.45216046857263e-202	1	CD53
C4orf3	2.68106450003846e-207	0.100322450078107	0.385	0.212	1.61343780547815e-202	1	C4orf3
ANXA6	2.93795891482556e-207	0.185525112848967	0.335	0.164	1.76803429535287e-202	1	ANXA6
TSPO	3.98071870780177e-207	0.069763012552702	0.636	0.423	2.39555671116803e-202	1	TSPO
DNAJA1	5.38674252689748e-207	0.236083115138247	0.389	0.198	3.24168778526163e-202	1	DNAJA1
GSTO1	5.97832285113955e-207	0.277438927271318	0.354	0.166	3.59769490858727e-202	1	GSTO1
P4HB	8.41502639353493e-207	0.0619188376545852	0.415	0.24	5.06407873336538e-202	1	P4HB
COX4I1	9.32690148103469e-207	0.15780904348244	0.838	0.609	5.61283604227187e-202	1	COX4I1
DUSP1	1.12285306946852e-206	0.0709921568033989	0.435	0.252	6.75721748675459e-202	1	DUSP1
COX5A	1.18630150869268e-206	0.125018212608463	0.458	0.267	7.13904384916169e-202	1	COX5A
WAS	1.32027153968849e-206	0.0184883985990427	0.321	0.175	7.94526209869135e-202	1	WAS
MRPL14	1.51078814237629e-206	0.178232516202475	0.413	0.223	9.09177196200625e-202	1	MRPL14
AK2	1.83453399157989e-206	0.190183789786565	0.381	0.199	1.10400421079286e-201	1	AK2
OAZ1	2.38072765138684e-206	0.196629401086637	0.879	0.649	1.43269809332809e-201	1	OAZ1
NCF4	3.05084113097765e-206	0.0365007329646712	0.382	0.22	1.83596568421104e-201	1	NCF4
RANBP1	3.15783511448418e-206	0.193908774097359	0.396	0.208	1.90035359354544e-201	1	RANBP1
TOP2B1	8.88564633349883e-206	0.0799748501714423	0.454	0.272	5.34729310703626e-201	1	TOP2B
LSM7	1.03625101166159e-205	0.0608145640018751	0.467	0.283	6.23605496307827e-201	1	LSM7
TAF15	1.13128999068065e-205	0.106719140037233	0.381	0.208	6.80799003491706e-201	1	TAF15
S100A6	1.99244444089523e-205	0.76936206843226	0.803	0.566	1.19903314008634e-200	1	S100A6
SEC61G	7.56558114096973e-205	0.0984645674075917	0.421	0.245	4.55289107482417e-200	1	SEC61G
SMS	7.70685206841646e-205	0.291580081145659	0.369	0.176	4.63790650625234e-200	1	SMS
SNRPD3	8.97727825799797e-205	0.361187405305088	0.444	0.225	5.4024362828806e-200	1	SNRPD3
SF3B2	9.78099258167764e-205	0.109308994133331	0.379	0.207	5.88610352572779e-200	1	SF3B2
DAD1	1.41237731988307e-204	0.380848899386057	0.694	0.431	8.49954547332432e-200	1	DAD1
HLA-DPA1	1.63294607979153e-204	0.18467367936504	0.491	0.285	9.82690621357743e-200	1	HLA-DPA1
MAGOH	2.70485436634399e-204	0.304448180932483	0.3	0.126	1.62775430912215e-199	1	MAGOH
NDUFB11	3.01519825050749e-204	0.143637399812664	0.852	0.628	1.8145161551729e-199	1	NDUFB11
PTTG1IP	4.8086020866242e-204	0.121358922869762	0.319	0.161	2.89376864970958e-199	1	PTTG1IP
RNF181	6.33645982368724e-204	0.215795726133128	0.371	0.186	3.81321815729674e-199	1	RNF181
NDUFA11	6.35771486455723e-204	0.124133852419958	0.67	0.451	3.82600922834189e-199	1	NDUFA11
FLOT1	6.81867553781164e-204	0.20968272126323	0.281	0.124	4.10341075189967e-199	1	FLOT1
SF3B6	9.7138565812016e-204	0.200590534054844	0.397	0.21	5.84570175200131e-199	1	SF3B6
RBBP4	1.21947405456683e-203	0.135048852985216	0.405	0.225	7.33867291297774e-199	1	RBBP4
IDH2	2.32013263533384e-203	0.209685811101943	0.302	0.138	1.39623261861755e-198	1	IDH2
TMA7	3.21340642807102e-203	0.297915659591219	0.826	0.577	1.93379585434886e-198	1	TMA7
CELF21	4.4679840074378e-203	0.0245262639209149	0.434	0.263	2.68878809583599e-198	1	CELF2
PRDX1	1.54041217636683e-202	0.330002170857284	0.913	0.683	9.27004643615797e-198	1	PRDX1
PSMC3	1.74009430013193e-202	0.296668973059885	0.31	0.134	1.0471713488764e-197	1	PSMC3
GTF3C5	2.21798612706079e-202	0.316657944522064	0.3	0.126	1.33476187140391e-197	1	GTF3C5
PTBP1	2.30502639099348e-202	0.022363116061811	0.414	0.248	1.38714183183597e-197	1	PTBP1
PPP2R5C1	4.16162632038745e-202	0.00903796597977147	0.706	0.511	2.50442510334596e-197	1	PPP2R5C
CMC2	7.55225426926445e-202	0.263753893298893	0.262	0.105	4.54487109670066e-197	1	CMC2
RPL211	8.78770102755237e-202	0.0234399833619516	0.935	0.756	5.28835060137074e-197	1	RPL21
ARL6IP51	9.10552272691909e-202	0.00624848883873774	0.441	0.274	5.47961252183264e-197	1	ARL6IP5
LEF1	1.23802530813126e-201	0.187382637651177	0.404	0.216	7.45031250180314e-197	1	LEF1
ENO1	1.5404900263015e-201	0.0226078301716841	0.789	0.586	9.27051492927977e-197	1	ENO1
GSTP1	3.72002549495269e-201	0.319922351699508	0.87	0.628	2.23867414260758e-196	1	GSTP1
SRSF10	5.858907124491e-201	0.18380180784691	0.317	0.152	3.52583171844744e-196	1	SRSF10
PPDPF	1.53203894246988e-200	0.274339992846679	0.272	0.113	9.21965715188951e-196	1	PPDPF
HSD17B10	1.58881510127118e-200	0.109135763603487	0.344	0.183	9.56133039793985e-196	1	HSD17B10
TCF3	4.47779910360748e-200	0.220380989313366	0.313	0.147	2.69469472255994e-195	1	TCF3
FDFT1	7.32774290421516e-200	0.179626797583154	0.375	0.196	4.40976240232764e-195	1	FDFT1
TYROBP	7.69217929462069e-200	0.0219019625288261	0.351	0.193	4.62907657770979e-195	1	TYROBP
EMB1	9.63742216442451e-200	0.151013208830696	0.408	0.225	5.79970428432903e-195	1	EMB
COPE	1.46372646691677e-199	0.12126798885991	0.341	0.178	8.80855950525843e-195	1	COPE
NOSIP	1.78500641761037e-199	0.146174499612933	0.274	0.127	1.07419901205374e-194	1	NOSIP
HNRNPA1	2.28962620937978e-199	0.18851408681598	0.842	0.619	1.37787415654266e-194	1	HNRNPA1
NDUFB9	2.54376362480772e-199	0.204066061469838	0.467	0.264	1.53081151177304e-194	1	NDUFB9
SERPINB11	3.39234711811488e-199	0.000166476084237255	0.403	0.247	2.04148057221035e-194	1	SERPINB1
MRPL52	3.75707877438416e-199	0.332980879551987	0.377	0.179	2.26097243563664e-194	1	MRPL52
EIF3K	3.79120439463517e-199	0.00464551154792181	0.491	0.32	2.2815088926475e-194	1	EIF3K
GPM6B	9.99185927885458e-199	0.196747827182113	0.373	0.193	6.0130009954219e-194	1	GPM6B
EIF2S2	1.24749180229443e-198	0.134885888932833	0.479	0.281	7.50728091702764e-194	1	EIF2S2
LMAN2	3.18257933721187e-198	0.0901937633717231	0.369	0.203	1.91524441934073e-193	1	LMAN2
AIF1	3.67674645877262e-198	0.110716796812842	0.389	0.211	2.21262925142477e-193	1	AIF1
COX6B1	3.72066491810062e-198	0.19154273878274	0.88	0.656	2.23905894106377e-193	1	COX6B1
EMD	5.29643846590313e-198	0.140330395052643	0.303	0.149	3.18734370439585e-193	1	EMD
CMTM3	8.94091146635097e-198	0.0326522166792707	0.364	0.209	5.38055111133535e-193	1	CMTM3
PSMB7	1.16029677886551e-197	0.130725279742556	0.4	0.223	6.98254998553473e-193	1	PSMB7
XRCC6	1.22321017783968e-197	0.143638025821799	0.533	0.33	7.36115652922139e-193	1	XRCC6
AKR1A1	2.24022006094706e-197	0.151104863302217	0.39	0.212	1.34814203047733e-192	1	AKR1A1
ARHGEF6	2.42176199632961e-196	0.177276717953959	0.371	0.195	1.4573921517712e-191	1	ARHGEF6
SARAF1	3.19346813033791e-196	0.0343154905994614	0.416	0.252	1.92179718615605e-191	1	SARAF
UBALD2	3.46993461935028e-196	0.248214040303281	0.372	0.188	2.0881719545788e-191	1	UBALD2
CBFB	3.85935799571452e-195	0.387264776702473	0.273	0.103	2.32252304824104e-190	1	CBFB
RPS27L	4.67651725009876e-195	0.269722210955972	0.344	0.162	2.81428131593693e-190	1	RPS27L
HSPA1A	8.63834823394343e-195	0.172904487729564	0.257	0.108	5.19847158370482e-190	1	HSPA1A
PSMC5	1.32118472533156e-194	0.188673046920547	0.361	0.185	7.95075755857281e-190	1	PSMC5
ATOX1	1.08042143114049e-193	0.195021632629256	0.332	0.163	6.50186813046038e-189	1	ATOX1
ITM2B1	2.14812465239653e-193	0.0482948703352968	0.397	0.235	1.29271993456571e-188	1	ITM2B
CIB1	2.28441084856645e-193	0.0167283273685925	0.348	0.201	1.37473560455881e-188	1	CIB1
PTMAP5	2.51948036069043e-193	0.208516141373621	0.329	0.162	1.51619808625989e-188	1	PTMAP5
C12orf571	4.98886918261372e-193	0.280268908956013	0.757	0.51	3.00225158540511e-188	1	C12orf57
HLA-DRA1	1.18526556436863e-192	0.142497196623177	0.854	0.637	7.13280963981398e-188	1	HLA-DRA
LAMP51	1.85864571122176e-192	0.056312992911856	0.404	0.239	1.11851440255614e-187	1	LAMP5
SELENOH	3.95822096893269e-192	0.274786261382388	0.504	0.288	2.382017796894e-187	1	SELENOH
PSMB10	4.49589362441685e-192	0.445886760051538	0.301	0.118	2.70558382423782e-187	1	PSMB10
GUSB	5.01422329871268e-192	0.314514199726881	0.266	0.106	3.0175094389323e-187	1	GUSB
HMGA1	5.83740345288166e-192	0.101497221675618	0.601	0.396	3.51289102390966e-187	1	HMGA1
SH3KBP11	1.46132493322438e-191	0.0207813838898558	0.446	0.278	8.79410731565098e-187	1	SH3KBP1
LDHB	2.39208734414832e-191	0.0296951146685929	0.505	0.335	1.43953424283502e-186	1	LDHB
ADAM101	2.78757168126393e-191	0.00624522018730667	0.383	0.23	1.67753276206782e-186	1	ADAM10
MZT2B	5.22310544893709e-191	0.201130198074323	0.335	0.167	3.14321262811585e-186	1	MZT2B
DNMT1	6.00462048962141e-191	0.203875119653126	0.303	0.142	3.61352056444927e-186	1	DNMT1
NME2	1.03383308450698e-190	0.105785042107008	0.454	0.284	6.22150411925457e-186	1	NME2
ATP5PB	1.34991721813253e-190	0.190536795822106	0.352	0.182	8.12366682699973e-186	1	ATP5PB
GNB2	1.69927548564008e-190	0.0723833531367584	0.293	0.15	1.02260699450334e-185	1	GNB2
USP1	1.9272265036051e-190	0.338079850087432	0.29	0.12	1.15978563760451e-185	1	USP1
TRMT112	2.10374437148571e-190	0.0749552577285253	0.522	0.336	1.26601232531639e-185	1	TRMT112
ACTR3	2.2089069177734e-190	0.16031977446039	0.321	0.162	1.32929809404685e-185	1	ACTR3
DCTN3	2.654830664689e-190	0.294530168534087	0.286	0.122	1.59765054570319e-185	1	DCTN3
AURKAIP1	2.80249320741092e-190	0.208453248387262	0.319	0.154	1.68651238728782e-185	1	AURKAIP1
NME1-NME2	3.27882905778921e-190	0.109218760049168	0.442	0.276	1.97316653868697e-185	1	NME1-NME2
POLR2J	4.86634772415441e-190	0.246861152127626	0.322	0.152	2.92851939691888e-185	1	POLR2J
MORF4L1	5.31599456703459e-190	0.0789812308840998	0.386	0.223	3.19911237049575e-185	1	MORF4L1
AC010422.8	2.58875894290531e-189	0.340418097795736	0.276	0.109	1.55788924425098e-184	1	AC010422.8
HNRNPA0	5.89049390882474e-189	0.199227769787194	0.375	0.197	3.54484032939164e-184	1	HNRNPA0
GSTK1	5.99863644373875e-189	0.121774886323284	0.325	0.169	3.60991942547754e-184	1	GSTK1
PSMB6	6.58889969302365e-189	0.171923671975099	0.325	0.163	3.9651339462647e-184	1	PSMB6
TMEM173	6.90012864289759e-189	0.0582346500819044	0.325	0.178	4.15242841600934e-184	1	TMEM173
TIMM8B	1.27003618074197e-188	0.265295426223952	0.386	0.197	7.6429507320871e-184	1	TIMM8B
PSMD8	1.66835624621087e-188	0.194882803103838	0.354	0.183	1.00400010540724e-183	1	PSMD8
SRRM1	1.72467619236732e-188	0.0542808004393995	0.442	0.271	1.03789288580473e-183	1	SRRM1
DNAJC8	1.74577071566314e-188	0.163053042334508	0.356	0.187	1.05058735897892e-183	1	DNAJC8
SAP18	4.13573717799188e-188	0.204048156137092	0.407	0.222	2.48884527634373e-183	1	SAP18
RCC2	8.34793895748211e-188	0.180703689174694	0.377	0.201	5.02370618522316e-183	1	RCC2
ATF4	1.03713359727553e-187	0.204167794961794	0.358	0.184	6.24136627504443e-183	1	ATF4
PARK7	1.53318911650401e-187	0.233528725087128	0.403	0.216	9.22657878420951e-183	1	PARK7
NOP10	1.5746961680676e-187	0.0685689227093427	0.44	0.27	9.47636406981401e-183	1	NOP10
MAPKAPK2	1.6611815942588e-187	0.13324155251934	0.297	0.148	9.99682471609005e-183	1	MAPKAPK2
GNG5	1.68658875997347e-187	0.560769293752677	0.29	0.104	1.01497224986443e-182	1	GNG5
PSMA6	2.71107820589651e-187	0.350464754949132	0.342	0.155	1.63149975352646e-182	1	PSMA6
NDUFA12	4.3584077715716e-187	0.312710497459312	0.329	0.15	2.62284621285407e-182	1	NDUFA12
FABP5	4.37024468408672e-187	0.363867201913442	0.399	0.196	2.62996954843655e-182	1	FABP5
C19orf53	4.82765716220482e-187	0.162978463851758	0.426	0.243	2.90523580364324e-182	1	C19orf53
ANKRD36C	6.29924687211978e-187	0.14660634642819	0.329	0.163	3.79082377517296e-182	1	ANKRD36C
ANAPC16	7.6163631340444e-187	0.0850021188548065	0.343	0.19	4.58345117043658e-182	1	ANAPC16
NUTF2	2.30662645973151e-186	0.262043012562569	0.339	0.164	1.38810473720183e-181	1	NUTF2
IFITM2	3.8492173627832e-186	0.244455066233264	0.832	0.596	2.3164205167493e-181	1	IFITM2
MCM2	4.35560854366181e-186	0.157524693757256	0.27	0.126	2.62116166549024e-181	1	MCM2
AF064858.1	4.49567142656714e-186	0.143751999819369	0.371	0.199	2.70545010779384e-181	1	AF064858.1
HLA-DPB11	7.84524265235606e-186	0.0372849332959273	0.426	0.263	4.72118857576135e-181	1	HLA-DPB1
POLR2G	1.52481298622645e-185	0.222669983994552	0.358	0.183	9.17617206981213e-181	1	POLR2G
ANP32A	5.24420628316513e-185	0.105265048564595	0.456	0.275	3.15591089914594e-180	1	ANP32A
SYK	1.02067719676941e-184	0.11138812554006	0.363	0.2	6.14233330243865e-180	1	SYK
ATP5PD	1.16590224863267e-184	0.27579440831685	0.419	0.223	7.01628314204656e-180	1	ATP5PD
GLUL	1.28964741009364e-184	0.208749247226963	0.34	0.171	7.76096914920253e-180	1	GLUL
CD9	2.06098859802593e-184	0.436831094752799	0.314	0.131	1.24028232840602e-179	1	CD9
HNRNPR	2.26406936851912e-184	0.157244021101016	0.352	0.187	1.36249430528112e-179	1	HNRNPR
UBE2L3	2.71889075653287e-184	0.148463339992889	0.364	0.197	1.63620126837392e-179	1	UBE2L3
SH3BGRL1	7.97838853006094e-184	0.0744304875443098	0.431	0.263	4.80131443350537e-179	1	SH3BGRL
PRKD2	1.23057074583134e-183	0.0827507303242816	0.287	0.147	7.40545169133842e-179	1	PRKD2
PPP4C	2.48760396094448e-183	0.0841492100666306	0.362	0.205	1.49701518765678e-178	1	PPP4C
MRPS18C	2.72629363009956e-183	0.350436823546246	0.297	0.125	1.64065624365762e-178	1	MRPS18C
VAT1L	4.23612694823672e-183	0.106856658942244	0.347	0.189	2.54925883617938e-178	1	VAT1L
PABPN1	4.94757018757055e-183	0.101512557160296	0.376	0.212	2.97739826317808e-178	1	PABPN1
SLC1A5	2.3175684549894e-182	0.106069560069722	0.278	0.139	1.39468952052807e-177	1	SLC1A5
ARMH1	5.27268188688968e-182	0.105223929323906	0.289	0.147	3.17304723271134e-177	1	ARMH1
PDIA61	1.01678162529456e-181	0.0477946962783418	0.529	0.35	6.11889014286016e-177	1	PDIA6
UBXN1	1.42234964830028e-181	0.0226027537932805	0.361	0.212	8.55955794850624e-177	1	UBXN1
MTCH1	2.18357599399025e-181	0.122388295716776	0.29	0.146	1.31405419742339e-176	1	MTCH1
SEPTIN7	2.19314805242543e-181	0.149063015157317	0.372	0.202	1.3198145664691e-176	1	SEPTIN7
SPTAN1	2.39171181886072e-181	0.0404820516209778	0.288	0.155	1.43930825547219e-176	1	SPTAN1
NDUFS8	3.32489164268686e-181	0.215184801415329	0.314	0.153	2.00088654165253e-176	1	NDUFS8
FDPS	3.37118298057424e-181	0.259388800409042	0.278	0.123	2.02874420587977e-176	1	FDPS
AP1M1	6.57444119312928e-181	0.176226423231815	0.289	0.138	3.95643296561327e-176	1	AP1M1
AL121594.1	7.13176388541992e-181	0.449000401165906	0.325	0.136	4.29182418860685e-176	1	AL121594.1
BABAM1	7.34155291066502e-181	0.0986664945387941	0.281	0.142	4.4180731261091e-176	1	BABAM1
IL7R	8.90221241360329e-181	0.04296049457521	0.31	0.169	5.35726240838232e-176	1	IL7R
EIF4H	1.0853979379764e-180	0.118523525004548	0.371	0.209	6.53181625094818e-176	1	EIF4H
EIF11	3.23346791370048e-180	0.145635710886069	0.785	0.572	1.94586865578581e-175	1	EIF1
ADD1	4.82304630828186e-180	0.00320322672576134	0.334	0.196	2.90246103786094e-175	1	ADD1
SNRPB2	8.70898611411659e-180	0.207880627609063	0.349	0.18	5.24098075361422e-175	1	SNRPB2
PPIA	9.31958620847913e-180	0.339112608272439	0.974	0.826	5.60843378440065e-175	1	PPIA
WASF2	1.43470020295838e-179	0.0510297844256202	0.355	0.206	8.63388235138326e-175	1	WASF2
DAZAP21	1.48965636139157e-179	0.0566281036433032	0.407	0.246	8.96460301721834e-175	1	DAZAP2
XRCC5	1.54734206322411e-179	0.117442498964367	0.366	0.205	9.31174980227636e-175	1	XRCC5
RNPEPL1	1.55054618260424e-179	0.0266272348238457	0.261	0.136	9.33103187229404e-175	1	RNPEPL1
SRSF9	3.62239686446687e-179	0.142004570363356	0.385	0.218	2.17992220906752e-174	1	SRSF9
F13A1	5.0021048540939e-179	0.443304283271813	0.266	0.098	3.01021668014517e-174	1	F13A1
ARF6	2.63842977917116e-178	0.233696387154654	0.267	0.118	1.58778065680741e-173	1	ARF6
TXN	3.289032087498e-178	0.455682114427841	0.541	0.301	1.97930661993542e-173	1	TXN
EIF1AX1	7.3896471771219e-178	0.0561873534555895	0.442	0.276	4.44701577472019e-173	1	EIF1AX
PBRM1	1.08374073743308e-177	0.17575878649676	0.27	0.126	6.52184338379853e-173	1	PBRM1
TWISTNB	7.44211508338959e-177	0.148900610392889	0.332	0.174	4.47859043603302e-172	1	TWISTNB
TARDBP	1.24047230067176e-176	0.10036601480693	0.323	0.175	7.46503825821259e-172	1	TARDBP
TCL1A	3.88914226048042e-176	0.173516980730106	0.366	0.199	2.34044692093451e-171	1	TCL1A
XBP11	4.56177322821013e-176	0.0640383665665063	0.434	0.269	2.74522951100458e-171	1	XBP1
CCT5	4.82848846882345e-176	0.245551951005901	0.343	0.172	2.90573607565326e-171	1	CCT5
CORO1C	6.03889354385679e-176	0.222563173850544	0.268	0.121	3.63414574575758e-171	1	CORO1C
RHOG	6.47240847844136e-176	0.144858540987421	0.265	0.127	3.89503069824123e-171	1	RHOG
LSM8	6.51449090241867e-176	0.152008221170585	0.275	0.133	3.92035548016653e-171	1	LSM8
LINC01578	7.69482673573823e-176	0.06411084079132	0.319	0.176	4.63066978129991e-171	1	LINC01578
USP11	5.16790572483256e-175	0.0742908133728033	0.254	0.128	3.10999398614698e-170	1	USP11
PROM11	7.07686042363732e-175	0.000905144331011742	0.372	0.229	4.2587838343407e-170	1	PROM1
SEC11A	9.02340384289817e-175	0.231457736917915	0.274	0.124	5.43019419861769e-170	1	SEC11A
HNRNPUL2	9.90759949875743e-175	0.238458998316872	0.293	0.136	5.96229430235723e-170	1	HNRNPUL2
PGAM1	1.14694491665899e-174	0.102109829567185	0.348	0.195	6.90219981396215e-170	1	PGAM1
RTRAF	1.22511456191701e-174	0.146156951766054	0.352	0.192	7.37261692216039e-170	1	RTRAF
CHD9	2.29212445265218e-174	0.0779414166897641	0.279	0.144	1.37937757436156e-169	1	CHD9
KLF2	3.54218070518966e-174	0.0932274101998933	0.26	0.13	2.13164892657609e-169	1	KLF2
C11orf58	3.92824405812601e-174	0.149928429056239	0.316	0.164	2.36397799173965e-169	1	C11orf58
MYL6	1.305156002531e-173	0.338516699191966	0.964	0.808	7.85429830763128e-169	1	MYL6
RPN2	1.74703330868689e-173	0.0458603926363288	0.347	0.201	1.05134717483468e-168	1	RPN2
RPS20P14	2.77558413390477e-173	0.112026614135197	0.36	0.209	1.67031877594255e-168	1	RPS20P14
H2AFJ	2.80800082505493e-173	0.0915174297693715	0.282	0.145	1.68982681650981e-168	1	H2AFJ
RBM10	5.47249044855065e-173	0.0408439702601977	0.295	0.162	3.2932900270333e-168	1	RBM10
ATP5F1C	6.08058079955083e-173	0.202046015172432	0.394	0.217	3.65923271936169e-168	1	ATP5F1C
PPM1G	1.0651636757208e-172	0.0679275416412455	0.338	0.192	6.41004848412022e-168	1	PPM1G
CWC15	1.40280595432142e-172	0.251112725561127	0.281	0.126	8.44194595251085e-168	1	CWC15
CNPPD1	2.69539922309552e-172	0.0664697246492205	0.259	0.134	1.62206429846665e-167	1	CNPPD1
ATP1B3	4.31598445030688e-172	0.121291597154772	0.356	0.2	2.59731628235018e-167	1	ATP1B3
TWF2	4.37936292488656e-172	0.0439946556753459	0.298	0.163	2.63545681456748e-167	1	TWF2
POLR2I	1.63355210538719e-171	0.115550298863327	0.356	0.199	9.83055321500958e-167	1	POLR2I
PSMA5	2.65022481844428e-171	0.223957794263143	0.32	0.159	1.59487879349158e-166	1	PSMA5
TMED9	3.78662483017863e-171	0.0548017189155485	0.28	0.15	2.2787529565532e-166	1	TMED9
NDUFB3	4.082094588257e-171	0.398961818927485	0.324	0.142	2.45656370226718e-166	1	NDUFB3
SELENOF	5.10849308494098e-171	0.0291516455923326	0.306	0.177	3.07424005358663e-166	1	SELENOF
PSMD13	5.78492077261493e-171	0.0172249113427574	0.334	0.196	3.48130747175194e-166	1	PSMD13
TXNDC17	8.13460406404881e-171	0.324164237223827	0.284	0.122	4.89532337970393e-166	1	TXNDC17
ESYT2	9.07676012420779e-171	0.0691158484507788	0.295	0.16	5.46230347514701e-166	1	ESYT2
ITM2C	1.1202586340009e-170	0.114806271486169	0.297	0.155	6.741604433554e-166	1	ITM2C
ADD3	1.5450345619568e-170	0.125801776214426	0.268	0.132	9.2978634903998e-166	1	ADD3
RPN1	4.05796231982348e-170	0.123197438307202	0.316	0.169	2.44204114444657e-165	1	RPN1
SMARCA4	7.14166612568575e-170	0.0759825792650521	0.287	0.153	4.29778325777643e-165	1	SMARCA4
TPD52L2	1.09107765866422e-169	0.00557331688880169	0.264	0.146	6.56599624207538e-165	1	TPD52L2
BID	1.67197114362757e-169	0.132949207239831	0.276	0.137	1.00617551452364e-164	1	BID
BAZ1B	3.66930883761876e-169	0.0370949242639798	0.315	0.179	2.2081533653906e-164	1	BAZ1B
PSMD2	3.6971182770314e-169	0.0924204210942412	0.302	0.162	2.22488880793473e-164	1	PSMD2
JTB	3.72920043554814e-169	0.0537883149339879	0.361	0.212	2.24419553010851e-164	1	JTB
HSP90AA1	4.4448164828823e-169	0.221089418469055	0.919	0.721	2.67484611123374e-164	1	HSP90AA1
PFDN2	5.10785990002697e-169	0.112130731383726	0.308	0.164	3.07385900923723e-164	1	PFDN2
POLR2F	8.49268243796341e-169	0.0548033410595044	0.335	0.193	5.110811364342e-164	1	POLR2F
ELAVL1	1.68733076141439e-168	0.174231060692151	0.325	0.169	1.01541877891157e-163	1	ELAVL1
PNKD	3.04786159219848e-168	0.182497923672496	0.287	0.141	1.83417262756912e-163	1	PNKD
SKP1	3.37568745495599e-168	0.118303886656242	0.361	0.206	2.03145495351796e-163	1	SKP1
XPO1	3.63513520997032e-168	0.15928878469436	0.316	0.164	2.18758801800804e-163	1	XPO1
SMARCD2	4.84557196994754e-168	0.0494768073325647	0.288	0.156	2.91601675579473e-163	1	SMARCD2
RAD23A	4.92696011155732e-168	0.00210037249919104	0.357	0.219	2.96499532553408e-163	1	RAD23A
CD164	1.22160388424965e-167	0.135488814063961	0.404	0.236	7.35149001502595e-163	1	CD164
BOLA2B	4.14039101050482e-167	0.357893051707949	0.323	0.149	2.49164590621169e-162	1	BOLA2B
HMGB1P6	5.6032627205657e-167	0.430181651353071	0.276	0.11	3.37198747260923e-162	1	HMGB1P6
CD991	5.95933626890931e-167	0.363870890450349	0.795	0.559	3.58626897326693e-162	1	CD99
ZNF706	1.39977080438529e-166	0.1756561247015	0.286	0.142	8.42368072371023e-162	1	ZNF706
RAB5C	1.5048129318309e-166	0.108598560571241	0.3	0.16	9.05581374246517e-162	1	RAB5C
MCTS1	1.91409667908619e-166	0.177214262222565	0.284	0.14	1.15188424050728e-161	1	MCTS1
COMT	2.50146040898464e-166	0.000210068736707036	0.322	0.193	1.50535385952287e-161	1	COMT
SSR1	5.33395287428889e-166	0.156397677999511	0.265	0.128	3.20991950021831e-161	1	SSR1
AKR1B1	8.64657988457074e-166	0.0758338048300258	0.346	0.199	5.20342530873583e-161	1	AKR1B1
CAPZA1	1.0733634840148e-165	0.126281538794167	0.297	0.156	6.45939411045269e-161	1	CAPZA1
RPS25	2.5428847272342e-165	0.0383316909684863	0.918	0.753	1.53028260000227e-160	1	RPS25
UBE2D3	3.99013776087567e-165	0.0145964592620849	0.363	0.224	2.40122500311737e-160	1	UBE2D3
ATXN2L	4.77950947319651e-165	0.0945728175728682	0.255	0.128	2.87626100587493e-160	1	ATXN2L
PRPF40A	9.81423370463647e-165	0.050853639092346	0.326	0.187	5.90610770111318e-160	1	PRPF40A
SSRP1	3.13400680957923e-164	0.14981562281169	0.348	0.191	1.88601395793668e-159	1	SSRP1
MRPS16	3.2334733828164e-164	0.235486026241015	0.263	0.119	1.94587194704508e-159	1	MRPS16
TPR	5.55477220715661e-164	0.0779740151225246	0.289	0.154	3.34280636654478e-159	1	TPR
JUP	5.63674053472469e-164	0.0688136775373624	0.272	0.145	3.39213408639197e-159	1	JUP
CACYBP	7.03265133588328e-164	0.304914524157256	0.263	0.111	4.2321792474212e-159	1	CACYBP
PSMD4	7.52480033148039e-164	0.161357871179564	0.276	0.137	4.52834959148158e-159	1	PSMD4
SNF8	1.91823215622902e-163	0.0942259756008983	0.26	0.132	1.15437292929706e-158	1	SNF8
NDUFB10	2.82404834360547e-163	0.0856000388454057	0.344	0.197	1.69948405269834e-158	1	NDUFB10
PSMA1	3.26618123861093e-163	0.144616923134649	0.337	0.185	1.96555520758367e-158	1	PSMA1
RNASEH2C	3.37809657383875e-163	0.111133128834108	0.35	0.198	2.03290473717042e-158	1	RNASEH2C
EIF6	3.50187212798645e-163	0.0337125435632013	0.341	0.203	2.10739162790097e-158	1	EIF6
CLTA	5.66391067897562e-163	0.107966143139476	0.333	0.186	3.40848480750074e-158	1	CLTA
HSPA5	6.88205439834368e-163	0.0676854054667604	0.421	0.26	4.14155151637924e-158	1	HSPA5
GANAB	7.77837753944867e-163	0.059654734988368	0.31	0.175	4.68094981946481e-158	1	GANAB
PQBP1	9.10337002990058e-163	0.0689902570126828	0.329	0.187	5.47831705029387e-158	1	PQBP1
DAZAP1	9.98020614357479e-163	0.107867815551997	0.289	0.152	6.00598825514187e-158	1	DAZAP1
ELOC	1.02094244065114e-162	0.298119149891614	0.267	0.115	6.14392951359451e-158	1	ELOC
CLEC14A	1.45144836360892e-162	0.126443464172275	0.34	0.189	8.7346711073621e-158	1	CLEC14A
NUP214	1.50583034396196e-162	0.0930039088385224	0.278	0.148	9.06193642692869e-158	1	NUP214
PSMA2	1.59430243033381e-162	0.208345999544964	0.35	0.186	9.59435259550584e-158	1	PSMA2
ITGAE	1.97431712224555e-162	0.189850816348327	0.26	0.121	1.18812430099615e-157	1	ITGAE
ESD	2.05927330423229e-162	0.192933028700777	0.3	0.151	1.23925008175395e-157	1	ESD
VCP	2.25165025730457e-162	0.116993622259403	0.319	0.174	1.35502060834332e-157	1	VCP
STMP1	3.0970406464479e-162	0.17898257743913	0.277	0.136	1.86376809062588e-157	1	STMP1
UBTF	4.23032838645191e-162	0.0553230547670591	0.32	0.181	2.5457693196829e-157	1	UBTF
VPREB11	4.62494761357473e-162	0.051744383590647	0.864	0.682	2.78324722437313e-157	1	VPREB1
SRSF1	4.99177840641578e-162	0.213616076401057	0.303	0.151	3.00400232719695e-157	1	SRSF1
TRAPPC1	5.57884162049728e-162	0.12462136019331	0.254	0.125	3.35729109879906e-157	1	TRAPPC1
AKT1	9.13737372244545e-162	0.272725678870971	0.272	0.123	5.49878013243045e-157	1	AKT1
TSTD1	1.44972214548803e-161	0.159031648846303	0.384	0.218	8.72428289933243e-157	1	TSTD1
GTF2A2	1.47461150375289e-161	0.281299871255628	0.258	0.111	8.87406456843449e-157	1	GTF2A2
PSMD7	1.79096370879123e-161	0.209915058553937	0.279	0.133	1.07778405031348e-156	1	PSMD7
SPTLC2	2.13324174945656e-161	0.0623949031600672	0.322	0.184	1.28376355240546e-156	1	SPTLC2
CENPX	3.665997304179e-161	0.294993554102389	0.278	0.124	2.20616051768188e-156	1	CENPX
ETS2	4.88780896467646e-161	0.00467110213076305	0.276	0.158	2.94143455685265e-156	1	ETS2
NDUFV1	1.64941500566821e-160	0.0444850418700817	0.32	0.185	9.92601456261072e-156	1	NDUFV1
PSMA3	2.15407008504079e-160	0.271388254314521	0.291	0.136	1.2962978364767e-155	1	PSMA3
CHURC1	2.24018137876462e-160	0.34612474976951	0.279	0.12	1.34811875192676e-155	1	CHURC1
UBASH3B1	2.67578835432503e-160	0.0222468179383768	0.459	0.303	1.61026267374926e-155	1	UBASH3B
PSENEN	3.06659323873971e-160	0.219839715191408	0.26	0.119	1.84544514514117e-155	1	PSENEN
WDFY4	5.34356673488543e-160	0.0693392841843257	0.279	0.151	3.2157050253867e-155	1	WDFY4
BCAT1	1.15644758209601e-159	0.160645397575352	0.305	0.159	6.9593859042956e-155	1	BCAT1
HSP90B1	1.80785592173906e-159	0.0201052945396527	0.464	0.306	1.08794961514335e-154	1	HSP90B1
GTF3A	1.87367511816734e-159	0.0694882067518845	0.362	0.215	1.12755894936192e-154	1	GTF3A
ABRACL	4.52086678184774e-159	0.172801030531899	0.306	0.16	2.72061242064815e-154	1	ABRACL
ATP6V0D1	6.49497340661497e-159	0.0174583876140042	0.254	0.137	3.90861004636682e-154	1	ATP6V0D1
DARS	8.08779994800454e-159	0.0883309480801666	0.289	0.156	4.86715713070965e-154	1	DARS
YWHAE	9.55608730145807e-159	0.0574585274949075	0.337	0.199	5.75075777714445e-154	1	YWHAE
RNPS1	9.86063246121308e-159	0.0703654347345104	0.297	0.165	5.93403000883342e-154	1	RNPS1
IL17RA	1.08692157652223e-158	0.0452189438724542	0.263	0.142	6.54098535535313e-154	1	IL17RA
UBE2D2	1.13962150876667e-158	0.153444779520636	0.324	0.175	6.85812827760696e-154	1	UBE2D2
HIST1H1D	1.64763895736254e-158	0.390543863399275	0.255	0.102	9.91532648151203e-154	1	HIST1H1D
DBNL	2.43393106301204e-158	0.0474485909718558	0.295	0.165	1.46471537441002e-153	1	DBNL
FOSB	3.49919765249485e-158	0.00725231959299388	0.278	0.154	2.10578215529487e-153	1	FOSB
PRDX2	4.90939294034551e-157	0.150983187605952	0.337	0.187	2.95442357757053e-152	1	PRDX2
PSMC1	6.42239566179167e-157	0.17087344380026	0.298	0.154	3.86493348530961e-152	1	PSMC1
POLR2E	1.03305234377165e-156	0.0845315268898641	0.282	0.151	6.21680569958342e-152	1	POLR2E
KHSRP	2.50734703520147e-156	0.047638956938495	0.292	0.164	1.50889637231389e-151	1	KHSRP
SLTM1	2.92802547084383e-156	0.0264959689069111	0.372	0.228	1.76205644809911e-151	1	SLTM
RAB1B	4.66507759133162e-156	0.0903215727134558	0.251	0.129	2.80739704368746e-151	1	RAB1B
BTBD6	5.10467824360827e-156	0.212568480683376	0.278	0.136	3.07194432022102e-151	1	BTBD6
MORF4L2	5.96978685354659e-156	0.185209961477142	0.268	0.13	3.5925580305958e-151	1	MORF4L2
GRB2	1.03327937668842e-155	0.100497861061985	0.287	0.154	6.21817196097327e-151	1	GRB2
CMTM6	1.53500076404504e-155	0.134121509905361	0.291	0.153	9.23748109794665e-151	1	CMTM6
SSBP1	2.41676214970481e-155	0.124045189678408	0.28	0.147	1.45438329407086e-150	1	SSBP1
CLPTM1L	2.86758008647973e-155	0.023731445657174	0.317	0.189	1.72568102024263e-150	1	CLPTM1L
NELFE	3.37152036416253e-155	0.176238712591416	0.259	0.125	2.02894723994937e-150	1	NELFE
TAPT1	3.62155381836446e-155	0.0246586585881068	0.263	0.148	2.17941487235355e-150	1	TAPT1
SYNCRIP	7.37489263866059e-155	0.0206117950860825	0.333	0.202	4.43813664101956e-150	1	SYNCRIP
NDUFAB1	1.94682341335877e-154	0.0345068280059333	0.309	0.182	1.17157886192518e-149	1	NDUFAB1
NDUFC1	1.10395215958942e-153	0.269232764329771	0.269	0.122	6.64347370119315e-149	1	NDUFC1
MDH1	1.23694387361943e-153	0.275296860564511	0.266	0.119	7.44380453705434e-149	1	MDH1
C19orf48	3.17569408917496e-153	0.11458907555207	0.267	0.139	1.9111009459246e-148	1	C19orf48
UBA7	4.10520147040125e-153	0.00944864811268631	0.255	0.142	2.47046919287277e-148	1	UBA7
IKZF1	7.62814746672122e-153	0.0173491079435006	0.282	0.163	4.59054286399816e-148	1	IKZF1
DNAJB12	1.16453874841438e-152	0.127475024926196	0.257	0.13	7.00807773408292e-148	1	DNAJB12
STAG2	2.05790016840078e-152	0.0885649496636725	0.352	0.207	1.23842374234191e-147	1	STAG2
GLRX	2.42345871426649e-152	0.147791883280602	0.295	0.155	1.45841321965843e-147	1	GLRX
SUMO3	2.76859284776406e-152	0.245674172654541	0.304	0.15	1.66611148985594e-147	1	SUMO3
SNRNP200	3.33758957805772e-152	0.0231712668433839	0.305	0.178	2.00852803217936e-147	1	SNRNP200
TAGLN2	4.29307704351215e-152	0.104227759193145	0.799	0.597	2.58353083401517e-147	1	TAGLN2
PRPF31	6.24867378743385e-152	0.0361631212289957	0.276	0.154	3.76038939853982e-147	1	PRPF31
RUVBL2	6.85057710108914e-152	0.195075923875762	0.279	0.138	4.12260879366443e-147	1	RUVBL2
QPRT	7.46548471931905e-152	0.075637795705666	0.271	0.146	4.49265404923901e-147	1	QPRT
NUDT5	1.21610239166161e-151	0.154859149911349	0.263	0.132	7.3183825827804e-147	1	NUDT5
EVI2B	1.81298775751229e-151	0.19975783577224	0.252	0.119	1.09103790259332e-146	1	EVI2B
ICAM2	2.29139527745353e-151	0.0300135399761809	0.272	0.153	1.37893876401876e-146	1	ICAM2
LAMP2	2.74323464440652e-151	0.179414353353055	0.262	0.128	1.6508511766574e-146	1	LAMP2
CYCS	3.80461991145355e-151	0.211228850844115	0.269	0.129	2.28958221651363e-146	1	CYCS
UFC1	3.81869843615888e-151	0.00919195950904894	0.253	0.145	2.29805453189605e-146	1	UFC1
DPM3	6.66024389474414e-151	0.0413734697219559	0.337	0.201	4.00806817341808e-146	1	DPM3
HADHA	6.92587097432073e-151	0.0972330393014098	0.264	0.139	4.16791989363647e-146	1	HADHA
NAP1L4	7.49952522637133e-151	0.0242238813177811	0.287	0.164	4.513139285978e-146	1	NAP1L4
CD47	1.30726913625414e-150	0.0909375521995489	0.259	0.136	7.86701493506378e-146	1	CD47
RBM42	6.23352052329046e-150	0.0159164059831698	0.262	0.147	3.75127031571096e-145	1	RBM42
PPIG	1.10197851149523e-149	0.102568070832358	0.317	0.177	6.63159648432713e-145	1	PPIG
KCNAB2	1.3115946983933e-149	0.0245927094864806	0.258	0.144	7.89304573546104e-145	1	KCNAB2
CCT4	1.41956863462421e-149	0.0709795157905078	0.335	0.198	8.54282208630502e-145	1	CCT4
SMARCB1	2.83291156449417e-149	0.151263040002924	0.29	0.151	1.70481785039694e-144	1	SMARCB1
FKBP5	1.10472940607449e-148	0.073231892950353	0.258	0.138	6.64815109281565e-144	1	FKBP5
U2SURP	1.11270817622901e-148	0.0295331159286942	0.284	0.161	6.69616653372855e-144	1	U2SURP
PDAP1	1.48385126001279e-148	0.0782392525287763	0.259	0.137	8.92966849763096e-144	1	PDAP1
TECR	1.89752168074604e-148	0.061909265987008	0.279	0.153	1.14190957225616e-143	1	TECR
CTSB	4.78659265138722e-148	0.0584358897943076	0.305	0.176	2.88052359167831e-143	1	CTSB
PTOV1	8.66551463046347e-148	0.0699483107138656	0.273	0.149	5.21482004946661e-143	1	PTOV1
LBR	1.11360841895044e-147	0.346420205528741	0.258	0.11	6.70158410440182e-143	1	LBR
PPP1CC	1.28833228594412e-147	0.108407992972055	0.266	0.139	7.7530548635831e-143	1	PPP1CC
ZNHIT1	1.63990840869294e-147	0.00501232524144912	0.332	0.206	9.86880481267324e-143	1	ZNHIT1
CHCHD7	1.99818568072624e-147	0.14155129041134	0.271	0.14	1.20248816080425e-142	1	CHCHD7
IGBP1	2.43116443476903e-147	0.0645424630067546	0.292	0.166	1.46305044519965e-142	1	IGBP1
MYC	3.70485006812783e-147	0.0668860313680764	0.281	0.157	2.22954172249865e-142	1	MYC
DDIT41	9.86487943041465e-147	0.0573082849384945	0.383	0.241	5.93658579242923e-142	1	DDIT4
MPP1	1.23891799198575e-146	0.120837540095284	0.25	0.127	7.45568458397107e-142	1	MPP1
MIF	2.14072213962613e-146	0.376447533340071	0.61	0.39	1.28826517640561e-141	1	MIF
KIAA0930	2.30600016339099e-146	0.0695426891636945	0.26	0.14	1.38772783832706e-141	1	KIAA0930
NR3C1	2.47255839925343e-146	0.0421707613114679	0.297	0.171	1.48796091908672e-141	1	NR3C1
NDUFB6	2.52257459995549e-146	0.179772372020399	0.292	0.151	1.51806016850722e-141	1	NDUFB6
ARID1A	3.17177600474817e-146	0.0617042602495346	0.28	0.156	1.9087430818974e-141	1	ARID1A
USP22	5.63512345544979e-146	0.0177044815350629	0.349	0.217	3.39116094425513e-141	1	USP22
RBIS	7.79313306437612e-146	0.205486768730355	0.332	0.179	4.68982954681091e-141	1	RBIS
PGD	1.04698002748279e-145	0.0318104315241019	0.295	0.173	6.30062110738868e-141	1	PGD
ATP5F1E	1.30718937228847e-145	0.219881532475339	0.897	0.707	7.8665349234948e-141	1	ATP5F1E
BAG6	2.87427206966234e-145	0.0153295375491185	0.296	0.177	1.7297081888021e-140	1	BAG6
CNOT1	3.68139189295061e-145	0.0515528881295577	0.25	0.135	2.21542482725875e-140	1	CNOT1
HSPE1	1.41802477182036e-144	0.00397205162113856	0.399	0.264	8.53353127433777e-140	1	HSPE1
ATP6AP2	2.00085377821393e-144	0.131858754103837	0.273	0.143	1.20409379519136e-139	1	ATP6AP2
PAIP2	6.55340901570382e-144	0.0667584713068452	0.261	0.143	3.9437760115604e-139	1	PAIP2
DNAJB6	7.58683442840157e-144	0.0245540209164918	0.28	0.163	4.56568109066778e-139	1	DNAJB6
LSM2	7.651807615011e-144	0.18626140865621	0.269	0.135	4.60478130463747e-139	1	LSM2
CAT	1.44427381804971e-143	0.0424443995525792	0.283	0.163	8.69149540964133e-139	1	CAT
KDELR1	4.54637528223019e-143	0.124689741620303	0.292	0.159	2.73596318109331e-138	1	KDELR1
UBE2E1	7.60862940950987e-143	0.0801561170791119	0.262	0.143	4.57879709234894e-138	1	UBE2E1
TCP1	1.72396504524706e-142	0.209009061553259	0.276	0.137	1.03746492457923e-137	1	TCP1
LAMTOR2	2.07821361298592e-142	0.0875176322934181	0.275	0.15	1.2506481701588e-137	1	LAMTOR2
PAPOLA	3.34776458206874e-142	0.0608345044382788	0.259	0.142	2.01465124784314e-137	1	PAPOLA
SPCS1	6.72234905462644e-142	0.0763806493629331	0.269	0.149	4.04544243758365e-137	1	SPCS1
TLN1	9.19784406187487e-142	0.0118382637896481	0.265	0.152	5.53517057799568e-137	1	TLN1
MCM3	4.49423693685189e-141	0.0817463368790874	0.252	0.135	2.7045868462281e-136	1	MCM3
LAMTOR5	5.23660146357142e-141	0.115122039129663	0.284	0.156	3.15133439476265e-136	1	LAMTOR5
COX14	9.62419854905886e-141	0.0503111957161069	0.276	0.158	5.79174644483813e-136	1	COX14
TMEM59	1.13877816215997e-140	0.0999359545100159	0.253	0.133	6.8530531020625e-136	1	TMEM59
CDC37	1.33529945583363e-140	0.0367979744420341	0.25	0.139	8.03569859526119e-136	1	CDC37
CYC1	3.03147760998595e-140	0.022740049937171	0.292	0.173	1.82431291091344e-135	1	CYC1
SREK1IP1	8.30165114023378e-140	0.175106520131366	0.272	0.137	4.99585063968129e-135	1	SREK1IP1
PSMD11	1.03433344363974e-139	0.19658577630777	0.258	0.126	6.22451523047959e-135	1	PSMD11
MOB1A	1.13228228023785e-139	0.0882389513298105	0.263	0.143	6.81396153424337e-135	1	MOB1A
KTN1	2.35276467644907e-139	0.0378086680077965	0.279	0.159	1.41587025464029e-134	1	KTN1
PRKDC	2.57721958488857e-138	0.0582300050977635	0.3	0.175	1.55094497399009e-133	1	PRKDC
TMEM123	2.88047697434274e-138	0.071193895313193	0.266	0.149	1.73344223838972e-133	1	TMEM123
UBE2R2	2.89260666983419e-138	0.0686039997316408	0.277	0.157	1.74074176783952e-133	1	UBE2R2
IGHV1-2	3.22555060041235e-138	0.257013845071149	0.285	0.141	1.94110409582215e-133	1	IGHV1-2
RAB7A	4.46532778802056e-138	0.0708005370081528	0.255	0.141	2.68718960955289e-133	1	RAB7A
SNX3	6.36257718673366e-138	0.163545989531009	0.288	0.154	3.82893532520445e-133	1	SNX3
GAPDH	1.29173764750046e-137	0.230200862770709	0.985	0.885	7.773547988893e-133	1	GAPDH
TMED2	3.26211848727831e-137	0.152425968805616	0.261	0.135	1.96311028445922e-132	1	TMED2
TBC1D14	3.46136282047254e-137	0.0358508498320831	0.27	0.156	2.08301353173217e-132	1	TBC1D14
RPL21P39	4.23952752001597e-137	0.0229320183246577	0.297	0.184	2.55130526627041e-132	1	RPL21P39
MTPN	1.15265207374175e-136	0.102531396426364	0.276	0.153	6.93654491457045e-132	1	MTPN
MRPL37	3.19778160964755e-136	0.0719438524587446	0.267	0.148	1.9243929948698e-131	1	MRPL37
SHOC2	1.42142877708344e-135	0.0501001044139191	0.263	0.147	8.55401623761044e-131	1	SHOC2
SH3BGRL3	1.86734897318669e-135	0.123751362671943	0.865	0.685	1.12375193857402e-130	1	SH3BGRL3
TXNL4A	1.40675427633795e-134	0.0496926576569872	0.304	0.181	8.46570655957412e-130	1	TXNL4A
NDUFS3	1.5291204041385e-134	0.0173177775942237	0.254	0.147	9.20209368006506e-130	1	NDUFS3
MGMT	1.63183982178451e-134	0.0520915291528761	0.276	0.159	9.82024886351702e-130	1	MGMT
STOML2	1.69179011307446e-134	0.0213593569020132	0.256	0.147	1.01810237214708e-129	1	STOML2
HIST1H1C	4.13801167602622e-133	0.0758776323875947	0.288	0.164	2.49021404651582e-128	1	HIST1H1C
EIF4EBP2	1.27676624833899e-132	0.141924909144814	0.26	0.136	7.68345160587921e-128	1	EIF4EBP2
CCT6A	2.20325481927631e-132	0.0899034540962846	0.302	0.176	1.32589671769229e-127	1	CCT6A
HCFC1	4.58495985423394e-131	0.185315926462344	0.28	0.147	2.75918299067944e-126	1	HCFC1
MTLN	7.26408547284946e-131	0.0296029979977257	0.259	0.148	4.37145399670608e-126	1	MTLN
AHSA1	1.40980796817798e-130	0.0837564757087764	0.254	0.14	8.48408337169829e-126	1	AHSA1
OIP5-AS1	3.05990794509797e-130	0.127605016483939	0.265	0.142	1.84142200228051e-125	1	OIP5-AS1
TBL1XR1	2.15081654228644e-128	0.0471734278953362	0.251	0.143	1.29433988698256e-123	1	TBL1XR1
SRP9	2.16111961120577e-128	0.188922309736294	0.258	0.131	1.30054017082752e-123	1	SRP9
EGR1	9.7489939594877e-128	0.335692708148677	0.254	0.118	5.8668470748801e-123	1	EGR1
STT3B	9.93615812436451e-128	0.0807793080397516	0.264	0.147	5.97948059766132e-123	1	STT3B
RWDD1	3.31303811864752e-127	0.087301039176533	0.266	0.149	1.99375320942089e-122	1	RWDD1
PAK2	3.97546962599416e-127	0.079407469505093	0.271	0.154	2.39239786622703e-122	1	PAK2
POLE3	6.33031650036125e-126	0.060213418861466	0.287	0.168	3.8095211667524e-121	1	POLE3
DMAC1	7.82570082726214e-126	0.10757059936514	0.259	0.142	4.70942850083809e-121	1	DMAC1
HDAC2	3.67754376345458e-124	0.0698554812525727	0.283	0.166	2.21310906140933e-119	1	HDAC2
CTBP1	3.97805545284677e-124	0.0204850809799266	0.261	0.155	2.39395399096866e-119	1	CTBP1
CCT2	6.72741659265401e-123	0.0334423677732103	0.314	0.197	4.04849203129326e-118	1	CCT2
ELF1	6.09169410838624e-122	2.17378507612054e-05	0.29	0.182	3.66592059748576e-117	1	ELF1
CYBA	1.03443509241677e-120	0.0761640928945806	0.349	0.217	6.22512694265488e-116	1	CYBA
SSB	9.59807930069336e-118	0.0426369708089032	0.256	0.151	5.77602814236426e-113	1	SSB
CAPRIN1	4.15570655881215e-116	0.0887197555322097	0.25	0.142	2.50086265002757e-111	1	CAPRIN1
SERF2	1.57751185739729e-114	0.0816646500998131	0.969	0.853	9.49330860663117e-110	1	SERF2
FAU1	2.31898236702669e-114	0.0620302231354657	0.965	0.845	1.39554039865299e-109	1	FAU
VMA21	6.24188759810781e-113	0.0859414791051647	0.269	0.157	3.7563055376653e-108	1	VMA21
S100A4	5.03760199291421e-110	0.498792759642337	0.876	0.754	3.03157850331584e-105	1	S100A4
EIF3L	1.69489588798349e-103	0.0592238210499612	0.288	0.18	1.01997139642959e-98	1	EIF3L
RPS201	5.4541452943158e-103	0.105499215315018	0.966	0.858	3.2822500966663e-98	1	RPS20
ACTG11	1.76667017561975e-97	0.124093986943952	0.983	0.884	1.06316444498621e-92	1	ACTG1
TMSB10	2.04311637983886e-57	0.212731916500918	0.996	0.984	1.22952700622323e-52	1	TMSB10
RPL311	0	0.570371565621802	1	0.945	0	2	RPL31
RPL231	0	0.568124118225187	0.998	0.889	0	2	RPL23
EEF1A11	0	0.555004967194384	1	0.973	0	2	EEF1A1
RPS181	0	0.543508030734516	0.998	0.937	0	2	RPS18
RPL13A1	0	0.506436915657918	0.997	0.945	0	2	RPL13A
RPS271	0	0.429686586415539	1	0.959	0	2	RPS27
RPL101	0	0.426780952990003	1	0.984	0	2	RPL10
RPL18A1	3.45845952088873e-322	0.522112414098611	0.991	0.915	2.08126635507563e-317	2	RPL18A
HIST2H2AA41	6.7685637598e-308	1.01476086463676	0.524	0.196	4.07325398501004e-303	2	HIST2H2AA4
RPS4X1	2.78538663014319e-306	0.488214461845753	0.998	0.932	1.67621782015387e-301	2	RPS4X
HIST2H2AA31	4.20297747373124e-306	1.0014053801539	0.521	0.195	2.52930981391672e-301	2	HIST2H2AA3
TPT11	1.38449046983206e-300	0.479397301659354	0.999	0.951	8.33172519840238e-296	2	TPT1
RPS231	7.37828219550608e-298	0.541648567796916	0.994	0.868	4.4401764424336e-293	2	RPS23
RPS81	1.67464279042782e-297	0.456550030662815	0.998	0.957	1.00778328485156e-292	2	RPS8
RPS61	1.37958148980802e-289	0.514796359345278	0.997	0.921	8.30218344751567e-285	2	RPS6
RPL36A1	1.33638872036174e-286	0.588853517893068	0.987	0.871	8.04225368026492e-282	2	RPL36A
RPL411	4.32127470691635e-274	0.345956638388946	1	0.967	2.60049990587519e-269	2	RPL41
RPL391	6.00781375294938e-264	0.443371235296459	0.999	0.976	3.6154422383874e-259	2	RPL39
RPS3A1	3.40120293005892e-256	0.600286733224213	0.973	0.811	2.04680991128016e-251	2	RPS3A
RPL341	7.06689166314102e-256	0.563471315738902	0.994	0.888	4.25278473396164e-251	2	RPL34
RPS27A1	1.15621611583042e-255	0.521772116367088	0.988	0.85	6.95799296345586e-251	2	RPS27A
RPS191	3.05047872018596e-255	0.412413546250285	0.996	0.975	1.83574758902071e-250	2	RPS19
RPL151	8.21716216794456e-253	0.543070714743445	0.985	0.845	4.94500602104736e-248	2	RPL15
RPS171	1.19533149595183e-251	0.565617651100329	0.988	0.842	7.19338540948851e-247	2	RPS17
RPL171	1.5081980929302e-247	0.704180587986382	0.931	0.675	9.07618530344464e-243	2	RPL17
RPS15A1	1.23493393481726e-242	0.461492969560267	0.996	0.916	7.43170892633678e-238	2	RPS15A
RPL10A1	3.68082651866063e-240	0.563843490063167	0.968	0.809	2.21508459066478e-235	2	RPL10A
GAS51	6.11762993933823e-239	0.885977342799748	0.608	0.305	3.68152852119435e-234	2	GAS5
RPS131	1.20741045453292e-231	0.516614463998614	0.987	0.85	7.26607537433365e-227	2	RPS13
RPL7A1	6.86351731916336e-231	0.621054485156916	0.938	0.727	4.13039608749932e-226	2	RPL7A
RPL37A1	1.9834941831081e-229	0.360547143702486	0.998	0.959	1.19364696445262e-224	2	RPL37A
RPL35A1	2.76369891985619e-229	0.550217596145667	0.979	0.841	1.66316637298026e-224	2	RPL35A
RPL191	4.35851205401173e-218	0.495769699538825	0.984	0.88	2.62290896898372e-213	2	RPL19
RPL51	6.53033309162422e-213	0.529924108032535	0.966	0.793	3.92988915120854e-208	2	RPL5
RPS121	1.57905534628011e-209	0.479786113655972	0.991	0.876	9.50259716837909e-205	2	RPS12
RPL33	3.12040311779695e-208	0.466172546222598	0.982	0.855	1.87782739225902e-203	2	RPL3
RPS141	3.58795751700975e-207	0.314674416545029	0.999	0.968	2.1591969541613e-202	2	RPS14
RPS241	2.18738583992783e-204	0.457899982271198	0.987	0.889	1.31634692461017e-199	2	RPS24
RPS71	7.23661210833672e-202	0.595803296189231	0.917	0.689	4.35492080067596e-197	2	RPS7
RPL61	2.36823720995799e-200	0.576653981126655	0.935	0.713	1.42518147058062e-195	2	RPL6
RPL71	5.21965863896854e-200	0.573640363285254	0.938	0.735	3.14113837234488e-195	2	RPL7
RPL371	7.98100576920598e-199	0.378065668506297	0.997	0.934	4.80288946185046e-194	2	RPL37
RPL23A1	4.64520391854052e-194	0.409873107744177	0.989	0.88	2.7954372661385e-189	2	RPL23A
RPL212	2.40200979312487e-191	0.518069163290039	0.953	0.759	1.44550547340462e-186	2	RPL21
RPS291	7.22112716108155e-188	0.290414725279777	0.998	0.938	4.34560211426727e-183	2	RPS29
RPS281	5.4983964397149e-186	0.308758805492425	0.997	0.966	3.30887999345603e-181	2	RPS28
RPL321	1.03933301860805e-176	0.452470967668385	0.986	0.887	6.25460217268139e-172	2	RPL32
RPS22	6.70064103781048e-174	0.367990206040027	0.992	0.909	4.03237877014397e-169	2	RPS2
RPL271	1.90191520549442e-173	0.418779331388639	0.983	0.865	1.14455355151448e-168	2	RPL27
RPL301	1.19252661639316e-172	0.436152843723025	0.982	0.869	7.17650592479241e-168	2	RPL30
RPLP01	3.18066290699086e-171	0.399438498427568	0.987	0.898	1.91409113079803e-166	2	RPLP0
RPS111	2.02141465726022e-170	0.268765626724567	0.997	0.971	1.21646712659263e-165	2	RPS11
RPS101	3.01616646742105e-170	0.435595610311542	0.974	0.829	1.81509881842931e-165	2	RPS10
EEF21	1.80226602600443e-165	0.500201113981531	0.888	0.673	1.08458567178921e-160	2	EEF2
RPL111	2.73417150610975e-165	0.43535312528193	0.988	0.894	1.64539707066178e-160	2	RPL11
RPL121	1.8196054157581e-164	0.508546403763871	0.944	0.777	1.09502034314907e-159	2	RPL12
RACK11	3.63478034751531e-162	0.465107472932865	0.962	0.829	2.18737446533124e-157	2	RACK1
DNTT	6.40694180234846e-160	0.869469610809647	0.37	0.149	3.85563350723528e-155	2	DNTT
RPS151	2.71264163927088e-149	0.377204667316275	0.986	0.915	1.63244061209682e-144	2	RPS15
RPL241	4.67565626343399e-147	0.469471741415413	0.922	0.725	2.81376318277194e-142	2	RPL24
PABPC11	9.28513137989042e-146	0.425969526672802	0.95	0.787	5.58769921310426e-141	2	PABPC1
RPL91	2.81058338970083e-144	0.552019186227947	0.878	0.687	1.69138097808806e-139	2	RPL9
RPS161	6.24058591601722e-143	0.336954406565497	0.992	0.937	3.75552219840001e-138	2	RPS16
EEF1B21	1.48962300842132e-142	0.576227635802988	0.797	0.564	8.96440230237863e-138	2	EEF1B2
EEF1G1	6.43566713716483e-142	0.417319031069362	0.938	0.757	3.87292012647442e-137	2	EEF1G
RPS251	1.40334051241269e-141	0.40353305860195	0.942	0.755	8.44516286964833e-137	2	RPS25
BTF31	1.80914060697761e-138	0.505949847556122	0.821	0.585	1.08872272587305e-133	2	BTF3
CD34	7.25073460640292e-138	0.591092516642374	0.312	0.133	4.36341957878721e-133	2	CD34
NACA1	1.66164598538738e-134	0.493238979430982	0.851	0.637	9.99961937546273e-130	2	NACA
RPL42	1.46608470454573e-133	0.395129881234473	0.952	0.805	8.82275114348576e-129	2	RPL4
SLC25A61	5.42392022053788e-132	0.421923188129772	0.93	0.753	3.26406094951749e-127	2	SLC25A6
RPL261	9.89510808015144e-121	0.45401059618845	0.856	0.647	5.95477709155434e-116	2	RPL26
RPS261	5.3918925621706e-120	0.355571980156904	0.957	0.826	3.24478702498864e-115	2	RPS26
RPS202	7.7110809426615e-120	0.326068961379988	0.979	0.86	4.64045140048427e-115	2	RPS20
RPS51	1.29898438552451e-116	0.323181143426617	0.98	0.895	7.81715813364795e-112	2	RPS5
RPL27A1	1.34722050453012e-116	0.283220165546103	0.994	0.936	8.10743827421181e-112	2	RPL27A
BCL11A1	2.62607526663573e-113	0.46121851629603	0.707	0.494	1.58034583470872e-108	2	BCL11A
RPS211	7.4298076537804e-109	0.241006526400874	0.995	0.947	4.4711839479685e-104	2	RPS21
RPL381	3.98008682387734e-105	0.296496588610173	0.984	0.904	2.39517644974115e-100	2	RPL38
RPL141	5.45773200206455e-104	0.381584637478939	0.839	0.641	3.28440854152242e-99	2	RPL14
PAN31	6.40765092413264e-104	0.380064884162154	0.613	0.421	3.85606024963378e-99	2	PAN3
OGT1	9.0258282419019e-104	0.279001816538549	0.523	0.358	5.43165317769414e-99	2	OGT
FAM30A1	3.27204195581145e-101	0.35642716955505	0.69	0.488	1.96908212858777e-96	2	FAM30A
RPL181	8.92433978349094e-101	0.32233229693177	0.975	0.881	5.37057843830701e-96	2	RPL18
NAP1L11	8.89838212591598e-100	0.355397986390501	0.883	0.706	5.35495737955498e-95	2	NAP1L1
RSL1D1	6.94339511089006e-98	0.346189871283682	0.355	0.215	4.17846574378253e-93	2	RSL1D1
RPL221	5.16730111435689e-97	0.376534926610927	0.908	0.751	3.10963013760883e-92	2	RPL22
RPLP21	6.81596074709003e-97	0.15118119532942	0.999	0.986	4.10177701799131e-92	2	RPLP2
FLT31	6.17520626845733e-94	0.478517652265391	0.395	0.241	3.71617738029494e-89	2	FLT3
VPREB12	7.90781339053078e-94	0.334226123140304	0.865	0.687	4.75884302028752e-89	2	VPREB1
RPL361	1.57887437268491e-92	0.263689537544712	0.982	0.922	9.50150808738053e-88	2	RPL36
RPL291	1.44389037764033e-91	0.319254861480306	0.964	0.864	8.68918790360176e-87	2	RPL29
ZFAS11	5.19384619973164e-90	0.481582994839461	0.59	0.405	3.12560470453651e-85	2	ZFAS1
IGHM1	5.70178989632902e-89	0.190261608511543	0.683	0.512	3.43128014171184e-84	2	IGHM
EIF3E1	7.09969424237107e-88	0.513399202515736	0.475	0.303	4.27252499811649e-83	2	EIF3E
AP002990.11	1.68241142673363e-87	0.347864795705347	0.856	0.7	1.01245837249403e-82	2	AP002990.1
SNHG291	1.84150443678497e-87	0.457872622038619	0.449	0.295	1.10819895501283e-82	2	SNHG29
RPS6P251	3.6306814456203e-87	0.485144013855652	0.403	0.255	2.18490778715984e-82	2	RPS6P25
TBCD1	5.12874392503477e-87	0.175534349718801	0.414	0.289	3.08642680664668e-82	2	TBCD
ITGA41	6.61433743722412e-86	0.402830632787366	0.574	0.399	3.9804421263471e-81	2	ITGA4
ZCCHC71	1.03878157615199e-85	0.418850011751042	0.618	0.433	6.25128364712507e-81	2	ZCCHC7
SNHG51	5.2078427949205e-85	0.369789123803575	0.81	0.634	3.13402771555521e-80	2	SNHG5
YBX31	1.04372621619545e-84	0.439906156884432	0.444	0.286	6.28103999644262e-80	2	YBX3
RPS31	3.98774946378629e-84	0.304041195621648	0.965	0.871	2.39978774981195e-79	2	RPS3
EIF4B1	4.47954940761864e-83	0.365903129754757	0.452	0.305	2.69574803801082e-78	2	EIF4B
EIF2S31	4.42314197560434e-82	0.301623183941381	0.503	0.359	2.66180260949894e-77	2	EIF2S3
JMJD1C	1.17577928836378e-81	0.329528841296973	0.309	0.19	7.0757221794444e-77	2	JMJD1C
PIK3AP1	2.72859583095674e-81	0.495374167003729	0.351	0.205	1.64204168511146e-76	2	PIK3AP1
RPL351	4.78320706343908e-81	0.233996809339343	0.989	0.913	2.878486178707e-76	2	RPL35
BX248409.11	5.91535050493671e-81	0.379155816640591	0.515	0.36	3.55979878036586e-76	2	BX248409.1
SNHG81	1.49720941823558e-80	0.407421759756708	0.45	0.303	9.01005655799991e-76	2	SNHG8
RPLP11	2.5531952267891e-80	0.203657897245362	0.999	0.986	1.53648735552941e-75	2	RPLP1
RCSD11	8.58636299854443e-79	0.378761384975607	0.367	0.238	5.16718738889405e-74	2	RCSD1
SMIM3	4.55185653821427e-78	0.446800601144024	0.278	0.164	2.73926174613197e-73	2	SMIM3
PNISR1	9.57754025647265e-78	0.233392358269126	0.472	0.337	5.76366795094268e-73	2	PNISR
CDK61	1.62092335324144e-77	0.33146208577589	0.615	0.439	9.75455464747169e-73	2	CDK6
RPS91	1.21730736490719e-76	0.179589238480706	0.991	0.935	7.32563399127497e-72	2	RPS9
GNA12	2.47605973025779e-73	0.272610869308405	0.287	0.194	1.49006798507183e-68	2	GNA12
LUC7L31	1.85305047355597e-72	0.156396349864616	0.517	0.39	1.11514724448125e-67	2	LUC7L3
UBA521	2.52302273227454e-71	0.199166179201287	0.973	0.875	1.51832985005549e-66	2	UBA52
FTL1	7.43153887642638e-71	0.0725369490825449	0.8	0.657	4.47222578044463e-66	2	FTL
H3F3A1	4.23759478214991e-70	0.234248203000657	0.725	0.558	2.55014216395e-65	2	H3F3A
CD441	8.34901119061473e-70	0.318253160466908	0.579	0.427	5.02435144440004e-65	2	CD44
AC243919.11	2.88499367787612e-69	0.433286424879519	0.77	0.613	1.73616034540907e-64	2	AC243919.1
GALNT2	5.03002562745389e-69	0.295448824437976	0.254	0.156	3.02701912234547e-64	2	GALNT2
PCBP22	7.23076972228238e-68	0.232354193585449	0.622	0.47	4.35140491117231e-63	2	PCBP2
RPL10P31	9.97109670655306e-68	0.382250379090806	0.349	0.234	6.00050628703657e-63	2	RPL10P3
NPM1	1.33936079710922e-66	0.340330081690701	0.578	0.41	8.06013934092359e-62	2	NPM1
PAX51	4.33400807197426e-66	0.155886266998711	0.349	0.258	2.60816271763339e-61	2	PAX5
RPLP0P2	8.2076510154127e-66	0.245567367817484	0.3	0.209	4.93928230456521e-61	2	RPLP0P2
ACTG12	1.59524564892641e-65	0.155444069691112	0.979	0.888	9.60002879067423e-61	2	ACTG1
RPL13AP7	2.32681281443915e-65	0.258135307112365	0.297	0.21	1.40025268360133e-60	2	RPL13AP7
RPSA1	4.51582838755033e-65	0.160737495101676	0.96	0.857	2.71758036534391e-60	2	RPSA
RUNX11	5.32014795476003e-65	0.270327971906454	0.397	0.288	3.20161183769504e-60	2	RUNX1
NOP531	1.19598519067025e-64	0.11934220267592	0.363	0.268	7.19731927893449e-60	2	NOP53
LAPTM51	4.64850644646333e-64	0.0153146006135376	0.917	0.805	2.79742469441716e-59	2	LAPTM5
IGF2BP2	1.39542408220256e-63	0.192213428298781	0.303	0.214	8.39752258428679e-59	2	IGF2BP2
SOCS22	4.32083991823527e-63	0.283530496674782	0.504	0.362	2.6002382543948e-58	2	SOCS2
AC006511.3	6.27188416964074e-63	0.305989588374345	0.253	0.17	3.7743571744481e-58	2	AC006511.3
AP000936.3	2.74201020219266e-62	0.279315833032592	0.294	0.205	1.65011431957752e-57	2	AP000936.3
RPS27P29	3.36331431633301e-62	0.347531067319799	0.277	0.183	2.02400892242604e-57	2	RPS27P29
BCR	3.61214553775328e-62	0.153542887623714	0.283	0.2	2.17375306316454e-57	2	BCR
MED13L1	1.18935818419078e-61	0.305470455063798	0.361	0.244	7.15743861664168e-57	2	MED13L
ATRX1	2.2651246143091e-61	0.216890110562809	0.544	0.414	1.36312934164507e-56	2	ATRX
LRMP1	3.16786871778964e-61	0.306835455423314	0.447	0.322	1.90639171567863e-56	2	LRMP
FOXP11	2.27741871661509e-60	0.14304875903745	0.405	0.306	1.37052780947179e-55	2	FOXP1
MEF2C1	2.74079465549219e-60	0.188550761282694	0.492	0.374	1.64938281572864e-55	2	MEF2C
FAU2	3.58189918208314e-60	0.126471420036158	0.955	0.85	2.15555110878581e-55	2	FAU
HSP90AB11	4.47696300107854e-60	0.167931017264255	0.708	0.557	2.69419156441906e-55	2	HSP90AB1
EIF3D1	7.68509832269179e-60	0.189901155863882	0.382	0.285	4.62481531961269e-55	2	EIF3D
ZMYND81	1.11631886878844e-59	0.01075825651691	0.338	0.276	6.71789532048195e-55	2	ZMYND8
DDX171	2.21911970015166e-59	0.167924432596287	0.486	0.38	1.33544404435427e-54	2	DDX17
PLEKHO1	3.58150139116774e-59	0.0633406202951381	0.261	0.19	2.15531172219083e-54	2	PLEKHO1
ARPP21	5.50507329832124e-59	0.233621660571497	0.279	0.195	3.31289806019674e-54	2	ARPP21
HNRNPA11	1.91980372016846e-58	0.164707085642256	0.777	0.632	1.15531868076018e-53	2	HNRNPA1
AF064858.11	5.9207871834599e-58	0.386891714500841	0.323	0.209	3.56307051913433e-53	2	AF064858.1
EEF1D1	9.02852721207289e-58	0.0644924828578821	0.625	0.515	5.43327739095335e-53	2	EEF1D
PROM12	9.03747761917952e-58	0.224081934870709	0.325	0.238	5.43866365644604e-53	2	PROM1
EIF12	4.12485468787428e-57	0.192611054416842	0.733	0.584	2.48229630261586e-52	2	EIF1
NR3C11	5.62213103042523e-57	0.318543934803933	0.27	0.178	3.3833422327996e-52	2	NR3C1
KMT2E1	7.41763817388378e-57	0.118777792468552	0.325	0.253	4.46386047666152e-52	2	KMT2E
PABPC4	2.06300287421134e-56	0.205927876694426	0.281	0.204	1.24149449967164e-51	2	PABPC4
UBASH3B2	3.3595367996558e-56	0.283221988131715	0.427	0.311	2.02173565066486e-51	2	UBASH3B
MZB1	5.4430815386313e-56	0.110520208537428	0.308	0.224	3.27559203913293e-51	2	MZB1
RPL23AP42	8.82971280711406e-56	0.234472258767008	0.309	0.226	5.31363287019317e-51	2	RPL23AP42
COX7C1	1.22171388167292e-55	0.110120824262286	0.708	0.573	7.35215196851949e-51	2	COX7C
EIF3H1	1.56259934235547e-54	0.331436546557033	0.395	0.287	9.40356658236096e-50	2	EIF3H
NSMCE11	2.41352409984636e-54	0.198022638318459	0.363	0.267	1.45243466804654e-49	2	NSMCE1
SON1	2.96179700777313e-54	0.147471190629905	0.48	0.377	1.78237982130779e-49	2	SON
SMIM24	3.06477576081066e-54	0.0916184030979921	0.266	0.203	1.84435140509825e-49	2	SMIM24
IRF2BP22	9.36493268282029e-54	0.291614372841992	0.41	0.3	5.63572283919442e-49	2	IRF2BP2
RPL36AL1	9.58180415332857e-54	0.0647808603597273	0.557	0.447	5.7662339214316e-49	2	RPL36AL
SRSF61	1.01259306383984e-53	0.114768008785398	0.341	0.269	6.0936837988818e-49	2	SRSF6
RPL281	1.30657933925047e-53	0.17159885946687	0.976	0.906	7.8628638056754e-49	2	RPL28
ELF11	1.68875998862633e-53	0.222679995707776	0.263	0.187	1.01627887355544e-48	2	ELF1
THOC21	2.92034403328471e-53	0.0339467125970474	0.366	0.301	1.7574338357904e-48	2	THOC2
RNASET2	3.6001162133426e-53	0.136967281270329	0.266	0.193	2.16651393602744e-48	2	RNASET2
EDF11	7.9420519975734e-53	0.0363961415245946	0.505	0.417	4.7794474716197e-48	2	EDF1
PHB21	1.06617041348304e-52	0.0939784211287136	0.328	0.264	6.41610693129957e-48	2	PHB2
RPL21P391	1.34939720085934e-52	0.230954151929301	0.256	0.191	8.12053741505143e-48	2	RPL21P39
EIF3F1	1.58523397181349e-52	0.2979776412044	0.474	0.356	9.53977951897641e-48	2	EIF3F
DDIT42	1.68252308991074e-52	0.326498323918081	0.352	0.248	1.01252557027738e-47	2	DDIT4
FBL	2.41510517606693e-52	0.175392873415292	0.301	0.225	1.45338614390532e-47	2	FBL
ARGLU11	4.62587784737658e-52	0.0230573800571121	0.307	0.256	2.78380702977275e-47	2	ARGLU1
ADD11	5.14241002290835e-52	0.100756766144178	0.266	0.207	3.09465092768602e-47	2	ADD1
RPL131	1.16860749448659e-51	0.263035759697424	0.972	0.903	7.03256304107087e-47	2	RPL13
NME1-NME21	2.53625330592348e-51	0.286360370803076	0.395	0.286	1.52629187697169e-46	2	NME1-NME2
NME21	8.23510156629316e-51	0.292267745588786	0.407	0.294	4.95580177157956e-46	2	NME2
UXT2	1.11656104700851e-50	0.141896645254237	0.407	0.324	6.7193527247925e-46	2	UXT
ZFP36L2	1.396077249502e-50	0.348929938128766	0.282	0.185	8.40145327977811e-46	2	ZFP36L2
LMO22	1.55200139238368e-50	0.198483213195548	0.323	0.239	9.33978917922573e-46	2	LMO2
TSC22D31	1.72498546682223e-50	0.263443185556315	0.814	0.676	1.03807900407895e-45	2	TSC22D3
SRSF111	3.10270983902215e-50	0.0369063730098027	0.428	0.351	1.86717975402514e-45	2	SRSF11
XBP12	3.12223732393821e-50	0.285807412004074	0.381	0.279	1.87893119917278e-45	2	XBP1
APRT1	6.22886639052355e-50	0.0489938828936247	0.443	0.37	3.74846950515317e-45	2	APRT
HIGD2A1	7.09854001361001e-50	0.0875394892389436	0.41	0.342	4.27183039479037e-45	2	HIGD2A
MSH6	2.98611617440516e-49	0.203431575723331	0.308	0.23	1.79701485259528e-44	2	MSH6
AKAP91	3.00707870068575e-49	0.0438010054301052	0.361	0.29	1.80962989128568e-44	2	AKAP9
ZRANB2	3.61831710697928e-49	0.112293693380356	0.251	0.19	2.17746705180906e-44	2	ZRANB2
SNHG61	4.33234956786276e-49	0.217016198563603	0.654	0.515	2.60716464644413e-44	2	SNHG6
DDX211	5.20157344218523e-49	0.126568611386809	0.394	0.31	3.13025488177265e-44	2	DDX21
CANX1	1.28830942622713e-48	0.0974906482204057	0.301	0.245	7.75291729609222e-44	2	CANX
POLR1D	2.07731144652817e-48	0.239548217509941	0.26	0.192	1.25010525540619e-43	2	POLR1D
CSDE11	2.26413808735814e-48	0.0900135013974448	0.325	0.267	1.36253565959126e-43	2	CSDE1
RNF220	3.75334827587115e-48	0.0697946034398762	0.268	0.215	2.2587274589365e-43	2	RNF220
CLEC14A1	3.75655581561446e-48	0.22784803256942	0.273	0.2	2.26065772427863e-43	2	CLEC14A
ATP5MC21	4.30906286423224e-48	0.132914781395884	0.818	0.69	2.59315094106632e-43	2	ATP5MC2
RPS20P141	4.73459074531506e-48	0.238295574297096	0.294	0.221	2.84922936462315e-43	2	RPS20P14
SMIM26	6.68276905175212e-48	0.23290078445632	0.283	0.209	4.02162358765391e-43	2	SMIM26
EIF4A21	6.92144685546632e-48	0.165979432518237	0.344	0.267	4.16525750315108e-43	2	EIF4A2
GDI22	8.01380530570246e-48	0.188546802596138	0.443	0.344	4.82262789491869e-43	2	GDI2
TTC3	1.42956075016632e-47	0.0424102348633963	0.268	0.213	8.60295363842591e-43	2	TTC3
LRRFIP11	1.72984402150908e-47	0.0224062131345715	0.473	0.398	1.04100283370395e-42	2	LRRFIP1
BPTF	2.75023906707562e-47	0.0420193379507996	0.289	0.233	1.65506636817544e-42	2	BPTF
MYB2	3.26470178991071e-47	0.138583738169012	0.337	0.264	1.96466489015037e-42	2	MYB
CLEC2D	4.20424916661259e-47	0.193565576013845	0.273	0.2	2.53007510597579e-42	2	CLEC2D
ITM2B2	5.839768374148e-47	0.120890968252977	0.305	0.249	3.51431420987853e-42	2	ITM2B
C6orf62	8.85444334727215e-47	0.0762624987004832	0.268	0.217	5.32851546195491e-42	2	C6orf62
RNF130	1.33236260112801e-46	0.176337727358736	0.277	0.212	8.01802489732824e-42	2	RNF130
RPL81	2.79957515944677e-46	0.107909922466241	0.901	0.794	1.68475633520347e-41	2	RPL8
S100A16	3.92782517484117e-46	0.206969650191091	0.275	0.201	2.36372591196767e-41	2	S100A16
COMMD62	4.71624367097304e-46	0.256794760445914	0.603	0.47	2.83818827875487e-41	2	COMMD6
EIF3M	6.98815910287889e-46	0.167183866224253	0.293	0.23	4.20540426652149e-41	2	EIF3M
SF12	1.21108358156615e-45	0.0158206624929558	0.358	0.307	7.28817988550694e-41	2	SF1
MAT2A	8.41455391641792e-45	0.0787459946165983	0.285	0.233	5.06379440136114e-40	2	MAT2A
CD741	1.18475498101918e-44	0.0147010782075387	0.923	0.832	7.12973700027535e-40	2	CD74
EIF3K1	2.20945275340151e-44	0.151653696993281	0.414	0.333	1.3296265724695e-39	2	EIF3K
EBF1	7.35617703053073e-44	0.217301786950327	0.267	0.197	4.42687377520309e-39	2	EBF1
QARS1	9.96530191862741e-44	0.180562065389796	0.32	0.248	5.99701904161079e-39	2	QARS
CELF1	1.05385168846558e-43	0.00330254436605881	0.267	0.223	6.34197407601703e-39	2	CELF1
WASF21	1.45302551411238e-43	0.0743116631724008	0.265	0.219	8.74416224137692e-39	2	WASF2
PFDN51	1.53900660433988e-43	0.0738294965074222	0.677	0.569	9.26158784425694e-39	2	PFDN5
CCNI2	8.17975358239326e-43	0.119082894046594	0.5	0.406	4.92249390834844e-38	2	CCNI
SERBP11	1.10707988414113e-42	0.048863104032933	0.404	0.336	6.66229603477289e-38	2	SERBP1
TKT1	1.23669335162009e-42	0.0217407634469657	0.295	0.253	7.44229692071453e-38	2	TKT
CD532	2.14838365677431e-42	0.0100364743479657	0.364	0.314	1.29287580081021e-37	2	CD53
CD811	4.93671861766561e-42	0.166336495839911	0.495	0.396	2.97086789692499e-37	2	CD81
HINT11	5.82714043869471e-42	0.130056312200675	0.586	0.47	3.50671484460209e-37	2	HINT1
SH3BGRL2	1.85649028157657e-41	0.113288308919062	0.339	0.277	1.11721728654996e-36	2	SH3BGRL
GNAS1	3.3282834924234e-41	0.0510099241904785	0.635	0.529	2.00292772290548e-36	2	GNAS
ARID1B	3.51043884233814e-41	0.104638270587252	0.288	0.222	2.11254699093067e-36	2	ARID1B
SRSF5	6.39822730083456e-41	0.215572476853386	0.308	0.235	3.85038920736923e-36	2	SRSF5
CHD41	7.11377651842235e-41	0.00065576012767421	0.413	0.348	4.28099957102139e-36	2	CHD4
ST13	1.10029611433558e-40	0.170338949781006	0.253	0.198	6.62147198646007e-36	2	ST13
RPS4Y11	1.22254455475514e-40	0.0991121592721345	0.425	0.352	7.35715087606096e-36	2	RPS4Y1
CUTA1	1.60989578223978e-40	0.0418093167076341	0.326	0.273	9.68819182794078e-36	2	CUTA
PPP2R5C2	1.80901206138559e-40	0.116930359059511	0.638	0.523	1.08864536842123e-35	2	PPP2R5C
HLA-DMA	2.58422945080206e-40	0.0180969219873282	0.269	0.228	1.55516344119817e-35	2	HLA-DMA
SLC25A31	2.75555402368398e-40	0.140202106724932	0.445	0.364	1.65826485591278e-35	2	SLC25A3
SH3KBP12	3.05044232882658e-40	0.11959839806371	0.355	0.292	1.83572568906455e-35	2	SH3KBP1
MSI21	3.44590394921224e-40	0.233013545203139	0.286	0.22	2.07371053759644e-35	2	MSI2
DDX5	4.19197357902544e-40	0.0595328294236745	0.541	0.454	2.52268778012172e-35	2	DDX5
SF3B1	1.24894545471572e-39	0.185671888616752	0.275	0.214	7.51602885193371e-35	2	SF3B1
CACNA2D42	1.3978037589927e-39	0.0250661907345686	0.287	0.244	8.41184324124217e-35	2	CACNA2D4
LAT22	1.92195167272388e-39	0.0143564860982179	0.574	0.491	1.1566112971285e-34	2	LAT2
PARP11	3.55306864548507e-39	0.087463657060308	0.329	0.267	2.13820118016646e-34	2	PARP1
HLA-DPB12	3.74031644215852e-39	0.0393525572514433	0.324	0.278	2.25088503172657e-34	2	HLA-DPB1
MYCBP2	6.96280306330468e-39	0.0765443627685864	0.251	0.205	4.19014525546613e-34	2	MYCBP2
UBE2D31	9.66761840460103e-39	0.0729685611850484	0.278	0.237	5.81787607970485e-34	2	UBE2D3
EIF3L1	1.13261940937002e-38	0.41351739803321	0.27	0.185	6.81599034364783e-34	2	EIF3L
RBM391	3.09048079335771e-38	0.02481884128402	0.413	0.357	1.85982043663473e-33	2	RBM39
ATP5F1A	5.94127708575643e-38	0.167579018353759	0.277	0.221	3.57540113743736e-33	2	ATP5F1A
TOP2B2	1.04792175029799e-37	0.074163463828387	0.341	0.289	6.30628830111828e-33	2	TOP2B
PCBP12	1.11297916564188e-37	0.0377402060681531	0.442	0.383	6.69779732091628e-33	2	PCBP1
TPM42	1.47893551891731e-37	0.0205895402323433	0.339	0.296	8.9000860592925e-33	2	TPM4
YBX11	1.79802392838441e-37	0.118491509194428	0.61	0.496	1.08203281986245e-32	2	YBX1
NDUFB8	6.07995832336905e-37	0.142690060922902	0.285	0.227	3.65885811942026e-32	2	NDUFB8
EZR2	6.55883267724194e-37	0.0592659126871586	0.554	0.47	3.94703991683743e-32	2	EZR
PSMB41	1.55099574625739e-36	0.04635366155633	0.397	0.342	9.33373730140236e-32	2	PSMB4
UHRF11	1.78708351329441e-36	0.0567991740494844	0.498	0.412	1.07544898746544e-31	2	UHRF1
SERPINB12	4.11993422059865e-36	0.0689841939457723	0.307	0.261	2.47933521461406e-31	2	SERPINB1
EIF1AX2	5.98181579197491e-36	0.015228266966187	0.336	0.292	3.59979692545258e-31	2	EIF1AX
SEPTIN61	1.87225094267608e-35	0.0335398578414261	0.454	0.391	1.12670189479304e-30	2	SEPTIN6
MARCKSL11	2.22666526200205e-35	0.0865001908277976	0.347	0.285	1.33998488802022e-30	2	MARCKSL1
RBM31	2.33860959134472e-35	0.104599024904941	0.368	0.311	1.40735186597534e-30	2	RBM3
USP221	3.36512065583876e-35	0.0173112550629151	0.263	0.23	2.02509595947721e-30	2	USP22
ERGIC1	7.80902452886814e-35	0.124754918419611	0.276	0.219	4.69939287122756e-30	2	ERGIC1
EIF3A1	1.58042652058419e-34	0.0157411494599728	0.285	0.252	9.51084875822362e-30	2	EIF3A
AC002454.11	2.62232917997165e-34	0.0257639908576457	0.488	0.409	1.57809147721514e-29	2	AC002454.1
CD79B1	3.0421877213825e-34	0.0785707081683551	0.413	0.34	1.83075814885077e-29	2	CD79B
ADAM102	4.79829977262338e-34	0.0365349941270563	0.286	0.245	2.88756882016702e-29	2	ADAM10
UQCRB1	7.190078339047e-34	0.123364119987112	0.613	0.505	4.32691724365509e-29	2	UQCRB
ATP5MPL1	1.36875681137017e-33	0.101305413189674	0.432	0.357	8.23704161514456e-29	2	ATP5MPL
SRSF31	1.86851531923625e-33	0.0168200393301978	0.476	0.41	1.12445383396319e-28	2	SRSF3
PTP4A2	3.28972832526551e-33	0.0341106900938424	0.34	0.295	1.97972560886153e-28	2	PTP4A2
NSA2	3.56470281048577e-33	0.218512959707239	0.28	0.218	2.14520250432223e-28	2	NSA2
PEBP11	4.56723848205679e-33	0.132120826629155	0.456	0.374	2.74851844611696e-28	2	PEBP1
ISG20	4.76855431887947e-33	0.159267630489722	0.259	0.198	2.86966830355847e-28	2	ISG20
OST41	1.13044898181017e-32	0.0327342752208444	0.512	0.437	6.80292892763544e-28	2	OST4
MBNL11	1.32904988303606e-32	0.190167624971221	0.411	0.324	7.99808929112272e-28	2	MBNL1
TOMM71	1.62177054038303e-32	0.128963652730505	0.519	0.427	9.75965293497107e-28	2	TOMM7
IMPDH21	1.67875142277205e-32	0.0805149442357793	0.32	0.269	1.01025581870999e-27	2	IMPDH2
EMB2	8.43918733442365e-32	0.0571184277218275	0.284	0.243	5.07861854598281e-27	2	EMB
ATP5F1C1	1.8302308499861e-31	0.0463945053093624	0.263	0.236	1.10141462321313e-26	2	ATP5F1C
HNRNPC	3.6485358964855e-30	0.0822153829333807	0.526	0.443	2.19565241714601e-25	2	HNRNPC
HNRNPK1	1.75346078041483e-27	0.0579190567889216	0.49	0.424	1.05521516304584e-22	2	HNRNPK
TBCA1	2.2659808580322e-27	0.00974622930545932	0.391	0.347	1.3636446205552e-22	2	TBCA
ATP5PO1	5.83794090553201e-27	0.0218166104638395	0.374	0.332	3.51321445754011e-22	2	ATP5PO
SUMO21	9.24928470294183e-27	0.0365211733886484	0.371	0.323	5.56612704138336e-22	2	SUMO2
SNRPE1	1.83774773925455e-25	0.0885605383780934	0.461	0.388	1.105938212006e-20	2	SNRPE
UQCRH1	3.69665505422155e-25	0.0308345733647641	0.478	0.412	2.22461004507998e-20	2	UQCRH
SARAF2	3.84267180085509e-24	0.145222429185307	0.315	0.267	2.31248146303659e-19	2	SARAF
GIHCG1	4.88553198660516e-24	0.0373193892895134	0.257	0.228	2.94006429421912e-19	2	GIHCG
LEF11	6.33917872385646e-24	0.0979998771870525	0.265	0.236	3.81485436422958e-19	2	LEF1
TCL1A1	3.87042340203195e-23	0.15321137657473	0.251	0.216	2.32918209910881e-18	2	TCL1A
SELENOH1	8.31558508055392e-21	0.0284540786841827	0.354	0.31	5.00423594562654e-16	2	SELENOH
CXCR42	2.07499303519844e-20	0.358241648645068	0.416	0.335	1.24871005865207e-15	2	CXCR4
RPL17-C18orf321	3.16510951219853e-17	0.348185216105758	0.33	0.273	1.90473125334595e-12	2	RPL17-C18orf32
NDUFB41	8.65598278674793e-13	0.0251620341154541	0.295	0.279	5.20908388123704e-08	2	NDUFB4
RPL172	0	0.945612454909074	0.973	0.673	0	3	RPL17
RPS72	0	0.905141374842967	0.978	0.685	0	3	RPS7
RPS6P252	0	0.765450060804962	0.609	0.236	0	3	RPS6P25
RPL36A2	0	0.72871281329666	0.998	0.871	0	3	RPL36A
RPS252	0	0.722245871070612	0.991	0.752	0	3	RPS25
RPS122	0	0.702165180310031	0.998	0.876	0	3	RPS12
RPS232	0	0.69203166126732	0.998	0.869	0	3	RPS23
RPL72	0	0.684231947018821	0.985	0.732	0	3	RPL7
RPS132	0	0.675269287022857	0.998	0.85	0	3	RPS13
RPS182	0	0.671672572583394	1	0.938	0	3	RPS18
EEF1B22	0	0.670270188037642	0.923	0.554	0	3	EEF1B2
RPL242	0	0.658080915351863	0.984	0.721	0	3	RPL24
RPL213	0	0.650793545817049	0.992	0.757	0	3	RPL21
NME22	0	0.648687794084944	0.647	0.272	0	3	NME2
RPS27A2	0	0.641640595522435	1	0.85	0	3	RPS27A
RPS172	0	0.6379837487684	0.999	0.842	0	3	RPS17
RPL232	0	0.636345168391744	1	0.889	0	3	RPL23
RPL312	0	0.628543377549182	1	0.945	0	3	RPL31
RPS3A2	0	0.62583158011899	0.995	0.81	0	3	RPS3A
RPL342	0	0.624767154138396	0.999	0.889	0	3	RPL34
RPL35A2	0	0.614050820681397	0.997	0.841	0	3	RPL35A
NME1-NME22	0	0.605199890914929	0.624	0.265	0	3	NME1-NME2
RPL10A2	0	0.604702466639199	0.993	0.808	0	3	RPL10A
RPL322	0	0.601006621822231	0.998	0.887	0	3	RPL32
RPL192	0	0.586813571084837	0.998	0.88	0	3	RPL19
RPS62	0	0.566820367831927	0.999	0.922	0	3	RPS6
RPL23A2	0	0.561484529689356	0.999	0.88	0	3	RPL23A
RPS242	0	0.546452231295666	0.998	0.889	0	3	RPS24
RPL392	0	0.515472216654527	1	0.976	0	3	RPL39
RPS15A2	0	0.512265301017939	1	0.916	0	3	RPS15A
RPS4X2	0	0.458980911166017	0.999	0.933	0	3	RPS4X
RPL372	0	0.454460050004037	1	0.934	0	3	RPL37
RPS82	0	0.423720915282948	1	0.958	0	3	RPS8
HINT12	0	0.400185024214228	0.812	0.449	0	3	HINT1
RPL37A2	0	0.392576704268133	1	0.959	0	3	RPL37A
EEF1A12	0	0.378836492527895	1	0.974	0	3	EEF1A1
COX6C1	0	0.354298529476109	0.873	0.518	0	3	COX6C
RPS272	0	0.35199374104857	1	0.959	0	3	RPS27
RPL102	0	0.349264425188426	0.999	0.984	0	3	RPL10
COX7A21	0	0.342112232470035	0.755	0.406	0	3	COX7A2
NDUFA41	0	0.33982808076823	0.741	0.395	0	3	NDUFA4
RPL412	0	0.317110589336779	1	0.967	0	3	RPL41
YBX12	0	0.292116654902208	0.817	0.478	0	3	YBX1
COX6A11	0	0.225740737396692	0.822	0.483	0	3	COX6A1
SLC25A51	0	0.0174045211012515	0.793	0.506	0	3	SLC25A5
RPL272	4.94065645841247e-324	0.4930955378267	0.997	0.864	2.97323765010804e-319	3	RPL27
NPM11	5.87938118551083e-322	0.500956918529128	0.764	0.394	3.53815280362856e-317	3	NPM1
EIF3E2	1.22528280168629e-321	0.507312956450313	0.638	0.289	7.37362937226793e-317	3	EIF3E
RPL13A2	2.95561926917734e-318	0.395362180494314	0.999	0.945	1.77866211999823e-313	3	RPL13A
PAN32	8.23277889831582e-318	0.205728028874403	0.734	0.411	4.95440401321748e-313	3	PAN3
OST42	5.81092493182001e-317	0.276865393908218	0.746	0.416	3.49695651471996e-312	3	OST4
CHCHD21	8.13990847472691e-315	0.00662323736739934	0.698	0.436	4.89851552100591e-310	3	CHCHD2
NDUFA14	1.04199675395799e-313	0.311597716702359	0.865	0.528	6.27063226564377e-309	3	NDUFA1
NDUFS51	2.30497707346003e-313	0.121027506080655	0.744	0.446	1.38711215303751e-308	3	NDUFS5
BX248409.12	4.09729202140284e-313	0.293521876604095	0.666	0.347	2.46570936556001e-308	3	BX248409.1
ARHGDIB1	8.84460592982825e-310	0.216740803266014	0.848	0.53	5.32259540251135e-305	3	ARHGDIB
ZCCHC72	7.51372829256148e-309	0.21410359085241	0.745	0.422	4.52168654918058e-304	3	ZCCHC7
ZFAS12	8.95505026986266e-309	0.541073332480496	0.761	0.39	5.38905970190065e-304	3	ZFAS1
COX7C2	3.67383930901586e-307	0.443036878787693	0.904	0.555	2.21087975777265e-302	3	COX7C
RPL62	2.70641038254483e-306	0.624444545108612	0.979	0.71	1.62869070411165e-301	3	RPL6
RPL262	3.95744009105496e-306	0.678765631424437	0.954	0.639	2.38154787239596e-301	3	RPL26
EIF4A22	1.49740740065354e-305	0.369369322174918	0.551	0.248	9.01124799639295e-301	3	EIF4A2
ATP5MF1	3.00273889627182e-305	0.0603287503490515	0.719	0.442	1.80701824038742e-300	3	ATP5MF
SNRPE2	4.19418664605214e-305	0.342967790373002	0.696	0.367	2.52401958172772e-300	3	SNRPE
COX7B1	3.188057498762e-304	0.326324294237381	0.748	0.417	1.91854112217999e-299	3	COX7B
ATP5MD1	6.86372434068861e-304	0.192495662171571	0.677	0.379	4.130520670983e-299	3	ATP5MD
SNHG82	1.00906600174178e-303	0.544422020657197	0.634	0.287	6.07245829188186e-299	3	SNHG8
EIF2S32	4.33034794533091e-303	0.0983415692924279	0.623	0.349	2.60596009002069e-298	3	EIF2S3
CDK62	7.20002014984925e-303	0.193258136906656	0.743	0.429	4.33290012597778e-298	3	CDK6
ITGA42	1.72128287615858e-302	0.0845635760991499	0.681	0.39	1.03585082204347e-297	3	ITGA4
TOMM72	1.20609623105753e-301	0.309010296031539	0.738	0.407	7.2581665088811e-297	3	TOMM7
CLIC11	1.97286708418291e-300	0.101565778689155	0.789	0.495	1.18725168259044e-295	3	CLIC1
RPL36AL2	2.24583726456278e-300	0.16076345513996	0.734	0.431	1.35152240744123e-295	3	RPL36AL
OGT2	2.42389103398131e-300	0.025760126114748	0.615	0.35	1.45867338533961e-295	3	OGT
EIF3H2	3.15387085318778e-299	0.27960629471467	0.563	0.272	1.89796794073987e-294	3	EIF3H
GNAS2	6.77591547762027e-299	0.0793169519186643	0.8	0.514	4.0776781752771e-294	3	GNAS
RPL92	8.93322850556962e-299	0.655312061090507	0.962	0.681	5.37592758236674e-294	3	RPL9
RHOA1	1.61593023445607e-297	0.00295233686190111	0.75	0.485	9.72450655793317e-293	3	RHOA
ATP5F1B1	1.16963773126592e-296	0.0229151703905246	0.744	0.473	7.0387629029852e-292	3	ATP5F1B
TMA71	1.22182515102495e-296	0.152577390488612	0.877	0.581	7.35282157635306e-292	3	TMA7
EIF13	4.06481296929016e-296	0.173050697887184	0.876	0.572	2.44616379678912e-291	3	EIF1
RPL152	6.51960376822023e-296	0.523187257740298	0.995	0.845	3.92343235167725e-291	3	RPL15
MEF2C2	2.14717063455493e-293	0.0997372646183297	0.646	0.361	1.29214581616881e-288	3	MEF2C
COX5B1	2.26087618162434e-293	0.112159373058633	0.7	0.416	1.36057267733971e-288	3	COX5B
YWHAZ1	3.28644728483879e-293	0.0253865940342237	0.617	0.363	1.97775111154313e-288	3	YWHAZ
NACA2	2.25056614250377e-292	0.554862309693703	0.948	0.629	1.35436819889735e-287	3	NACA
PGK11	3.84941567047032e-292	0.217945792720945	0.713	0.409	2.31653985633233e-287	3	PGK1
RPL112	1.47608117913087e-290	0.522093957557021	0.999	0.893	8.88290892789169e-286	3	RPL11
UQCRB2	5.71722017630889e-290	0.363895309908419	0.824	0.486	3.44056592990093e-285	3	UQCRB
UBB1	5.87390599639375e-290	0.113592259975814	0.804	0.513	3.5348578895698e-285	3	UBB
MSN1	7.29614338770979e-290	0.0201233355932833	0.722	0.456	4.39074612928987e-285	3	MSN
SRSF32	1.04115237216346e-289	0.000646434487289405	0.644	0.395	6.2655508604425e-285	3	SRSF3
SH3BGRL4	3.22418333250112e-289	0.276282793078457	0.539	0.259	1.94028128766585e-284	3	SH3BGRL
GAS52	3.24767640907003e-288	0.421934109658853	0.632	0.305	1.95441918621426e-283	3	GAS5
SRP141	4.05437836107814e-287	0.193326409783183	0.697	0.399	2.43988435391321e-282	3	SRP14
BTF32	8.28966203056057e-287	0.528263154501758	0.917	0.578	4.98863571337105e-282	3	BTF3
RPS142	1.40226563059092e-286	0.309863330501991	1	0.968	8.43869433833312e-282	3	RPS14
UQCRH2	4.41835133111018e-286	0.290248183603195	0.704	0.391	2.65891964754879e-281	3	UQCRH
UQCR101	6.78982647428708e-286	0.0996796688863606	0.688	0.412	4.08604967396122e-281	3	UQCR10
RPL122	3.56845492766245e-285	0.647336385007094	0.982	0.775	2.14746049091798e-280	3	RPL12
ATP5MPL2	1.30003409226132e-284	0.280053529303923	0.642	0.338	7.82347516381937e-280	3	ATP5MPL
RPL222	1.2432184832107e-280	0.49453379078444	0.987	0.745	7.4815645101137e-276	3	RPL22
ARPC31	3.1439608252353e-280	0.197935113109906	0.701	0.406	1.89200418501835e-275	3	ARPC3
DDX51	3.42291875510249e-279	0.0137794577589361	0.703	0.439	2.05987827763313e-274	3	DDX5
SUB11	8.50437437643931e-278	0.169788067329097	0.567	0.301	5.11784745599741e-273	3	SUB1
COMMD63	3.76870750938648e-277	0.468420789893958	0.802	0.453	2.26797049207369e-272	3	COMMD6
ATP5MG1	7.76529856419262e-277	0.247768850465102	0.9	0.597	4.67307902294547e-272	3	ATP5MG
DBI1	9.11106140552954e-277	0.111366306064393	0.808	0.523	5.48294564323362e-272	3	DBI
HIST2H2AA42	1.01997925893078e-276	0.353570814577069	0.475	0.203	6.13813318231954e-272	3	HIST2H2AA4
SNRPD21	1.42271339271049e-276	0.111345403067732	0.917	0.648	8.56174692599249e-272	3	SNRPD2
PEBP12	2.08755158012698e-276	0.0441171742593571	0.613	0.36	1.25626766540462e-271	3	PEBP1
RPL10P32	7.05261367988242e-276	0.435748739040993	0.506	0.22	4.24419238641644e-271	3	RPL10P3
HIST2H2AA32	8.30647144501465e-276	0.359635940295874	0.474	0.202	4.99875145089537e-271	3	HIST2H2AA3
SNHG292	1.47077106493217e-275	0.374474016455816	0.584	0.284	8.85095319165528e-271	3	SNHG29
HNRNPC1	1.79078944126556e-275	0.0955024038332226	0.7	0.428	1.0776791778592e-270	3	HNRNPC
CD533	1.33431910716535e-274	0.208776758942664	0.567	0.296	8.02979895501039e-270	3	CD53
HSPA81	1.54674489826051e-274	0.0647063899359566	0.653	0.391	9.30815612324191e-270	3	HSPA8
TBCA2	1.88887106692999e-274	0.294153443633499	0.624	0.325	1.1367037193678e-269	3	TBCA
SEM11	2.79847970565722e-274	0.0688269637250953	0.627	0.368	1.68409710206746e-269	3	SEM1
LDHB1	7.71623441665487e-273	0.178386742984342	0.603	0.332	4.64355270959873e-268	3	LDHB
PCBP23	2.18122883960954e-272	0.0349733271426587	0.721	0.461	1.31264170338862e-267	3	PCBP2
RPL302	3.71254560940839e-269	0.474514523949657	0.995	0.869	2.23417282228588e-264	3	RPL30
RPL142	5.16230335204256e-269	0.552899293166792	0.944	0.632	3.10662253422569e-264	3	RPL14
EIF3F2	9.29349735668403e-269	0.13023184484416	0.611	0.344	5.59273377427888e-264	3	EIF3F
GMFG1	6.02718945577042e-268	0.121071609624581	0.84	0.556	3.62710234258808e-263	3	GMFG
ATP5PO2	3.12979070070374e-267	0.233952466385482	0.59	0.312	1.8834767457765e-262	3	ATP5PO
RPL23AP421	2.4733791226529e-266	0.493394778745338	0.498	0.209	1.48845482222129e-261	3	RPL23AP42
SOD11	4.19895175129923e-266	0.136148597066798	0.592	0.332	2.52688717441436e-261	3	SOD1
TXN1	1.45913778748814e-265	0.44100508726114	0.612	0.303	8.78094529132489e-261	3	TXN
PROM13	2.86867216077952e-265	0.187468426747945	0.468	0.225	1.72633821963551e-260	3	PROM1
HNRNPK2	6.39887495146974e-265	0.0396186696733398	0.662	0.408	3.85077895704497e-260	3	HNRNPK
MYL12A1	1.20233973207546e-264	0.285312186682042	0.671	0.37	7.23556027365689e-260	3	MYL12A
TMSB4XP41	1.99544787245442e-264	0.31212169595711	0.676	0.371	1.20084057516434e-259	3	TMSB4XP4
PFDN52	4.94378380399972e-263	0.219421294600231	0.855	0.553	2.97511965540899e-258	3	PFDN5
GDI23	3.70884357308391e-262	0.081139850316541	0.579	0.332	2.23194497384616e-257	3	GDI2
RPS4Y12	1.30523844581124e-261	0.229020212552414	0.617	0.334	7.85479444304749e-257	3	RPS4Y1
RPL18A2	3.86543173267686e-261	0.372277486859843	0.997	0.915	2.32617816240761e-256	3	RPL18A
ATP5MC31	5.65451465964189e-261	0.0930828670212964	0.576	0.331	3.4028303770259e-256	3	ATP5MC3
NDUFB42	3.22197031806813e-260	0.368227833816599	0.541	0.256	1.93894951771022e-255	3	NDUFB4
DYNLL11	5.04018353095879e-260	0.0444332447818563	0.629	0.381	3.03313204709569e-255	3	DYNLL1
LRMP2	1.33430382958666e-259	0.0896172957466224	0.565	0.312	8.02970701606955e-255	3	LRMP
CDC421	1.37712073149884e-259	0.00264934673927231	0.563	0.334	8.28737485008687e-255	3	CDC42
HIGD2A2	1.68694923978712e-259	0.145505531864821	0.587	0.326	1.01518918301149e-254	3	HIGD2A
TMEM2581	4.78903712476377e-259	0.0524440563224517	0.569	0.331	2.88199465131159e-254	3	TMEM258
UBASH3B3	6.36207452576386e-259	0.16396806961789	0.56	0.299	3.82863282885943e-254	3	UBASH3B
LDHA1	1.04805570264133e-258	0.146191862541168	0.583	0.328	6.30709441292525e-254	3	LDHA
PPP2R5C3	1.33383612510175e-258	0.143651508054206	0.796	0.509	8.02689241724985e-254	3	PPP2R5C
CD442	1.83334954930237e-258	0.0348872580391242	0.679	0.419	1.10329142527467e-253	3	CD44
SLIRP1	1.24758573482718e-257	0.106017184927314	0.567	0.319	7.50784619361651e-253	3	SLIRP
CD79A2	6.50158788626675e-257	0.119366544628534	0.713	0.436	3.91259057407647e-252	3	CD79A
APRT2	7.18600904709714e-257	0.132839794617651	0.62	0.354	4.32446838445259e-252	3	APRT
SNHG62	1.48119587922031e-256	0.356712815558808	0.823	0.5	8.9136886815599e-252	3	SNHG6
RPS20P142	1.98310511050475e-254	0.426921309239741	0.474	0.204	1.19341282445065e-249	3	RPS20P14
EIF3K2	5.44708477811221e-254	0.130201093284477	0.571	0.319	3.27800114862015e-249	3	EIF3K
RPL13AP71	3.4406310268539e-253	0.404699812425084	0.457	0.195	2.07053734565041e-248	3	RPL13AP7
RPLP0P21	5.72104630063063e-253	0.189100838038171	0.419	0.199	3.44286845325651e-248	3	RPLP0P2
RBM32	7.40598583933065e-253	0.134163536440494	0.544	0.295	4.45684821825079e-248	3	RBM3
H3F3A2	9.71981034730069e-253	0.11722355049196	0.823	0.55	5.84928466890208e-248	3	H3F3A
RPS4XP6	1.37214347724904e-252	0.452688341275444	0.406	0.156	8.25742223173699e-248	3	RPS4XP6
YBX32	2.98007507925975e-252	0.0465043256545838	0.51	0.281	1.79337938194772e-247	3	YBX3
NOP101	3.26406086724174e-252	0.215907772691156	0.524	0.268	1.96427918929741e-247	3	NOP10
CUTA2	1.61225273934725e-251	0.0617590535559218	0.48	0.259	9.70237576011783e-247	3	CUTA
SON2	1.71730169920034e-251	0.0247757663507127	0.611	0.365	1.03345498956177e-246	3	SON
H3F3B1	6.39833622492609e-251	0.0467817365064391	0.892	0.64	3.85045475679827e-246	3	H3F3B
UQCR11	2.68006200187665e-250	0.0441832718423396	0.848	0.589	1.61283451210935e-245	3	UQCR11
CD992	3.19756133229726e-250	0.232568470111711	0.856	0.561	1.92426043416317e-245	3	CD99
RPL352	5.46885487079601e-250	0.376849625255198	0.998	0.912	3.29110217269633e-245	3	RPL35
RPS203	8.56527608100442e-250	0.447811431747287	0.997	0.859	5.15449749278765e-245	3	RPS20
EIF3D2	1.58851997579417e-249	0.00546221390476442	0.488	0.276	9.55955436233172e-245	3	EIF3D
NBDY	4.29651034906739e-249	0.272574109137768	0.373	0.155	2.58559696296526e-244	3	NBDY
ARL6IP52	4.41089710918755e-249	0.123714876496389	0.512	0.273	2.65443377133798e-244	3	ARL6IP5
HSP90AB12	5.05338035039958e-249	0.133664928417151	0.83	0.547	3.04107376106697e-244	3	HSP90AB1
AC144530.1	1.84478224391718e-248	0.51144355538477	0.372	0.129	1.11017150656692e-243	3	AC144530.1
FLT32	1.18704640519588e-246	0.284980728698956	0.491	0.233	7.14352656182827e-242	3	FLT3
BCL11A2	2.67439667340763e-246	0.0360907814439293	0.752	0.492	1.60942517408998e-241	3	BCL11A
AC002454.12	1.52140921638147e-245	0.0584055765972744	0.644	0.395	9.15568852326206e-241	3	AC002454.1
SNU131	1.81713394889386e-245	0.0178808918697764	0.496	0.282	1.09353303910484e-240	3	SNU13
RCSD12	5.50365746971071e-245	0.232611770217491	0.474	0.229	3.31204602869721e-240	3	RCSD1
SARAF3	1.59526144911672e-244	0.2003299932822	0.496	0.251	9.60012387463953e-240	3	SARAF
SNHG52	2.11818683689139e-244	0.383932558968583	0.924	0.625	1.27470365657287e-239	3	SNHG5
DAD11	3.09289606638999e-244	0.256317012495445	0.733	0.437	1.86127392379283e-239	3	DAD1
HLA-DPB13	5.83677282925763e-243	0.0444613093356414	0.478	0.264	3.51251152091895e-238	3	HLA-DPB1
SELENOH2	2.75568046816529e-242	0.228105103866398	0.552	0.292	1.65834094893719e-237	3	SELENOH
SNRPG1	1.19008241773758e-241	0.0031414378561796	0.504	0.292	7.16179698170301e-237	3	SNRPG
PSMB42	2.41481184735528e-241	0.00533164591455981	0.547	0.329	1.45320962161993e-236	3	PSMB4
NDUFB91	2.49170840467115e-241	0.0125977330706912	0.477	0.271	1.49948520084705e-236	3	NDUFB9
ATP5MC1	7.6315089719972e-241	0.0167413304867678	0.544	0.319	4.5925657842582e-236	3	ATP5MC1
NDUFA21	4.32645524602925e-240	0.16556101361709	0.506	0.266	2.60361750250794e-235	3	NDUFA2
RPL21P392	4.76876288599526e-239	0.414615672438789	0.425	0.176	2.86979381716309e-234	3	RPL21P39
SUMO22	5.82621063322354e-239	0.0294710270152445	0.524	0.309	3.50615529696759e-234	3	SUMO2
RPS292	1.07381985919558e-238	0.249151857754939	1	0.939	6.46214053065307e-234	3	RPS29
DDX212	1.02857010367896e-237	0.0594371956485398	0.529	0.298	6.18983202692964e-233	3	DDX21
ATP5IF11	4.84859475533836e-237	0.108170043981952	0.526	0.291	2.91783583781507e-232	3	ATP5IF1
PSMA61	1.97058163978405e-236	0.422616924139947	0.4	0.156	1.18587632500564e-231	3	PSMA6
MIF1	3.09667117369468e-236	0.309181128794005	0.687	0.391	1.86354574561772e-231	3	MIF
LMO23	6.40836016034261e-236	0.188055828086545	0.456	0.227	3.85648706089258e-231	3	LMO2
POMP1	6.42699798584611e-236	0.224361056607318	0.523	0.273	3.86770311790233e-231	3	POMP
HSPD1	1.67650683903687e-235	0.0875060017097473	0.495	0.272	1.008905050664e-230	3	HSPD1
UXT3	2.52198283799639e-235	0.079308599091509	0.54	0.312	1.51770405207785e-230	3	UXT
SERPINB13	2.5306013368452e-235	0.153721855091126	0.475	0.246	1.52289057850007e-230	3	SERPINB1
ATP5PD1	1.42379120768721e-234	0.152527187478425	0.447	0.228	8.56823310874088e-230	3	ATP5PD
AP000936.31	1.62425786762652e-234	0.254057424666862	0.42	0.194	9.77462142158962e-230	3	AP000936.3
ITM2B3	1.74573544532691e-234	0.0712553914555292	0.443	0.236	1.05056613364328e-229	3	ITM2B
EIF3M1	2.14443316184937e-234	0.130484749763208	0.428	0.218	1.29049843246933e-229	3	EIF3M
ATP5PF1	2.18368920949337e-234	0.138513886084698	0.523	0.286	1.31412232938101e-229	3	ATP5PF
SERBP12	3.81207586176285e-234	0.0370255841394564	0.547	0.323	2.29406913285027e-229	3	SERBP1
SEC61B1	2.18141709963885e-233	0.123593644163045	0.447	0.234	1.31275499639166e-228	3	SEC61B
MRPL331	3.33067741073443e-233	0.215817175702848	0.597	0.331	2.00436835900587e-228	3	MRPL33
EIF4B2	5.35601191650248e-233	0.104824944429348	0.531	0.299	3.22319441123203e-228	3	EIF4B
APEX1	1.80424708539715e-231	0.219830239783734	0.375	0.167	1.08577785352115e-226	3	APEX1
TOP2B3	4.22220518170796e-231	0.123602995119874	0.505	0.274	2.54088085630003e-226	3	TOP2B
TPT12	8.56467058131127e-231	0.222365123618098	1	0.951	5.15413310912731e-226	3	TPT1
HLA-DPA11	1.60830660539274e-229	0.160323327912202	0.529	0.289	9.67862832059295e-225	3	HLA-DPA1
CACNA2D43	3.33731442939388e-229	0.166939294365932	0.453	0.229	2.00836245046495e-224	3	CACNA2D4
SAP181	1.15785664614765e-228	0.205121179211881	0.451	0.224	6.96786551085194e-224	3	SAP18
RPS102	1.20712193042708e-228	0.36066075279997	0.991	0.829	7.26433906511715e-224	3	RPS10
S100A161	1.29611466055106e-228	0.143376994859459	0.394	0.19	7.79988841573021e-224	3	S100A16
SEC61G1	2.08163928028069e-228	0.255903355374133	0.488	0.246	1.25270970248012e-223	3	SEC61G
RPS27P291	4.19758964611783e-228	0.401792786149851	0.409	0.171	2.52606747313725e-223	3	RPS27P29
C4orf31	5.83669322744906e-228	0.216291685913221	0.44	0.213	3.51246361734657e-223	3	C4orf3
ATP6V0E11	2.41331163519227e-227	0.112586030511774	0.445	0.233	1.45230680894235e-222	3	ATP6V0E1
EEF22	2.83747433026865e-227	0.183227582227952	0.932	0.671	1.70756367721237e-222	3	EEF2
IGBP11	1.26850582749521e-225	0.225871509329663	0.366	0.164	7.63374121928342e-221	3	IGBP1
HNRNPA12	4.82444738490142e-225	0.221167497578995	0.89	0.622	2.90330419175982e-220	3	HNRNPA1
NDUFC21	5.66171853002865e-225	0.0866666535881142	0.51	0.289	3.40716559418594e-220	3	NDUFC2
RPL17P36	6.32801914199852e-225	0.346230959105299	0.287	0.099	3.80813863946329e-220	3	RPL17P36
AC007066.1	1.31790165569231e-224	0.458214824333527	0.343	0.122	7.93100037379075e-220	3	AC007066.1
CD1641	3.52088154644386e-224	0.145702160632167	0.456	0.237	2.11883130583445e-219	3	CD164
RBIS1	5.16897355315723e-224	0.327962291108904	0.407	0.177	3.11063659455449e-219	3	RBIS
NSA21	1.19681035914121e-223	0.22704852133038	0.427	0.205	7.20228506027591e-219	3	NSA2
SNRPF1	1.59112473656404e-223	0.037946894341675	0.51	0.301	9.57522955216871e-219	3	SNRPF
MBNL12	2.10561046441797e-223	0.0482359965963295	0.538	0.313	1.26713532138209e-218	3	MBNL1
MYL12B1	5.5229890063001e-223	0.148207468548387	0.503	0.274	3.32367955410134e-218	3	MYL12B
RPL52	1.53229512297527e-222	0.390537529631894	0.99	0.793	9.2211988205529e-218	3	RPL5
NAP1L12	2.79552424579941e-222	0.217587140428171	0.954	0.701	1.68231853587963e-217	3	NAP1L1
IRF2BP23	3.26617799983871e-221	0.0400575525218221	0.506	0.292	1.96555325852293e-216	3	IRF2BP2
RUNX12	7.90511773468593e-221	0.00578833354223351	0.483	0.28	4.75722080155664e-216	3	RUNX1
PABPC41	1.51405996524805e-220	0.0815189847554134	0.38	0.196	9.11146146486623e-216	3	PABPC4
PRDX11	3.19202145929235e-220	0.360168490962572	0.952	0.688	1.92092659398754e-215	3	PRDX1
SMIM261	1.74487934571778e-219	0.302505451396083	0.43	0.196	1.0500509414595e-214	3	SMIM26
RPS192	1.87776809419202e-219	0.264144195058114	0.999	0.975	1.13002206140382e-214	3	RPS19
ATP5MC22	2.04072974004899e-217	0.109363350586342	0.923	0.681	1.22809075026408e-212	3	ATP5MC2
ATP5F1E1	2.65378543247206e-217	0.233074504670236	0.956	0.709	1.59702153540736e-212	3	ATP5F1E
HSPE11	6.20182494483595e-217	0.18602322065674	0.492	0.26	3.73219623355283e-212	3	HSPE1
ADAM103	1.30704669810709e-216	0.140357995345523	0.445	0.23	7.86567632453865e-212	3	ADAM10
POLR1D1	9.15422887157431e-216	0.201373080829681	0.384	0.181	5.5089233926247e-211	3	POLR1D
AC133134.1	1.19357955883193e-215	0.304941969943798	0.343	0.142	7.18284242709469e-211	3	AC133134.1
RPL7A2	7.71424928231869e-215	0.39337773571411	0.97	0.725	4.64235807560657e-210	3	RPL7A
MRPL20	3.63863468467378e-214	0.0674008158485488	0.422	0.229	2.18969396688984e-209	3	MRPL20
NEGR1	1.06968155395761e-212	0.186704556392039	0.346	0.156	6.4372366235615e-208	3	NEGR1
GIHCG2	1.39049441870052e-212	0.349567967713837	0.454	0.21	8.36785636229788e-208	3	GIHCG
TPM43	2.39295932005668e-212	0.0035316312294138	0.477	0.283	1.44005898921691e-207	3	TPM4
HLA-DRA2	3.46877252980001e-211	0.0630277265297359	0.882	0.642	2.08747262070835e-206	3	HLA-DRA
ATP5PB1	1.36156872051389e-210	0.163235903572569	0.379	0.185	8.19378440318052e-206	3	ATP5PB
RPS262	1.39778719376761e-210	0.321041541291338	0.989	0.824	8.41174355337409e-206	3	RPS26
RBX11	6.71962301443383e-210	0.0202139329681965	0.486	0.288	4.04380193385613e-205	3	RBX1
SRSF51	2.49061470818839e-209	0.0514366769914192	0.419	0.225	1.49882702524069e-204	3	SRSF5
ACTR21	5.20961494931503e-208	0.033658520025275	0.472	0.274	3.13509418034829e-203	3	ACTR2
DDX3X	3.62838634513746e-207	0.0524371875093324	0.349	0.177	2.18352661864027e-202	3	DDX3X
AL121594.11	9.23318233580153e-207	0.507371543251507	0.372	0.138	5.556436797862e-202	3	AL121594.1
ATP5F1A1	1.25605993279564e-206	0.235601190432886	0.425	0.208	7.55884306957089e-202	3	ATP5F1A
CNBP	6.32187612402815e-206	0.198561763156337	0.371	0.176	3.8044418326789e-201	3	CNBP
TSTD11	8.93909310625261e-206	0.248052850459592	0.444	0.219	5.37945684041176e-201	3	TSTD1
NHP2	7.1369278588593e-205	0.234451410257005	0.426	0.208	4.29493181618294e-200	3	NHP2
PLAC81	2.25485532779348e-204	0.30764120594999	0.418	0.194	1.35694938771284e-199	3	PLAC8
TCL1A2	3.82726500407674e-204	0.415067608643885	0.442	0.198	2.30320980680334e-199	3	TCL1A
MICOS13	1.93730782099875e-203	0.170924672469121	0.382	0.185	1.16585247359884e-198	3	MICOS13
ARHGEF61	4.46638354950716e-203	0.0828334100031791	0.382	0.2	2.68782495625792e-198	3	ARHGEF6
FTL2	1.82614677241333e-202	0.133287256897947	0.902	0.648	1.09895686617062e-197	3	FTL
ISG201	2.15248166718075e-202	0.187165343439445	0.391	0.186	1.2953419424927e-197	3	ISG20
IMPDH22	3.27416377788062e-202	0.0825735459818049	0.459	0.256	1.97035901989078e-197	3	IMPDH2
WIPF1	3.92521488007805e-202	0.037570958202654	0.379	0.205	2.36215506268217e-197	3	WIPF1
RPL27A2	3.96219357142428e-202	0.287001089144471	0.999	0.936	2.38440846934742e-197	3	RPL27A
CLEC14A2	2.11428831378923e-201	0.0784633872638985	0.37	0.192	1.27235756435522e-196	3	CLEC14A
AC110749.1	2.39744201169226e-201	0.32584792635908	0.321	0.13	1.44275662821628e-196	3	AC110749.1
RPL13AP25	3.59292880557429e-201	0.206869803276128	0.305	0.127	2.16218862590655e-196	3	RPL13AP25
SMIM241	6.53611743772998e-201	0.108637099072914	0.379	0.193	3.93337011285153e-196	3	SMIM24
FHL11	7.62775933720489e-201	0.199592165808382	0.409	0.204	4.59030929153653e-196	3	FHL1
LEF12	1.03419499430063e-200	0.223274796934367	0.44	0.22	6.22368205620175e-196	3	LEF1
EMB3	3.9174278037551e-200	0.0713016273900109	0.421	0.23	2.35746887802178e-195	3	EMB
MSI22	4.86008133928364e-200	0.000170787137713457	0.382	0.212	2.9247483491675e-195	3	MSI2
AC006511.31	5.08627102005095e-200	0.115510991933864	0.332	0.163	3.06086703715646e-195	3	AC006511.3
GPX11	1.86102874859382e-199	0.00596258056485865	0.931	0.718	1.11994849061628e-194	3	GPX1
C19orf531	2.60250760916114e-199	0.0283815726839014	0.433	0.249	1.56616305411708e-194	3	C19orf53
R3HCC12	6.38958779830999e-199	0.0891730808534996	0.502	0.286	3.84519004114497e-194	3	R3HCC1
RPS162	6.63753189317548e-199	0.347581145151705	0.998	0.937	3.99440031799407e-194	3	RPS16
MDH2	3.64566683855706e-198	0.020304324946592	0.396	0.221	2.19392584677526e-193	3	MDH2
SKP11	6.99930567510348e-198	0.193385768036217	0.41	0.207	4.21211216222052e-193	3	SKP1
RNF1301	1.53180490735638e-197	0.104071740476585	0.387	0.202	9.21824875197996e-193	3	RNF130
PARK71	4.43807629973902e-197	0.0652579376730957	0.402	0.223	2.67078993641994e-192	3	PARK7
MYB3	5.15549931639304e-197	0.0241797220435507	0.444	0.255	3.10252793361217e-192	3	MYB
TIMM8B1	3.60997894854708e-196	0.2918823084614	0.421	0.2	2.17244923144615e-191	3	TIMM8B
COX171	3.87720662803404e-196	0.0115319921717647	0.465	0.274	2.3332641766846e-191	3	COX17
SEC62	6.99258127977382e-196	0.0908724730444765	0.376	0.193	4.20806548835509e-191	3	SEC62
EEF1G2	9.28127538755912e-196	0.180527587962831	0.971	0.755	5.5853787154792e-191	3	EEF1G
MRPL141	1.1158872919859e-195	0.043093588895841	0.413	0.23	6.71529813444193e-191	3	MRPL14
TOMM20	6.63371580693726e-195	0.219689844181912	0.337	0.152	3.99210383545678e-190	3	TOMM20
SF3B11	8.64972903019249e-194	0.0320968146022222	0.375	0.205	5.20532043307954e-189	3	SF3B1
PFDN4	1.67814884793827e-193	0.29420702676208	0.288	0.111	1.00989319520077e-188	3	PFDN4
RPL310	2.07943650980586e-193	0.248751343663546	0.994	0.854	1.25138409723607e-188	3	RPL3
CD48	5.20983427351745e-193	0.123062999723824	0.279	0.123	3.13522616746007e-188	3	CD48
RTRAF1	7.46295222154866e-193	0.0561113165589142	0.364	0.197	4.49113001740577e-188	3	RTRAF
RPLP02	9.75792894637487e-193	0.302173891438189	0.995	0.898	5.87222406063893e-188	3	RPLP0
CLEC2D1	1.15764101087738e-192	0.0524804958993552	0.365	0.192	6.96656783935896e-188	3	CLEC2D
SPCS11	1.76734468836107e-192	0.24459025407931	0.333	0.147	1.06357036000881e-187	3	SPCS1
TBC1D141	4.37455226309136e-192	0.185981788315141	0.333	0.154	2.63256180640575e-187	3	TBC1D14
GLRX1	4.48274900793841e-192	0.288980425324312	0.354	0.155	2.69767352548726e-187	3	GLRX
SNHG32	7.11103252664214e-192	0.551545584033022	0.311	0.103	4.27934826420798e-187	3	SNHG32
SYF2	9.30871552227041e-192	0.0689715194792284	0.323	0.161	5.60189191414711e-187	3	SYF2
EIF3L2	1.0718793258727e-191	0.446237712371073	0.405	0.173	6.45046259516934e-187	3	EIF3L
COX7A2L	2.27639851453332e-191	0.147489275541552	0.336	0.161	1.369913862061e-186	3	COX7A2L
TMSB4X1	1.84771457845999e-190	0.3660870285438	1	0.973	1.11193615617144e-185	3	TMSB4X
AC104619.1	3.07769552528486e-190	0.226537274052439	0.278	0.117	1.85212639016117e-185	3	AC104619.1
XBP13	4.43558889264514e-190	0.0517786182138573	0.466	0.272	2.66929303970492e-185	3	XBP1
MEF2A	4.57574784819723e-190	0.118732674606888	0.324	0.156	2.75363929756661e-185	3	MEF2A
BCAT11	6.12518515074859e-190	0.166627911882609	0.338	0.161	3.68607517186899e-185	3	BCAT1
AC243919.12	5.2250682274061e-189	0.495821751334856	0.878	0.604	3.14439380857071e-184	3	AC243919.1
GPM6B1	5.918435533562e-189	0.0299101105493242	0.366	0.2	3.56165531974227e-184	3	GPM6B
PABPC12	1.59102638696083e-188	0.328666344404384	0.981	0.785	9.57463769409156e-184	3	PABPC1
VAT1L1	2.86167834790911e-188	0.371688020306525	0.415	0.188	1.72212941298822e-183	3	VAT1L
MICOS101	1.48224836553148e-187	0.174009408008921	0.426	0.224	8.92002243893191e-183	3	MICOS10
GNA121	1.50528375757343e-187	0.0762072517382288	0.357	0.188	9.05864712470116e-183	3	GNA12
AIMP1	2.67560230086132e-187	0.179228735936694	0.31	0.14	1.61015070863534e-182	3	AIMP1
ATP5F1C2	5.20471016764021e-187	0.159207088398488	0.418	0.221	3.1321425317842e-182	3	ATP5F1C
GLUL1	9.38511996945628e-187	0.0513177438036168	0.337	0.178	5.64787134641909e-182	3	GLUL
ECH1	1.03208842398507e-186	0.0474685495694231	0.326	0.17	6.21100492669977e-182	3	ECH1
SF3B61	1.31784643078704e-186	0.19458956842576	0.417	0.215	7.93066803583335e-182	3	SF3B6
TAF1D	1.47009465313591e-186	0.0569718075607619	0.355	0.184	8.84688261310659e-182	3	TAF1D
UFC11	4.28413240921937e-186	0.237609987251496	0.322	0.142	2.57814804254412e-181	3	UFC1
CIAO2B1	1.22687162699337e-185	0.0393718185513097	0.386	0.214	7.38319076408342e-181	3	CIAO2B
EIF4H1	1.37961247327155e-185	0.0447178749146124	0.384	0.214	8.30236990290087e-181	3	EIF4H
MYC1	1.94426688565578e-185	0.241452689134942	0.345	0.156	1.17004036911879e-180	3	MYC
SELENOF1	2.21327274407873e-185	0.207104168937593	0.365	0.176	1.33192540465914e-180	3	SELENOF
PSMA51	3.01991316712826e-185	0.109128119284738	0.328	0.164	1.81735354484612e-180	3	PSMA5
PSMA21	1.73153506188914e-184	0.111886757828425	0.368	0.191	1.04202048489427e-179	3	PSMA2
CSRP21	1.00542673424343e-183	0.0805121322671156	0.35	0.183	6.05055754400354e-179	3	CSRP2
RPS112	1.31863252373918e-183	0.0418858891482001	1	0.971	7.93539866461003e-179	3	RPS11
RPS152	3.88669273067524e-183	0.313358356746908	0.993	0.915	2.33897281839305e-178	3	RPS15
LAMTOR51	6.30635473065082e-183	0.270891748202516	0.346	0.155	3.79510121335835e-178	3	LAMTOR5
AC087343.1	1.35073484717141e-182	0.403829126485891	0.301	0.113	8.12858723679281e-178	3	AC087343.1
IGFBP71	1.61313207720432e-182	0.100559350066525	0.384	0.205	9.70766752740788e-178	3	IGFBP7
SLC25A62	1.79730376110532e-182	0.195065220603039	0.965	0.751	1.08159943039557e-177	3	SLC25A6
ST131	9.00359768517803e-182	0.0963151954309025	0.361	0.189	5.41827505096329e-177	3	ST13
ZRANB21	3.47972630058539e-181	0.0958150584454218	0.357	0.181	2.09406449042928e-176	3	ZRANB2
CCDC811	5.82447669616474e-181	0.224469787742492	0.431	0.222	3.50511183098498e-176	3	CCDC81
SNRPB21	4.57659670450985e-180	0.161911686262884	0.366	0.185	2.75415013080699e-175	3	SNRPB2
NDUFB81	4.68056657191378e-180	0.037003339834919	0.387	0.218	2.81671815731199e-175	3	NDUFB8
BTK	6.53211549869693e-180	0.0980345226374101	0.286	0.136	3.93096178596083e-175	3	BTK
CCT21	1.54893618504427e-179	0.082680841695804	0.366	0.196	9.32134306797789e-175	3	CCT2
RPL21P119	6.98773604858488e-179	0.262661442163024	0.278	0.111	4.20514967667789e-174	3	RPL21P119
POLR2G1	6.44287800158022e-178	0.0533797759002002	0.35	0.19	3.87725955257096e-173	3	POLR2G
RPS27P21	7.20617118280299e-178	0.190003556241027	0.252	0.107	4.33660175609901e-173	3	RPS27P21
RSL24D1	7.89467285790051e-178	0.284503264601596	0.306	0.128	4.75093517915595e-173	3	RSL24D1
PTTG1IP1	9.42074765741384e-178	0.0018740013157148	0.312	0.168	5.66931173275507e-173	3	PTTG1IP
PSMA11	3.09270684525557e-177	0.107424119900339	0.356	0.188	1.86116005240635e-172	3	PSMA1
ELF12	4.21315303929419e-177	0.0233203644426221	0.333	0.181	2.53543336751685e-172	3	ELF1
CLECL11	1.48047372288664e-175	0.158628916742243	0.353	0.176	8.90934281695951e-171	3	CLECL1
PIN41	3.39533634365225e-175	0.257687410509753	0.363	0.17	2.04327945824649e-170	3	PIN4
NDUFB31	4.77948671425046e-175	0.280335919098663	0.333	0.148	2.87624730976878e-170	3	NDUFB3
LDLRAD4	6.52365716305721e-175	0.20622285633181	0.295	0.13	3.9258716441562e-170	3	LDLRAD4
NDUFAB11	1.19828480466732e-174	0.159749676042402	0.359	0.182	7.21115812600744e-170	3	NDUFAB1
ANKRD28	1.21573878586134e-174	0.0224278230195574	0.299	0.153	7.31619443943498e-170	3	ANKRD28
LAPTM4A	1.39556489759093e-174	0.161482912823116	0.274	0.124	8.39836999721243e-170	3	LAPTM4A
SPTLC21	3.10018423517822e-174	0.070125217662345	0.35	0.186	1.8656598708879e-169	3	SPTLC2
RPL82	5.11259692885126e-174	0.00799028136197855	0.966	0.788	3.0767097058134e-169	3	RPL8
ERH1	9.20176179021994e-174	0.00437347877295013	0.354	0.204	5.53752822773646e-169	3	ERH
DDX18	2.03310764880563e-173	0.153384616394917	0.328	0.158	1.22350385197474e-168	3	DDX18
OSTC	2.08830148369708e-173	0.166258415921258	0.28	0.128	1.25671894987407e-168	3	OSTC
RPL43	8.31748928717133e-173	0.217054642448219	0.984	0.803	5.00538187812683e-168	3	RPL4
ARPP211	1.57247021574579e-171	0.0555640273253604	0.352	0.188	9.46296851133662e-167	3	ARPP21
ANAPC161	8.58622318637781e-171	0.0559869728873987	0.356	0.195	5.1671032513303e-166	3	ANAPC16
RPSAP55	4.18125777412316e-170	0.0494061743966402	0.261	0.132	2.51623911588958e-165	3	RPSAP55
SMDT1	4.47387843117263e-170	0.0474884966418911	0.318	0.169	2.69233530109538e-165	3	SMDT1
SNX2	4.53370818068071e-169	0.0813888102900286	0.278	0.136	2.72834024605184e-164	3	SNX2
CAT1	1.71001355326864e-167	0.196105863713475	0.336	0.163	1.02906905622154e-162	3	CAT
RPS282	2.01421141474958e-167	0.123404060572263	0.998	0.966	1.21213228728215e-162	3	RPS28
MZB11	6.05869969418406e-167	0.0319080314099984	0.39	0.217	3.64606488896303e-162	3	MZB1
NDUFA121	9.7877878556948e-167	0.276074754679354	0.34	0.155	5.89019285367857e-162	3	NDUFA12
PTMAP51	1.80089149263282e-166	0.0461471603011752	0.314	0.17	1.08375849135151e-161	3	PTMAP5
CCT8	2.85419999768803e-166	0.0402135080259578	0.324	0.177	1.71762901660868e-161	3	CCT8
PLP21	3.02770721354893e-166	0.161777945564326	0.363	0.187	1.82204392404161e-161	3	PLP2
RPS27L1	6.92809951053721e-166	0.0346933148516537	0.32	0.171	4.16926100444619e-161	3	RPS27L
RACK12	1.05468654927583e-165	0.306748562243397	0.984	0.828	6.34699818488701e-161	3	RACK1
RPL292	1.23906837840809e-165	0.337636960528544	0.992	0.862	7.45658959442204e-161	3	RPL29
EBF11	3.66993700455566e-165	0.0385202279628845	0.345	0.191	2.20853138997155e-160	3	EBF1
B2M	5.1130341963216e-165	0.0699107541620299	0.993	0.848	3.07697284900438e-160	3	B2M
IL7R1	5.68852639694553e-165	0.126615107506784	0.34	0.171	3.42329830041785e-160	3	IL7R
SHOC21	7.13600963325245e-165	0.00534176219777138	0.282	0.149	4.29437923719499e-160	3	SHOC2
NME1	1.66522327834743e-164	0.140147680940575	0.401	0.218	1.0021147166767e-159	3	NME1
MRFAP1	3.12894842238527e-164	0.130446474767968	0.259	0.121	1.88296987110723e-159	3	MRFAP1
SNRPD31	8.47682831283559e-164	0.091039641721449	0.41	0.236	5.10127051038133e-159	3	SNRPD3
ABRACL1	9.1491295350709e-164	0.260750923268875	0.343	0.162	5.50585466291032e-159	3	ABRACL
RPS52	1.04394899210945e-163	0.250337124136714	0.995	0.894	6.28238063961545e-159	3	RPS5
F13A11	2.07434584638638e-163	0.350567116268401	0.274	0.104	1.24832058689686e-158	3	F13A1
COX141	3.53065390481302e-163	0.0933434004432763	0.309	0.16	2.12471221337743e-158	3	COX14
TMEM591	5.84491224726956e-163	0.0637626541055514	0.27	0.136	3.51740974128435e-158	3	TMEM59
ATP6AP21	6.14406972340504e-163	0.156583260192089	0.3	0.146	3.69743971884792e-158	3	ATP6AP2
FAM153CP	7.55837040734793e-163	0.151894699079873	0.25	0.11	4.54855172743791e-158	3	FAM153CP
MRPL521	1.68044302129786e-162	0.0367376939154578	0.339	0.189	1.01127380578684e-157	3	MRPL52
SMIM31	1.75318084605031e-162	0.0416323801268152	0.306	0.162	1.05504670134461e-157	3	SMIM3
ATP1B31	1.9585864029695e-162	0.0787878547721521	0.367	0.204	1.17865771144302e-157	3	ATP1B3
MTPN1	4.56215576305176e-162	0.133984210486233	0.31	0.154	2.74545971664692e-157	3	MTPN
TAPT11	1.09554607252759e-161	0.108662213948008	0.297	0.149	6.59288670986377e-157	3	TAPT1
UBE2D21	1.70255387828309e-161	0.039414349050181	0.324	0.18	1.02457989841198e-156	3	UBE2D2
PPIA1	1.98003045412195e-161	0.0997973503685481	0.99	0.83	1.19156252698605e-156	3	PPIA
PRPF4B	3.1472548938526e-161	0.0150665546277764	0.305	0.164	1.89398652257155e-156	3	PRPF4B
PSMD81	5.32278543227481e-161	0.0307629809675878	0.337	0.191	3.20319904528866e-156	3	PSMD8
AP000350.4	6.63366711422658e-161	0.0122358410847641	0.373	0.227	3.99207453267041e-156	3	AP000350.4
FABP51	1.14075835287227e-160	0.0467733155071643	0.364	0.207	6.86496969175002e-156	3	FABP5
PARP8	3.4306947290025e-160	0.0661455639600985	0.257	0.125	2.06455778096641e-155	3	PARP8
EID1	6.05521511671185e-160	0.0285600103619987	0.302	0.164	3.64396790508602e-155	3	EID1
ESD1	1.29944127799853e-159	0.144223856060001	0.31	0.155	7.81990766686738e-155	3	ESD
CAMK2D	3.46158152025439e-159	0.172643293107368	0.28	0.127	2.08314514307389e-154	3	CAMK2D
CAPRIN11	3.27159426991365e-158	0.145854229629761	0.293	0.142	1.96881271569134e-153	3	CAPRIN1
IKZF11	4.00804344171736e-157	0.0126367285338205	0.302	0.165	2.41200046279109e-152	3	IKZF1
RPL22L1	6.93749284947777e-157	0.202298015536398	0.289	0.131	4.17491382188723e-152	3	RPL22L1
SNX31	1.19957236254562e-156	0.119772213877396	0.307	0.157	7.21890652056331e-152	3	SNX3
CCT51	6.24030425964429e-156	0.0622776627599508	0.327	0.18	3.75535270041134e-151	3	CCT5
CD91	6.31917910319185e-156	0.20581623110002	0.298	0.139	3.80281879250983e-151	3	CD9
NORAD	1.40450896724361e-155	0.0456973869249456	0.258	0.131	8.4521945139753e-151	3	NORAD
UBE2E11	2.73997193864587e-155	0.130278417867486	0.292	0.145	1.6488877129577e-150	3	UBE2E1
DNAJB61	1.98811330522313e-154	0.0503051366980296	0.308	0.165	1.19642670595023e-149	3	DNAJB6
TMEM256	2.42803972836106e-154	0.0900431005125767	0.281	0.143	1.4611700281304e-149	3	TMEM256
RPS26P3	5.82172987048872e-154	0.169709068512051	0.263	0.121	3.50345881876141e-149	3	RPS26P3
FAU3	7.77791154616559e-153	0.224109765397442	0.99	0.847	4.68066938936699e-148	3	FAU
LSM31	2.93969215529977e-152	0.0958600624279968	0.349	0.192	1.76907734213785e-147	3	LSM3
DMAC11	6.13637404844837e-152	0.248646555789061	0.308	0.142	3.69280853861575e-147	3	DMAC1
TWISTNB1	9.77797482105553e-151	0.107952071662546	0.34	0.179	5.88428746756301e-146	3	TWISTNB
JUP1	2.40993416128454e-150	0.000920169232107249	0.276	0.15	1.45027427891942e-145	3	JUP
TCF4	5.0215491108104e-150	0.0870402723291763	0.301	0.156	3.02191803939459e-145	3	TCF4
PIK3AP11	5.13716852446886e-150	0.10032176373087	0.369	0.204	3.09149664634012e-145	3	PIK3AP1
SSBP11	6.81120535542861e-150	0.193011680768905	0.307	0.15	4.09891527084338e-145	3	SSBP1
SERP1	1.33911802602772e-149	0.00485498430725251	0.295	0.167	8.05867836883223e-145	3	SERP1
HIST1H1C1	4.39049491422882e-149	0.185173099626147	0.333	0.164	2.64215593443376e-144	3	HIST1H1C
COA4	6.62247742748952e-149	0.164081903786127	0.259	0.121	3.98534069108892e-144	3	COA4
TMEM1231	1.13777184773465e-148	0.135656117000624	0.297	0.15	6.84699720248234e-144	3	TMEM123
MPP11	2.49940949019328e-148	0.1738974410857	0.274	0.129	1.50411963710341e-143	3	MPP1
RAB7A1	3.35438826378341e-148	0.0165309291070994	0.265	0.144	2.01863731326222e-143	3	RAB7A
MCTS11	1.10340936182932e-147	0.0964180039140627	0.284	0.145	6.64020719855269e-143	3	MCTS1
TAF7	1.34635969787576e-147	0.0831765045647559	0.285	0.147	8.10225802584655e-143	3	TAF7
COPZ1	9.75852689009309e-147	0.141000157951061	0.262	0.126	5.87258389718912e-142	3	COPZ1
ATP6V1G1	1.01249522876688e-146	0.234227980702497	0.258	0.11	6.0930950371962e-142	3	ATP6V1G1
C1orf43	1.67715278801871e-146	0.148988105041833	0.256	0.12	1.00929377630178e-141	3	C1orf43
ZNF7061	1.19296268493189e-145	0.137302699270457	0.292	0.147	7.17913014165159e-141	3	ZNF706
ZC3H15	2.06534095512806e-145	0.0143072957560795	0.268	0.144	1.24290153338652e-140	3	ZC3H15
NUTF21	1.13858366584386e-144	0.0276508445194021	0.307	0.173	6.85188264268177e-140	3	NUTF2
NDUFB61	6.08082529711804e-144	0.232512666173605	0.319	0.154	3.65937985555267e-139	3	NDUFB6
CHURC11	2.11574858417573e-143	0.298388145188186	0.289	0.125	1.27323634047112e-138	3	CHURC1
PRNP	4.31321682954412e-143	0.0848988398333927	0.257	0.129	2.59565075585136e-138	3	PRNP
CHCHD71	3.00473641507293e-142	0.0839097771478292	0.28	0.144	1.80822032722674e-137	3	CHCHD7
SSB1	3.08944857941599e-142	0.133476115671541	0.297	0.151	1.85919926060675e-137	3	SSB
HSBP11	4.05562217218742e-142	0.0435220813085679	0.311	0.175	2.44063286700067e-137	3	HSBP1
RWDD11	1.04446742422297e-141	0.00790001915840532	0.275	0.152	6.2855005122314e-137	3	RWDD1
RPLP12	1.08950680583176e-141	0.0122639038373578	0.999	0.986	6.55654300681492e-137	3	RPLP1
CXCR43	3.80313243620845e-141	0.0842811886888777	0.517	0.327	2.28868706878588e-136	3	CXCR4
LAMTOR21	5.25342885882349e-141	0.0338026347466573	0.284	0.154	3.16146095295139e-136	3	LAMTOR2
ENY21	1.36492397434812e-140	0.0582479081194645	0.34	0.195	8.21397598522954e-136	3	ENY2
HMGN31	1.96839300419432e-140	0.0711708504615722	0.308	0.169	1.1845592259941e-135	3	HMGN3
STMP11	2.32174390887621e-140	0.0998088701086135	0.275	0.141	1.39720226692262e-135	3	STMP1
G3BP1	3.62426506367616e-140	0.0681647021659364	0.291	0.156	2.18104647266968e-135	3	G3BP1
NUDT51	4.08968922096181e-140	0.0857271945803889	0.266	0.136	2.4611340762826e-135	3	NUDT5
CMPK1	9.36519323906461e-140	0.0199667255421463	0.262	0.145	5.63587963933669e-135	3	CMPK1
FUNDC2	1.92366318358107e-139	0.118324140478385	0.262	0.129	1.15764126724725e-134	3	FUNDC2
SREK1IP11	3.06911897180262e-139	0.0146973875575362	0.265	0.143	1.8469651060411e-134	3	SREK1IP1
RPS212	5.42830718893584e-139	0.115881004617854	1	0.947	3.2667009832297e-134	3	RPS21
MOB1A1	1.8707082173099e-138	0.00784168955664266	0.265	0.148	1.12577349809493e-133	3	MOB1A
MAGED1	2.20137523694432e-138	0.138443351272598	0.269	0.131	1.32476560384072e-133	3	MAGED1
CAPZA11	5.22729663258866e-138	0.0298854937938182	0.289	0.162	3.14573484052553e-133	3	CAPZA1
MRPS18C1	5.4603881153892e-138	0.282612704700151	0.295	0.132	3.28600696396007e-133	3	MRPS18C
PAIP21	5.46489787249438e-138	0.102991247786017	0.28	0.145	3.28872089068839e-133	3	PAIP2
RPS32	1.12640454974999e-136	0.204074103610696	0.989	0.869	6.77858993994048e-132	3	RPS3
CD38	3.04200749630935e-136	0.0796468656320688	0.252	0.128	1.830649691204e-131	3	CD38
PSMA31	3.46283918999305e-136	0.0501520478986798	0.265	0.144	2.08390199614592e-131	3	PSMA3
CD24	8.47437187217814e-136	0.410894925382959	0.281	0.112	5.09979224895808e-131	3	CD24
EVI2B1	2.13945113260293e-135	0.144983508721224	0.258	0.123	1.28750029708912e-130	3	EVI2B
LEPROTL1	4.11449603583299e-135	0.119513559993717	0.25	0.122	2.47606256940393e-130	3	LEPROTL1
RPSA2	8.81430603253999e-135	0.0519856382516233	0.988	0.855	5.30436122732224e-130	3	RPSA
VMA211	5.60134537598444e-134	0.0548780866117533	0.289	0.159	3.37083363381368e-129	3	VMA21
GHITM	4.3241978154652e-133	0.0517295778024333	0.25	0.133	2.6022590033688e-128	3	GHITM
VPREB13	5.12254813988578e-133	0.0968259398026365	0.884	0.686	3.08269824510186e-128	3	VPREB1
RPS210	1.58314303878988e-131	0.19858643848975	0.995	0.909	9.52719649313362e-127	3	RPS2
NUP2141	7.80805128203315e-131	0.00222419934652196	0.271	0.153	4.69880718101473e-126	3	NUP214
VDAC2	3.5698308260191e-129	0.0483307317918907	0.25	0.134	2.14828849279004e-124	3	VDAC2
CWC151	4.21359095298014e-129	0.0725514779152862	0.257	0.134	2.53569689959392e-124	3	CWC15
SERF21	8.6593831207692e-128	0.000434334196685704	0.985	0.855	5.2111301682477e-123	3	SERF2
UBE2L6	9.71522960577794e-128	0.0312764631670748	0.258	0.142	5.84652802446111e-123	3	UBE2L6
VDAC1	3.07758135409616e-126	0.0119080338854975	0.252	0.143	1.85205768308153e-121	3	VDAC1
UBA522	3.38334420042679e-126	0.182289240621996	0.993	0.874	2.03606270637484e-121	3	UBA52
ISG15	5.9303680667154e-125	0.041670462496433	0.294	0.157	3.56883619886866e-120	3	ISG15
BTBD61	6.11358351116124e-124	0.0516113479514617	0.26	0.143	3.67909342118173e-119	3	BTBD6
NDUFC11	4.93645564438204e-123	0.094900878589177	0.25	0.129	2.97070964223267e-118	3	NDUFC1
AF064858.12	6.1280200831584e-123	0.04962435870672	0.356	0.207	3.68778120584389e-118	3	AF064858.1
MAGOH1	7.29515778708235e-123	0.0680072837375276	0.252	0.137	4.39015300468829e-118	3	MAGOH
BCLAF1	7.74935014461618e-120	0.00509836181784662	0.273	0.156	4.66348142352857e-115	3	BCLAF1
PPP1CB	9.11316387765282e-118	0.00450545302108707	0.258	0.149	5.48421088993269e-113	3	PPP1CB
RPL382	1.16838948083664e-117	0.133916137111878	0.993	0.903	7.0312510567268e-113	3	RPL38
TXNDC171	3.90929604786785e-117	0.0886547593513078	0.25	0.131	2.35257526864639e-112	3	TXNDC17
DNAJB121	5.00979876180007e-116	0.127713219849902	0.261	0.134	3.01484679686366e-111	3	DNAJB12
CD742	5.37066354680569e-115	0.0627887150044595	0.972	0.828	3.23201161583219e-110	3	CD74
EIF4A1	7.23254790062908e-115	0.104293934748342	0.286	0.153	4.35247500111957e-110	3	EIF4A1
RPL362	1.32950093768348e-113	0.137840499352188	0.993	0.921	8.00080369288542e-109	3	RPL36
LSM51	3.36804242703337e-112	0.00797883528516552	0.315	0.194	2.02685425216441e-107	3	LSM5
PAPOLA1	3.52014253912826e-111	0.0115803750878816	0.256	0.147	2.118386578622e-106	3	PAPOLA
RPS92	6.4650869474971e-109	0.00413028083983491	0.995	0.935	3.89062467413428e-104	3	RPS9
RPL182	2.36373745589133e-104	0.139023521657591	0.982	0.881	1.42247356358084e-99	3	RPL18
BOLA21	1.70737415478954e-103	0.0980865641392519	0.322	0.189	1.0274806926108e-98	3	BOLA2
RPL282	2.92540644758569e-102	0.101500711794546	0.994	0.904	1.76048034609259e-97	3	RPL28
AP002990.12	3.91266977670036e-100	0.0348462510804355	0.856	0.701	2.35460554492051e-95	3	AP002990.1
PSMB101	4.49589305316546e-98	0.169475258876685	0.252	0.129	2.70558348046444e-93	3	PSMB10
ACTG13	2.28969155794731e-91	0.0628814566413567	0.991	0.887	1.37791348265711e-86	3	ACTG1
IGHV1-21	9.08928651374751e-88	0.0695726429975454	0.259	0.149	5.46984173110811e-83	3	IGHV1-2
DNTT1	1.96247808162784e-70	0.0983813527900708	0.262	0.16	1.18099968474282e-65	3	DNTT
RPL132	1.13787280322799e-65	0.129016277871568	0.988	0.902	6.84760474254572e-61	3	RPL13
SNORD3A	0	3.04249993473788	0.597	0.339	0	4	SNORD3A
MT-RNR1	0	2.18714005421435	0.738	0.575	0	4	MT-RNR1
MT-RNR2	0	2.02792221406569	0.951	0.897	0	4	MT-RNR2
MT-CO1	0	1.98031656320129	0.713	0.586	0	4	MT-CO1
RNA5-8SN2	0	1.97873314360422	0.301	0.209	0	4	RNA5-8SN2
MT-CO3	0	1.76592176977683	0.943	0.938	0	4	MT-CO3
MT-ND4	0	1.74734989030711	0.835	0.823	0	4	MT-ND4
MT-CO2	0	1.70399108608192	0.935	0.929	0	4	MT-CO2
MT-CYB	0	1.61679684860126	0.776	0.776	0	4	MT-CYB
MT-ND5	0	1.54793243266385	0.395	0.35	0	4	MT-ND5
MTATP6P1	0	1.52180220662115	0.367	0.337	0	4	MTATP6P1
MT-ATP6	0	1.51494219817282	0.806	0.832	0	4	MT-ATP6
MT-ND3	0	1.45992092508479	0.787	0.829	0	4	MT-ND3
MT-ND2	0	1.37498024715668	0.666	0.71	0	4	MT-ND2
MT-ND1	0	1.31106144923527	0.634	0.681	0	4	MT-ND1
ARHGAP4	0	1.01381324258829	0.359	0.417	0	4	ARHGAP4
SOX41	0	0.935516951076544	0.538	0.681	0	4	SOX4
NEAT1	0	0.870176800055904	0.207	0.308	0	4	NEAT1
CLEC11A1	0	0.852144983132463	0.369	0.496	0	4	CLEC11A
MICAL11	0	0.784824940096216	0.225	0.325	0	4	MICAL1
PFKL1	0	0.741478053758696	0.257	0.37	0	4	PFKL
CIRBP	0	0.658639483144777	0.189	0.3	0	4	CIRBP
LUC7L32	0	0.631998289512471	0.244	0.416	0	4	LUC7L3
ZEB22	0	0.622803530185889	0.199	0.356	0	4	ZEB2
ACTN4	0	0.567701036236569	0.245	0.383	0	4	ACTN4
PTK2B1	0	0.559946128967629	0.168	0.282	0	4	PTK2B
SRRM21	0	0.532252984091928	0.263	0.443	0	4	SRRM2
HCST	0	0.528206032204865	0.394	0.553	0	4	HCST
FOS1	0	0.526921901500568	0.324	0.526	0	4	FOS
TAGLN21	0	0.507128102504682	0.424	0.639	0	4	TAGLN2
NUMA11	0	0.503946591907511	0.187	0.317	0	4	NUMA1
PTPN62	0	0.406194573620676	0.227	0.407	0	4	PTPN6
TRA2B1	0	0.403293671739011	0.243	0.485	0	4	TRA2B
CCDC88A2	0	0.387982280613721	0.146	0.31	0	4	CCDC88A
OGT3	0	0.378431951654392	0.194	0.389	0	4	OGT
CAPG1	0	0.363382977909983	0.262	0.458	0	4	CAPG
IGHM2	0	0.362325733485489	0.324	0.547	0	4	IGHM
SUN21	0	0.359289233837405	0.183	0.352	0	4	SUN2
TSPO1	0	0.34761651901386	0.258	0.465	0	4	TSPO
HTRA32	0	0.345865322692967	0.18	0.348	0	4	HTRA3
MEF2C3	0	0.341756549118834	0.196	0.402	0	4	MEF2C
CD79B2	0	0.3413282887747	0.191	0.361	0	4	CD79B
CD631	0	0.339847194883304	0.167	0.327	0	4	CD63
FOXP12	0	0.333464866838952	0.153	0.33	0	4	FOXP1
SRSF112	0	0.323336311845997	0.182	0.374	0	4	SRSF11
UBC1	0	0.311136101072128	0.392	0.674	0	4	UBC
ARPC4	0	0.310250677567819	0.199	0.387	0	4	ARPC4
BST21	0	0.296194320148897	0.224	0.44	0	4	BST2
MAZ1	0	0.290281359786752	0.245	0.46	0	4	MAZ
ATP6V0B	0	0.274987369665926	0.182	0.384	0	4	ATP6V0B
PNISR2	0	0.268914232109732	0.17	0.365	0	4	PNISR
GPX41	0	0.26885442679328	0.204	0.42	0	4	GPX4
SPN1	0	0.266149210874599	0.231	0.481	0	4	SPN
ATRX2	0	0.263146096502817	0.211	0.446	0	4	ATRX
LRRFIP12	0	0.238479736877143	0.189	0.425	0	4	LRRFIP1
RBM392	0	0.237428258552577	0.164	0.381	0	4	RBM39
LRMP3	0	0.227253176919253	0.147	0.35	0	4	LRMP
CAPNS12	0	0.216977581580208	0.153	0.331	0	4	CAPNS1
BCAP31	0	0.213278003991158	0.211	0.442	0	4	BCAP31
THOC22	0	0.202469457931304	0.13	0.323	0	4	THOC2
SEPTIN62	0	0.200705860171249	0.187	0.416	0	4	SEPTIN6
[truncated: 3,713 more rows]
