# Supplementary material for: Microfluidics-free single-cell genomics with templated emulsification
Source: Nat Biotechnol. 2023 Mar 6;41(11):1557–66. doi: 10.1038/s41587-023-01685-z (PMC10635830; doi:10.1038/s41587-023-01685-z)
Supplement: Supplementary file 6 — Marker gene clusters for participant 873 identified using combined t1 and t2 time points (FindAllMarkers Seurat v4.1.0, only.pos=TRUE, min.pct = 0.25, logfc.threshold = 0, test.use=‘bimod’). [file 41587_2023_1685_MOESM6_ESM.csv]

	p_val	avg_log2FC	pct.1	pct.2	p_val_adj	cluster	gene
RPS27	1.69260263712958e-216	0.256410905965996	0.998	0.934	1.01859134099821e-211	0	RPS27
RPS18	5.8899661141593e-177	0.386036780887237	0.996	0.931	3.54452270783992e-172	0	RPS18
TPT1	1.95768238289887e-172	0.380286367668905	0.98	0.944	1.17811368120471e-167	0	TPT1
RPS17	1.21853460315192e-161	0.443254281608296	0.933	0.79	7.33301938830797e-157	0	RPS17
RPL31	1.15564672302365e-160	0.392327079096297	0.975	0.858	6.954566414484e-156	0	RPL31
RPL37	1.31641331571219e-160	0.361919053440624	0.976	0.875	7.92204369262437e-156	0	RPL37
RPS8	1.14058886655559e-158	0.30739301184309	0.99	0.946	6.86394974004489e-154	0	RPS8
RPS6	3.39474044485179e-146	0.32692327135158	0.989	0.933	2.04292085230736e-141	0	RPS6
RPS28	1.37817379268549e-140	0.306992501435976	0.993	0.953	8.29371206700201e-136	0	RPS28
RPL10	8.21439704682518e-139	0.342611835475148	0.972	0.882	4.94334199880893e-134	0	RPL10
RPS27A	9.10297554850535e-135	0.323082988853384	0.976	0.88	5.47807965533503e-130	0	RPS27A
RPLP1	2.37531873819514e-127	0.233066660023499	0.999	0.988	1.42944306345845e-122	0	RPLP1
RPL36A	1.6725230589271e-125	0.410524000751677	0.93	0.811	1.00650765163174e-120	0	RPL36A
RPS19	3.92010457338405e-125	0.300567271331816	1	0.977	2.35907973121679e-120	0	RPS19
RPS10	1.5986063265723e-122	0.345688226282761	0.934	0.808	9.62025301267945e-118	0	RPS10
RPL5	6.7495068622565e-117	0.371227455019339	0.91	0.822	4.06178573463734e-112	0	RPL5
RPL23A	1.08223538800785e-115	0.350876052285853	0.897	0.746	6.51278434149244e-111	0	RPL23A
RPLP2	9.53609507062548e-115	0.253121459160575	0.995	0.97	5.73872665255171e-110	0	RPLP2
RPS15	7.62568804730088e-114	0.36688053316246	0.94	0.832	4.58906280998519e-109	0	RPS15
RPL13A	1.97829286159368e-111	0.264957204758936	0.984	0.939	1.19051686117846e-106	0	RPL13A
RPL15	9.97229715987336e-111	0.341004895964756	0.938	0.834	6.00122870784019e-106	0	RPL15
RPL19	3.61100522175578e-110	0.31592513216801	0.965	0.879	2.17306683240041e-105	0	RPL19
RPL21	2.08032878903251e-108	0.304058371507228	0.914	0.773	1.25192106195187e-103	0	RPL21
RPL23	3.2922308530068e-108	0.370746311887558	0.911	0.817	1.98123160503097e-103	0	RPL23
EEF1A1	6.79473525924359e-106	0.227647444654546	0.998	0.986	4.0890037316602e-101	0	EEF1A1
RPLP0	3.41742801386185e-104	0.199735638899004	0.988	0.943	2.05657400446192e-99	0	RPLP0
RPS24	7.05528682417661e-104	0.313713843552407	0.957	0.878	4.24580105792124e-99	0	RPS24
RPL37A	3.1569698390235e-101	0.265882627807154	0.988	0.946	1.89983287942595e-96	0	RPL37A
RPS14	4.12195689594861e-101	0.265005374259109	0.957	0.848	2.48055244041292e-96	0	RPS14
RPS4X	7.02152640518423e-100	0.315376313644001	0.948	0.853	4.22548437537582e-95	0	RPS4X
RPS23	2.17369947307041e-96	0.312627522552052	0.955	0.872	1.30811060589904e-91	0	RPS23
RPL17	2.69822311787641e-95	0.379760039631242	0.878	0.778	1.62376369010684e-90	0	RPL17
RPL34	3.23573191999287e-93	0.304671339070597	0.974	0.909	1.94723111213251e-88	0	RPL34
RPL41	1.06330754707733e-92	0.1883965172426	0.998	0.953	6.39887848755665e-88	0	RPL41
RPL39	5.13875563628725e-92	0.263742124298858	0.977	0.908	3.0924517543613e-87	0	RPL39
RPS3A	1.96115251055453e-84	0.268882240509215	0.967	0.908	1.18020196932661e-79	0	RPS3A
RPL13	7.74222426563163e-84	0.207417743762334	0.975	0.952	4.65919314081446e-79	0	RPL13
SERF2	2.9313331739894e-83	0.242040583750661	0.902	0.783	1.76404699077508e-78	0	SERF2
RPL7	4.46228661351384e-83	0.331392561905012	0.92	0.836	2.68535946114649e-78	0	RPL7
RPS11	2.46918469243748e-81	0.256637077657781	0.978	0.94	1.48593065606195e-76	0	RPS11
RPS13	3.08088866899726e-80	0.273814338180689	0.958	0.88	1.85404799211586e-75	0	RPS13
RPL11	5.11674259566189e-76	0.269130203256595	0.95	0.872	3.07920452664337e-71	0	RPL11
RPL4	7.79838336176049e-76	0.307716701862607	0.89	0.795	4.69298912327384e-71	0	RPL4
RPS20	1.0508531484371e-75	0.298365657442962	0.905	0.811	6.32392916197964e-71	0	RPS20
RPL35	2.29768753772616e-73	0.197151559023352	0.981	0.913	1.38272538332822e-68	0	RPL35
RPS9	7.80781925871764e-73	0.272728782709179	0.925	0.829	4.69866755170369e-68	0	RPS9
RPL12	1.30448831184369e-71	0.420273781166001	0.754	0.629	7.85028021184416e-67	0	RPL12
RPS29	1.66630412036566e-71	0.193655876423812	0.993	0.961	1.00276515659485e-66	0	RPS29
RPL9	2.10439595413681e-70	0.358355222662817	0.833	0.738	1.26640444123999e-65	0	RPL9
DNTT	1.20811996820104e-68	0.425273938281419	0.614	0.499	7.27034515663704e-64	0	DNTT
RPL30	2.44122622945854e-68	0.267947158982072	0.911	0.819	1.46910553262586e-63	0	RPL30
EEF1G	2.53176875135969e-67	0.31387656630808	0.807	0.708	1.52359311688075e-62	0	EEF1G
RPL35A	1.13161126425747e-66	0.245642872625899	0.949	0.874	6.80992342717502e-62	0	RPL35A
RACK1	4.83963507730241e-66	0.300533272824487	0.864	0.771	2.91244399316982e-61	0	RACK1
RPL26	1.28855385823582e-65	0.267608607950893	0.943	0.889	7.75438826347733e-61	0	RPL26
RPL28	2.99312563970017e-65	0.232827487477969	0.964	0.918	1.80123307871517e-60	0	RPL28
RPS3	1.28966313121326e-64	0.273329008969804	0.881	0.8	7.76106375732825e-60	0	RPS3
RPL3	3.35201438108171e-63	0.243262154284563	0.95	0.898	2.01720873439116e-58	0	RPL3
RPL32	8.4587607505617e-63	0.221570607150396	0.97	0.912	5.09039763208053e-58	0	RPL32
RPL7A	7.57698172902076e-61	0.24854965850962	0.908	0.826	4.5597518347074e-56	0	RPL7A
RPL27A	8.64541321139965e-61	0.190993561809409	0.993	0.961	5.2027232164882e-56	0	RPL27A
RPL18A	2.44888211199545e-59	0.210200534951564	0.976	0.927	1.47371276617774e-54	0	RPL18A
ATP5MG	7.71343821270553e-59	0.025034929253132	0.974	0.909	4.64186998202406e-54	0	ATP5MG
RPS7	6.16960081079621e-58	0.322126520658677	0.785	0.665	3.71280407192905e-53	0	RPS7
RPS16	6.20794073650617e-58	0.211072739667864	0.942	0.861	3.73587665582205e-53	0	RPS16
GAS5	4.40535356993886e-55	0.376217289338293	0.52	0.439	2.65109772485351e-50	0	GAS5
AP002990.1	3.2094430517756e-54	0.357424358223362	0.554	0.469	1.93141073412804e-49	0	AP002990.1
RPS15A	1.34034587674675e-53	0.278063694980706	0.821	0.725	8.06606745167429e-49	0	RPS15A
RPL6	5.72657499197258e-52	0.280673898681179	0.863	0.776	3.44619556441918e-47	0	RPL6
RPL10A	1.05906634810456e-50	0.245232725318298	0.856	0.783	6.37335537625845e-46	0	RPL10A
PABPC1	5.8424837178579e-49	0.272427338885758	0.875	0.812	3.5159482765697e-44	0	PABPC1
KCNK12	1.50531808493284e-48	0.320578289423264	0.387	0.335	9.05885370331736e-44	0	KCNK12
RPL27	4.14570735085628e-47	0.209558486826396	0.943	0.884	2.4948452266718e-42	0	RPL27
NACA	1.0458269495146e-46	0.306798614702968	0.751	0.655	6.2936819994839e-42	0	NACA
RPL36	6.39208467147332e-45	0.183489523246242	0.986	0.954	3.84669263444593e-40	0	RPL36
MAN1A1	2.06754436162365e-44	0.336010350256802	0.514	0.443	1.2442275213815e-39	0	MAN1A1
EEF2	3.47063122305284e-43	0.198986115465691	0.72	0.674	2.08859116372097e-38	0	EEF2
SNHG29	5.13675047510509e-41	0.143377203747072	0.779	0.732	3.09124506841349e-36	0	SNHG29
RPS12	2.86627640173984e-38	0.145734158818809	0.988	0.968	1.72489647580302e-33	0	RPS12
NEAT1	4.85210751593424e-35	0.130904942105175	0.377	0.341	2.91994978201406e-30	0	NEAT1
FAU	7.53147258448329e-35	0.134831003945852	0.816	0.729	4.5323648866162e-30	0	FAU
SNHG8	8.72446579458479e-35	0.317520111727593	0.641	0.564	5.25029627052318e-30	0	SNHG8
TCF4	1.8603640817361e-34	0.182592954918464	0.481	0.439	1.11954850074797e-29	0	TCF4
FAM30A	6.84841896490155e-34	0.272949665954723	0.633	0.563	4.12131004888811e-29	0	FAM30A
RPL18	9.81646736812448e-34	0.181486470993939	0.918	0.861	5.90745189746363e-29	0	RPL18
NOP53	1.23095125130186e-33	0.188618003030864	0.45	0.396	7.40774153520949e-29	0	NOP53
AC243919.1	2.11605219044527e-33	0.0414426853409147	0.635	0.646	1.27341904768806e-28	0	AC243919.1
MT-TV	2.97700035662431e-33	0.116820105433843	0.305	0.25	1.79152904461295e-28	0	MT-TV
RPS5	3.85125545884179e-33	0.157552577989605	0.897	0.825	2.3176470225764e-28	0	RPS5
PNISR	5.80423325069913e-32	0.234996762544424	0.421	0.369	3.49292952793823e-27	0	PNISR
FLT3	1.29675443315182e-31	0.00129210533676627	0.301	0.269	7.80373850326432e-27	0	FLT3
SATB1	1.35168396985732e-30	0.180839625431446	0.38	0.333	8.13429896220438e-26	0	SATB1
BCL11A	1.39288334120611e-30	0.221345496561734	0.362	0.334	8.38223265904425e-26	0	BCL11A
RPS21	3.20775368653289e-30	0.129209057595914	0.972	0.932	1.93039409101863e-25	0	RPS21
SLC25A6	3.789511203684e-30	0.159864875699266	0.559	0.523	2.28048994726499e-25	0	SLC25A6
LSP1	1.076749241458e-29	0.21946134092073	0.486	0.45	6.47976926017009e-25	0	LSP1
ATRX	1.62300237966787e-28	0.235382620247778	0.323	0.295	9.76706602060329e-24	0	ATRX
KMT2A	1.31900989121039e-27	0.174852878214281	0.513	0.468	7.93766962431501e-23	0	KMT2A
GPX1	3.55564811957247e-27	0.217936465413072	0.606	0.545	2.13975348187751e-22	0	GPX1
EIF3F	2.14525826674747e-26	0.0928706094672864	0.464	0.443	1.29099497234596e-21	0	EIF3F
CD34	4.6209619963311e-25	0.168013974480985	0.269	0.231	2.78084871977209e-20	0	CD34
LUC7L3	6.12633268176101e-25	0.115794777265454	0.381	0.36	3.68676574455696e-20	0	LUC7L3
MED13L	9.13799439169699e-25	0.000907564489011525	0.301	0.292	5.49915364497933e-20	0	MED13L
EIF3K	1.80249282105619e-24	0.147449683352325	0.303	0.307	1.0847221547834e-19	0	EIF3K
SYNGR1	1.01942053433539e-23	0.223154431110305	0.342	0.304	6.13477083357693e-19	0	SYNGR1
RPS6KA1	1.47039860404204e-23	0.0855896087529169	0.351	0.332	8.84871175926461e-19	0	RPS6KA1
RPL29	2.1320815148242e-23	0.134820441848142	0.89	0.83	1.28306533480606e-18	0	RPL29
HLA-DPB1	2.75536016581537e-23	0.209200539731832	0.29	0.266	1.65814819418603e-18	0	HLA-DPB1
SLC38A1	5.16447827626355e-23	0.0643379040483572	0.416	0.398	3.10793138187264e-18	0	SLC38A1
UPF2	7.96293185682265e-23	0.157980722003847	0.283	0.257	4.7920127621173e-18	0	UPF2
NCKAP1L	8.08757411286224e-23	0.0830226993978462	0.276	0.263	4.86702122537937e-18	0	NCKAP1L
HIGD2A	1.06840272708949e-22	0.182242236285432	0.252	0.251	6.42954077135183e-18	0	HIGD2A
EIF3H	1.22764459733705e-22	0.13475931703626	0.366	0.353	7.38784242231465e-18	0	EIF3H
CD74	1.23134242403264e-22	0.155753528530024	0.793	0.755	7.41009557358602e-18	0	CD74
INPP5D	1.33326652622722e-22	0.0629689098707156	0.33	0.313	8.02346462818279e-18	0	INPP5D
YBX3	2.01875631349467e-22	0.141049620465823	0.453	0.418	1.21486736189796e-17	0	YBX3
RPL24	2.94685224484082e-22	0.215024225329331	0.714	0.636	1.77338621242276e-17	0	RPL24
LRMP	3.47904757323562e-22	0.24281711128653	0.42	0.382	2.09365603909746e-17	0	LRMP
ZEB2	3.75404882123824e-22	0.0701277867594097	0.307	0.282	2.25914904013296e-17	0	ZEB2
LMO2	4.16553064683191e-22	0.0647880029313841	0.276	0.256	2.50677468795698e-17	0	LMO2
GALNT2	4.7234804656066e-22	0.0999178953233548	0.322	0.306	2.8425433093974e-17	0	GALNT2
ESYT2	6.09252337566934e-22	0.097293473933338	0.291	0.28	3.66641964224405e-17	0	ESYT2
TTC3	6.89090444341296e-22	0.100386002225489	0.365	0.348	4.14687738500148e-17	0	TTC3
BAALC	1.14777834681851e-21	0.102173870896752	0.288	0.253	6.90721531331911e-17	0	BAALC
EEF1B2	1.58613552483751e-21	0.155600846372316	0.757	0.704	9.54520497491966e-17	0	EEF1B2
EIF3E	2.1788029212155e-21	0.145054293479508	0.385	0.37	1.31118180995827e-16	0	EIF3E
DAD1	2.17943912853236e-21	0.241809607118256	0.41	0.383	1.31156467315949e-16	0	DAD1
NFRKB	2.60932169620778e-21	0.0602639246783756	0.497	0.483	1.57026370356088e-16	0	NFRKB
RPSA	3.0599845725429e-21	0.0585039428957996	0.958	0.923	1.84146811591059e-16	0	RPSA
SNHG6	3.25084403478388e-21	0.190655718462973	0.671	0.602	1.95632543169259e-16	0	SNHG6
COMMD6	3.34417416826661e-21	0.292096936962633	0.375	0.346	2.01249057272116e-16	0	COMMD6
RPS2	4.79698109793066e-21	0.0224786917332294	0.885	0.869	2.88677525492369e-16	0	RPS2
DDX17	5.1639694509466e-21	0.115637275071267	0.427	0.402	3.10762517588515e-16	0	DDX17
GSN	5.36516296021855e-21	0.0331876872133618	0.263	0.257	3.22870141782992e-16	0	GSN
BTF3	5.88823797232782e-21	0.211007973369888	0.645	0.585	3.54348272936716e-16	0	BTF3
ZFAS1	7.93198896447416e-21	0.197729005691504	0.43	0.398	4.7733916389309e-16	0	ZFAS1
HCST	9.12281009207529e-21	0.112497527453729	0.312	0.28	5.49001588530999e-16	0	HCST
AKAP9	3.03761337003233e-20	0.173476158049943	0.393	0.364	1.82800534995175e-15	0	AKAP9
CAPNS1	3.56651872280011e-20	0.00410847072000875	0.298	0.299	2.14629530219388e-15	0	CAPNS1
ITM2B	5.22580319457495e-20	0.0711389773663402	0.278	0.27	3.14483610446326e-15	0	ITM2B
RSF1	8.0876255939246e-20	0.0815312498599197	0.326	0.312	4.86705220616788e-15	0	RSF1
HLA-DRA	9.61187040329117e-20	0.0627146827154412	0.706	0.665	5.78432748999659e-15	0	HLA-DRA
PHIP	1.46218211040236e-19	0.00501987018112815	0.285	0.298	8.79926572219035e-15	0	PHIP
NREP	1.84216205566694e-19	0.185834624319377	0.31	0.296	1.10859470347981e-14	0	NREP
PRSS57	2.15117013787187e-19	0.0817807050402133	0.331	0.303	1.29455267726991e-14	0	PRSS57
RPL38	2.39645736358333e-19	0.0970667014304958	0.919	0.886	1.44216407683081e-14	0	RPL38
CSKMT	2.45300312273993e-19	0.107622764110902	0.48	0.463	1.47619274923366e-14	0	CSKMT
FLI1	2.59067913035726e-19	0.126617802607627	0.355	0.34	1.5590447938577e-14	0	FLI1
RTRAF	2.62416143970857e-19	0.106462034076656	0.233	0.252	1.57919411280222e-14	0	RTRAF
FERMT3	2.72087780198098e-19	0.0258073546244042	0.345	0.337	1.63739705245414e-14	0	FERMT3
HLA-DPA1	3.19272713861307e-19	0.16897458418865	0.304	0.281	1.92135126474596e-14	0	HLA-DPA1
RPL8	4.14853024602962e-19	0.138268024369935	0.899	0.853	2.49654401675817e-14	0	RPL8
SRSF5	4.59549483865199e-19	0.0490736152450193	0.425	0.419	2.76552283895238e-14	0	SRSF5
SERPINB1	5.09095127551804e-19	0.19704768620613	0.27	0.235	3.063683568094e-14	0	SERPINB1
PLXNB2	6.95245458328018e-19	0.0275977016801434	0.298	0.282	4.18391764367218e-14	0	PLXNB2
COPS9	7.06519499926433e-19	0.110982503612669	0.237	0.259	4.25176369860728e-14	0	COPS9
APRT	8.31617872947092e-19	0.148498349163414	0.354	0.334	5.0045931976083e-14	0	APRT
AIF1	1.16548423624922e-18	0.139367538573201	0.397	0.382	7.01376758532418e-14	0	AIF1
UBA52	2.18185001309778e-18	0.105806649193291	0.874	0.817	1.31301551938212e-13	0	UBA52
LRRFIP1	2.46619723260168e-18	0.0421609897762465	0.287	0.29	1.48413283260736e-13	0	LRRFIP1
SNHG5	2.48102704115391e-18	0.164865405795821	0.394	0.38	1.49305726309601e-13	0	SNHG5
SH3KBP1	2.52762288314888e-18	0.167391760875671	0.339	0.331	1.52109817485016e-13	0	SH3KBP1
KLF6	3.15176634336546e-18	0.0241816820402296	0.482	0.464	1.8967014677739e-13	0	KLF6
UBE4A	3.25400222782711e-18	0.0744082644507562	0.298	0.295	1.95822600068408e-13	0	UBE4A
OFD1	3.62356517160655e-18	0.160041605060729	0.272	0.253	2.1806252846211e-13	0	OFD1
WASF2	5.92996997913502e-18	0.199854063730114	0.32	0.304	3.56859663374366e-13	0	WASF2
TOP2B	6.09299010716441e-18	0.02922305996786	0.499	0.496	3.66670051659047e-13	0	TOP2B
EIF2S3	6.1205105267741e-18	0.00966454846512343	0.509	0.501	3.68326202990739e-13	0	EIF2S3
CELF2	6.66473976034173e-18	0.0324148641283233	0.321	0.313	4.01077374037605e-13	0	CELF2
FOXP1	8.18949092613016e-18	0.0571860314221366	0.367	0.358	4.92835374443587e-13	0	FOXP1
MT-CO1	8.60932466435407e-18	0.0169209193319793	0.78	0.77	5.18100548976163e-13	0	MT-CO1
EIF4B	1.23740255541579e-17	0.0259216259460806	0.364	0.363	7.44656483823666e-13	0	EIF4B
GMFG	1.30596202074963e-17	0.152360819712663	0.741	0.671	7.8591488446692e-13	0	GMFG
C6orf62	1.47644147716843e-17	0.00185461933062703	0.263	0.275	8.88507716545191e-13	0	C6orf62
MRPS21	2.21461879483977e-17	0.0352124812779455	0.232	0.264	1.33273544454663e-12	0	MRPS21
LAPTM5	2.57141147486753e-17	0.190222627020264	0.46	0.428	1.54744971146053e-12	0	LAPTM5
C4orf3	2.66910068603327e-17	0.0624720545802362	0.234	0.258	1.60623810184796e-12	0	C4orf3
ZBTB44	2.82372018238345e-17	0.113773676473245	0.805	0.764	1.69928656855654e-12	0	ZBTB44
DPM3	2.97276331597064e-17	0.136267484411709	0.284	0.296	1.78897923591797e-12	0	DPM3
FXYD5	3.70614184678332e-17	0.0071776820303231	0.257	0.277	2.23031910197573e-12	0	FXYD5
TNRC6B	4.66294661279932e-17	0.0758147669248277	0.272	0.254	2.8061146421165e-12	0	TNRC6B
CD99	6.81726017201751e-17	0.000583894544667229	0.276	0.288	4.10255899891842e-12	0	CD99
MEF2C	9.04277869988006e-17	0.158604213479288	0.339	0.325	5.44185379380082e-12	0	MEF2C
ETS2	1.09961191966978e-16	0.119904723677893	0.291	0.282	6.6173545713808e-12	0	ETS2
SOX4	1.19115403990346e-16	0.0742848631483648	0.637	0.598	7.16824589673502e-12	0	SOX4
BAHCC1	1.34756468621962e-16	0.0651495104946744	0.273	0.26	8.10950952520108e-12	0	BAHCC1
IRF2BP2	2.21204226471955e-16	0.137444224317101	0.378	0.359	1.33118491448558e-11	0	IRF2BP2
SRSF11	2.8817969313761e-16	0.145164399915915	0.333	0.328	1.73423657533282e-11	0	SRSF11
S100A4	2.89175237489539e-16	0.034553370370209	0.467	0.44	1.74022766168829e-11	0	S100A4
VPS26B	3.77158179595088e-16	0.00697398700139429	0.371	0.369	2.26970020898528e-11	0	VPS26B
SNHG25	4.15081322978542e-16	0.0906379994284272	0.793	0.779	2.49791789355257e-11	0	SNHG25
COX5B	4.86791999105597e-16	0.118808082700103	0.33	0.352	2.92946557141757e-11	0	COX5B
TSC22D3	4.88299495614148e-16	0.00878762978920444	0.294	0.291	2.93853753465638e-11	0	TSC22D3
NUMA1	5.47581743729715e-16	0.027239180806315	0.249	0.253	3.29529217559105e-11	0	NUMA1
PSMB6	5.50360206515463e-16	0.0375331828851473	0.241	0.274	3.3120126867894e-11	0	PSMB6
CLNS1A	6.98386327059304e-16	0.0884569003141138	0.27	0.281	4.20281907761019e-11	0	CLNS1A
ZFP36L2	6.99415604242599e-16	0.0679257286451516	0.491	0.481	4.20901316477154e-11	0	ZFP36L2
CCDC88A	7.45975944898297e-16	0.0261581708880203	0.395	0.394	4.48920863880346e-11	0	CCDC88A
POLR2F	8.94008890147963e-16	0.058940362680665	0.275	0.301	5.38005610002143e-11	0	POLR2F
ATP5MC1	1.11927535399999e-15	0.00114877755946008	0.272	0.312	6.73568715283652e-11	0	ATP5MC1
ITGAE	1.12587035020118e-15	0.015196321648923	0.217	0.253	6.77537518047566e-11	0	ITGAE
HSPB1	1.33334102886762e-15	0.215524394924613	0.282	0.258	8.02391297762247e-11	0	HSPB1
SEPTIN6	1.52612249887318e-15	0.109008027896866	0.279	0.274	9.1840525859689e-11	0	SEPTIN6
EID1	1.91743536781434e-15	0.0308830436996381	0.24	0.253	1.15389342999699e-10	0	EID1
CELF1	1.93526653052351e-15	0.0165229937923346	0.257	0.261	1.16462404540374e-10	0	CELF1
RPL14	2.03259073440846e-15	0.11276317331925	0.797	0.755	1.22319277805967e-10	0	RPL14
SEM1	2.12765919506152e-15	0.0659400024028058	0.366	0.4	1.28040402699608e-10	0	SEM1
RPS27L	2.2555285815123e-15	0.00289294087121417	0.222	0.254	1.35735454506829e-10	0	RPS27L
IFITM2	2.99236633399585e-15	0.0897882226672362	0.57	0.54	1.80077613613536e-10	0	IFITM2
NRIP1	3.20244576457658e-15	0.040284197357279	0.311	0.317	1.92719983666454e-10	0	NRIP1
EIF3G	3.34110902794471e-15	0.0624913082286067	0.253	0.253	2.01064600192685e-10	0	EIF3G
GLRX	5.90251986912346e-15	0.0716768759500737	0.237	0.262	3.55207743203981e-10	0	GLRX
ATP5F1C	7.33704501395134e-15	0.0715454348578182	0.262	0.281	4.41536031894578e-10	0	ATP5F1C
CHD4	7.62448478283284e-15	0.0329979947718142	0.334	0.339	4.58833869746097e-10	0	CHD4
PSMB4	8.73916701359612e-15	0.0326061629104335	0.313	0.329	5.25914331711201e-10	0	PSMB4
MRPL33	9.92635083189342e-15	0.0997840106833763	0.286	0.3	5.97357866712514e-10	0	MRPL33
GYPC	1.59170418618909e-14	0.0762897835522871	0.371	0.356	9.57871662206731e-10	0	GYPC
ARGLU1	2.15628699391525e-14	0.000166000201098138	0.256	0.269	1.29763195006826e-09	0	ARGLU1
SEC61G	2.2138892677404e-14	0.0136998336120693	0.262	0.295	1.3322964224335e-09	0	SEC61G
ARPC1B	2.72367411895204e-14	0.0432758173092578	0.255	0.275	1.63907984804415e-09	0	ARPC1B
FDFT1	3.28057470028079e-14	0.0250053356154087	0.253	0.277	1.97421704888198e-09	0	FDFT1
GPX4	3.47951151124333e-14	0.0554625660603818	0.303	0.319	2.09393523235113e-09	0	GPX4
MYCBP2	4.83114857244575e-14	0.096217758139667	0.252	0.241	2.90733689941213e-09	0	MYCBP2
ROCK1	6.45014666789633e-14	0.0988914379788699	0.251	0.25	3.88163376327333e-09	0	ROCK1
SUN2	8.86272121316653e-14	0.0280285751084168	0.321	0.309	5.33349699887149e-09	0	SUN2
SRSF6	1.20869455887274e-13	0.00107561815334689	0.235	0.253	7.27380298584026e-09	0	SRSF6
NEDD8	1.6302305076402e-13	0.00285839914856512	0.377	0.415	9.81056417192794e-09	0	NEDD8
GNA15	2.29991206948717e-13	0.12609186655528	0.253	0.246	1.38406408429668e-08	0	GNA15
SSBP2	2.48830157148822e-13	0.0265339602449104	0.295	0.3	1.49743500270589e-08	0	SSBP2
TRMT112	2.94521289417681e-13	0.00113936745071341	0.265	0.299	1.77239966758666e-08	0	TRMT112
SPN	3.28363576324072e-13	0.0426534797163824	0.262	0.258	1.97605916596063e-08	0	SPN
THOC2	3.31644635774387e-13	0.0718565372501114	0.253	0.252	1.99580425362668e-08	0	THOC2
PARVG	4.34146758418943e-13	0.0593971620774876	0.288	0.286	2.61265177748936e-08	0	PARVG
APEX1	4.59497887564348e-13	0.0357474960809627	0.304	0.314	2.76521233757349e-08	0	APEX1
XBP1	4.76750620399625e-13	0.100041274942935	0.36	0.353	2.8690375585029e-08	0	XBP1
NAP1L1	5.91348394314148e-13	0.0760457259361376	0.621	0.599	3.55867550214311e-08	0	NAP1L1
IGHM	6.49136954318346e-13	0.0157784170506816	0.605	0.57	3.90644127739237e-08	0	IGHM
EIF3D	8.7026198054518e-13	0.0128074997838652	0.361	0.367	5.23714957272284e-08	0	EIF3D
HSP90AB1	8.97221227836018e-13	0.0720918746974633	0.684	0.633	5.39938762699437e-08	0	HSP90AB1
TKT	1.21808868848334e-12	0.0565761741860356	0.414	0.398	7.33033591842391e-08	0	TKT
SNX19	1.59258411070163e-12	0.0134418255889703	0.255	0.263	9.58401191979133e-08	0	SNX19
ATP5PO	1.6529112745077e-12	0.0527562386870744	0.317	0.345	9.9470547588599e-08	0	ATP5PO
AP2M1	1.78400023546062e-12	0.0363191830454934	0.261	0.269	1.07359350169785e-07	0	AP2M1
TOMM7	2.66339321545921e-12	0.0237763389619881	0.38	0.387	1.6028034031312e-07	0	TOMM7
ARCN1	3.15193398229688e-12	0.0302025579611735	0.251	0.273	1.89680235120644e-07	0	ARCN1
CXCR4	4.1892153946395e-12	0.0147976928271978	0.329	0.336	2.5210279323401e-07	0	CXCR4
ATP6V1G1	4.90327731627257e-12	0.0473454256340557	0.245	0.264	2.95074325615967e-07	0	ATP6V1G1
GTF3A	5.52469428535963e-12	0.0557023454338872	0.313	0.32	3.32470577398657e-07	0	GTF3A
SEC62	6.08151550517206e-12	0.0792733087832489	0.257	0.27	3.6597952158575e-07	0	SEC62
BCAT1	9.99250039959741e-12	0.0911526386381554	0.249	0.261	6.01338681547372e-07	0	BCAT1
THYN1	2.33364145804936e-11	0.0693295095420725	0.297	0.307	1.40436209303953e-06	0	THYN1
DYNLL1	2.39163638601563e-11	0.0472540859677153	0.31	0.336	1.43926286074034e-06	0	DYNLL1
PAPOLA	2.73471981301295e-11	0.0248687626816215	0.231	0.25	1.64572703627306e-06	0	PAPOLA
ATP5MC2	5.24090487771664e-11	0.137757327153454	0.688	0.64	3.15392414636109e-06	0	ATP5MC2
ACTG1	7.38552651585663e-11	0.0120324396676468	0.892	0.858	4.44453600197736e-06	0	ACTG1
CDK6	9.29989931535812e-11	0.0605397701934625	0.288	0.296	5.59658640898936e-06	0	CDK6
RPL22	9.35399361324831e-11	0.0609883940708595	0.909	0.881	5.6291398165167e-06	0	RPL22
CD79B	1.14938179231085e-10	0.0948971747580347	0.377	0.359	6.91686468794744e-06	0	CD79B
EIF3M	1.39659888847229e-10	0.0167829418918966	0.275	0.288	8.40459245093741e-06	0	EIF3M
PRPF40A	1.70094717408381e-10	0.0435044552354298	0.247	0.255	1.02361299989189e-05	0	PRPF40A
NDUFB8	1.85766461329905e-10	0.0342635304363341	0.325	0.35	1.11792398763724e-05	0	NDUFB8
SH3BGRL3	2.15014140489053e-10	0.0761112183153081	0.685	0.637	1.29393359604907e-05	0	SH3BGRL3
CSDE1	2.27704611793849e-10	0.046759647279808	0.37	0.371	1.37030358331421e-05	0	CSDE1
GNG11	5.38050475627501e-10	0.166532533121046	0.409	0.383	3.23793395727874e-05	0	GNG11
ATP5F1E	7.63668878971897e-10	0.050125044472332	0.698	0.66	4.59568294676498e-05	0	ATP5F1E
SEC61B	9.62423108635053e-10	0.0195958312722195	0.335	0.362	5.79176602545488e-05	0	SEC61B
RCSD1	1.15734721070117e-09	0.038102835160436	0.354	0.357	6.96479977927858e-05	0	RCSD1
UBE2L3	1.23898212023472e-09	0.0662959728000958	0.325	0.345	7.4560705013605e-05	0	UBE2L3
H3F3A	1.34934385229124e-09	0.0515849204576759	0.705	0.658	8.12021636870346e-05	0	H3F3A
FTL	1.77987188248802e-09	0.0086800727766847	0.638	0.61	0.000107110910016246	0	FTL
CCNI	1.79766415135899e-09	0.0875424571206627	0.472	0.465	0.000108181630964632	0	CCNI
TALDO1	2.01278927370193e-09	0.0728212693915746	0.396	0.395	0.000121127645702108	0	TALDO1
RPS25	2.27509849087785e-09	0.114140758913118	0.761	0.72	0.000136913152082538	0	RPS25
SOD1	4.5306179745228e-09	0.0683402732441678	0.374	0.389	0.000272648059088808	0	SOD1
SEPTIN9	5.09142553112244e-09	0.0164450501690481	0.302	0.317	0.000306396897037417	0	SEPTIN9
OST4	5.41964578729867e-09	0.0457989068958691	0.369	0.385	0.000326148863833847	0	OST4
ST13	6.30160511790886e-09	0.0405344720357095	0.337	0.342	0.000379224294390637	0	ST13
PSME1	6.68636275474133e-09	0.156568821509055	0.492	0.47	0.000402378624217578	0	PSME1
PPIB	6.99873302845721e-09	0.0128558255378985	0.36	0.38	0.000421176754919527	0	PPIB
UQCRB	2.00006677013442e-08	0.141423525767408	0.495	0.48	0.00120362018159919	0	UQCRB
NDUFA1	5.37414977317351e-08	0.0528635761065881	0.39	0.416	0.00323410959199809	0	NDUFA1
NONO	5.45934418801331e-08	0.000581462052032133	0.311	0.331	0.00328537873890453	0	NONO
UQCRH	7.47760533861492e-08	0.0682004296851813	0.396	0.412	0.00449994811672507	0	UQCRH
PFDN5	9.51336610221919e-08	0.0974860278982557	0.63	0.603	0.00572504858665449	0	PFDN5
LAT2	1.07408817337954e-07	0.13038088478593	0.441	0.422	0.00646375521858076	0	LAT2
NDUFS5	1.15566564025137e-07	0.0208766417221535	0.392	0.419	0.0069546802564687	0	NDUFS5
NIBAN3	2.02551833101384e-07	0.0995306522194168	0.301	0.305	0.0121893667642082	0	NIBAN3
TXN	3.07244298808959e-07	0.0620608608152806	0.38	0.403	0.0184896546580244	0	TXN
CLIC1	4.69552306409118e-07	0.0795220974556727	0.428	0.429	0.0282571882473943	0	CLIC1
PARP1	1.64755580979344e-06	0.0279892490283116	0.5	0.499	0.0991482610775593	0	PARP1
SNRPE	4.43571525908762e-06	0.0114077900879255	0.377	0.403	0.266936908576634	0	SNRPE
SNU13	4.53655395385005e-06	0.0403126932248887	0.377	0.397	0.273005280388742	0	SNU13
COX4I1	1.22880589657215e-05	0.13693080735683	0.63	0.603	0.739483100498152	0	COX4I1
RPL36AL	1.34437444198046e-05	0.0203956178928211	0.402	0.428	0.809031095439418	0	RPL36AL
CD79A	1.48574780054178e-05	0.0869777413308426	0.389	0.375	0.894108168888036	0	CD79A
CD81	2.30216901055045e-05	0.00623399942669112	0.331	0.346	1	0	CD81
DBI	5.67608321942581e-05	0.0329012519408058	0.395	0.411	1	0	DBI
NDUFB2	0.000127658312756055	0.0154658483382262	0.427	0.453	1	0	NDUFB2
ACTR2	0.000179557507436405	0.00599253270650335	0.406	0.419	1	0	ACTR2
UQCR11	0.00021721016687737	0.0946275410504178	0.486	0.478	1	0	UQCR11
UHRF1	0.000263795655628322	0.0654596938553462	0.484	0.473	1	0	UHRF1
ARPC3	0.000538372403151813	0.0325659161849172	0.525	0.516	1	0	ARPC3
SON	0.00056241513717332	0.0109581992343237	0.452	0.459	1	0	SON
SRP14	0.00130046767144426	0.0905861619978272	0.593	0.563	1	0	SRP14
ATP5MF	0.00276160360129031	0.0738229203413252	0.507	0.511	1	0	ATP5MF
ATP5F1B	0.00369750487375512	0.00913893548803557	0.509	0.51	1	0	ATP5F1B
LDHB	0.00929910124238217	0.0268921037874716	0.462	0.465	1	0	LDHB
VPREB3	0	2.01316448904325	0.546	0.137	0	1	VPREB3
VPREB1	0	1.56095154102515	0.709	0.332	0	1	VPREB1
CD24	0	1.47997195539737	0.497	0.135	0	1	CD24
IGLL1	0	1.471927419555	0.674	0.265	0	1	IGLL1
CD79A1	0	1.30932410451199	0.693	0.327	0	1	CD79A
CD79B1	0	1.2422592785308	0.699	0.308	0	1	CD79B
NIBAN31	0	1.22047711363655	0.603	0.257	0	1	NIBAN3
CD52	0	1.20774462732065	0.736	0.426	0	1	CD52
DNTT1	0	0.955565481512924	0.816	0.469	0	1	DNTT
COMMD61	0	0.819233579257977	0.636	0.305	0	1	COMMD6
RPL311	0	0.669822522619826	0.993	0.857	0	1	RPL31
RPL151	0	0.656673321038457	0.985	0.828	0	1	RPL15
RPS271	0	0.650403205081047	1	0.934	0	1	RPS27
RPS71	0	0.627347809824117	0.93	0.644	0	1	RPS7
RPL23A1	0	0.559787973965395	0.972	0.736	0	1	RPL23A
TPT11	0	0.537397602105131	0.997	0.942	0	1	TPT1
RPL211	0	0.522613415151323	0.981	0.764	0	1	RPL21
ATP5MG1	0	0.472717839812823	0.998	0.906	0	1	ATP5MG
RPS27A1	0	0.468142637626045	0.994	0.878	0	1	RPS27A
RPS191	0	0.451891730662188	1	0.978	0	1	RPS19
RPL411	0	0.356133327044557	0.999	0.953	0	1	RPL41
RPS20P10	1.45053918720082e-317	0.767774508739695	0.506	0.207	8.72919977465579e-313	1	RPS20P10
RPL371	5.56145242711753e-313	0.430928024304188	0.994	0.874	3.34682645611506e-308	1	RPL37
CD811	7.34818592217952e-309	0.944738084232486	0.619	0.3	4.42206480610842e-304	1	CD81
SERF21	1.51163770694488e-301	0.480375909464158	0.974	0.773	9.09688455662362e-297	1	SERF2
RPS181	1.22901035984054e-298	0.479057625626846	0.999	0.931	7.39606144448436e-294	1	RPS18
RPL101	6.43897222077431e-284	0.426581719488971	0.991	0.881	3.87490909273977e-279	1	RPL10
RCSD11	4.91903561110545e-271	0.807868642519284	0.615	0.316	2.96022644040715e-266	1	RCSD1
EBF1	7.90334703761359e-270	0.9640328309512	0.387	0.139	4.75615521376548e-265	1	EBF1
CXCR41	7.39571232040826e-269	0.775585722043258	0.592	0.294	4.45066571729849e-264	1	CXCR4
RPL341	4.4444624079051e-264	0.438284297154782	0.992	0.907	2.67463303245321e-259	1	RPL34
SELL	5.14761516503341e-262	0.910750327682743	0.362	0.121	3.09778333016545e-257	1	SELL
RPL36A1	7.76988351121805e-262	0.488512047601697	0.974	0.805	4.67583819821591e-257	1	RPL36A
IGHM1	5.70977496625189e-258	0.556813001446017	0.824	0.535	3.43608547694072e-253	1	IGHM
UBB	2.65580371622645e-256	0.507136148666004	0.83	0.549	1.59823611838791e-251	1	UBB
LAPTM51	3.98713289201343e-256	0.678440033832628	0.687	0.392	2.39941670308477e-251	1	LAPTM5
TMSB4X	2.87604613428923e-249	0.639818298523722	0.962	0.793	1.73077580315392e-244	1	TMSB4X
RPL121	1.45418152135928e-247	0.52187128997922	0.874	0.612	8.75111897738802e-243	1	RPL12
GNG111	2.92156876113568e-246	0.74208367647836	0.635	0.347	1.75817086476384e-241	1	GNG11
RPL91	7.03810047444424e-245	0.475494706289072	0.939	0.722	4.2354584845158e-240	1	RPL9
RPS4X1	9.02503869875537e-245	0.428511960418574	0.982	0.849	5.43117803852399e-240	1	RPS4X
EIF3L	2.48655053102922e-243	0.805074088646879	0.462	0.199	1.49638124406807e-238	1	EIF3L
RPS231	8.10984305404816e-243	0.414080109830916	0.986	0.869	4.88042245149564e-238	1	RPS23
AC022400.6	1.42265606581136e-241	0.661209717610214	0.436	0.189	8.56140193844621e-237	1	AC022400.6
RPS141	2.06112271203458e-238	0.362275528771558	0.986	0.845	1.24036303687529e-233	1	RPS14
RPS15A1	6.66611601248473e-235	0.389520565563509	0.93	0.709	4.01160195515319e-230	1	RPS15A
MAN1A11	8.44585378462139e-233	0.542324014203317	0.695	0.415	5.08263034904731e-228	1	MAN1A1
ZCCHC7	2.71668707727048e-230	0.741565442244216	0.452	0.201	1.6348751162306e-225	1	ZCCHC7
SON1	1.25881992358916e-228	0.525358730987833	0.697	0.42	7.57545241816721e-224	1	SON
AL713998.1	3.1021988445541e-228	0.892624027868622	0.345	0.121	1.86687224266421e-223	1	AL713998.1
RPS101	6.30484485719445e-227	0.323255963766981	0.977	0.803	3.79419258661105e-222	1	RPS10
GLRX1	5.60322010134347e-224	0.789492558513585	0.48	0.223	3.37196182478749e-219	1	GLRX
RPL241	2.03211853983598e-223	0.430887212611553	0.863	0.613	1.22290861608789e-218	1	RPL24
AKAP91	4.34907820232577e-223	0.694822545524357	0.603	0.331	2.61723177137762e-218	1	AKAP9
PAX5	2.07634654917275e-220	0.801347536908868	0.504	0.248	1.24952458982667e-215	1	PAX5
NACA1	3.06895590516609e-217	0.332999241292573	0.877	0.636	1.8468669741699e-212	1	NACA
RPL13A1	3.33386152490264e-215	0.275359390457114	0.996	0.937	2.00628452707116e-210	1	RPL13A
MSI2	1.14066445945571e-212	0.75523250543256	0.375	0.15	6.86440465055853e-208	1	MSI2
H3F3A1	9.33424774237747e-212	0.467573645774079	0.875	0.632	5.61725694888534e-207	1	H3F3A
RPL111	4.51352270290178e-211	0.345197159162774	0.985	0.868	2.71619282737926e-206	1	RPL11
LEF1	1.68020316071569e-210	0.82106255412572	0.316	0.112	1.0111294600871e-205	1	LEF1
BLNK	7.15907550591718e-209	0.639874906058611	0.4	0.175	4.3082600487059e-204	1	BLNK
RPS171	9.64686523716879e-209	0.354612908872042	0.964	0.787	5.8053870310758e-204	1	RPS17
TCF3	2.06324649033067e-207	0.705361867259412	0.5	0.247	1.24164110541609e-202	1	TCF3
FAM30A1	3.97569074658537e-207	0.405887963486054	0.795	0.538	2.39253093438761e-202	1	FAM30A
FAU1	1.96239464041076e-206	0.320306826947237	0.925	0.713	1.18094947065279e-201	1	FAU
AL450405.1	3.72432870811093e-206	0.488398516603569	0.395	0.18	2.24126377325408e-201	1	AL450405.1
EEF1A11	1.8816495124123e-205	0.252537256706853	0.999	0.986	1.1323578600746e-200	1	EEF1A1
RPS201	1.00105112753387e-204	0.321811200885116	0.97	0.802	6.02422558038609e-200	1	RPS20
WASF21	1.51418585379857e-203	0.561635038545264	0.517	0.272	9.11221904957442e-199	1	WASF2
RUBCNL	2.69544308636923e-201	0.682846508994559	0.345	0.137	1.62209069494614e-196	1	RUBCNL
EEF1G1	4.8689731512825e-200	0.298285887379665	0.912	0.693	2.93009935271029e-195	1	EEF1G
RPL191	8.05442206855027e-200	0.349591361211724	0.988	0.877	4.84707065663286e-195	1	RPL19
SOX41	1.48948321860228e-197	0.391294895563266	0.817	0.57	8.96356106122664e-193	1	SOX4
BCL11A1	5.48064442553738e-196	0.64277600478633	0.56	0.303	3.29819700884414e-191	1	BCL11A
MYB	4.73338278368955e-190	0.552074503485561	0.437	0.213	2.84850242539653e-185	1	MYB
PLAC8	1.56972817260987e-188	0.500311477692424	0.515	0.282	9.44646716994893e-184	1	PLAC8
SUN21	3.74026175292236e-188	0.316682209162959	0.497	0.281	2.25085212029114e-183	1	SUN2
SNHG61	2.07815181296452e-187	0.341558591031588	0.818	0.579	1.25061097952392e-182	1	SNHG6
RPS131	8.11809001354084e-187	0.341540342967398	0.983	0.877	4.88538538924874e-182	1	RPS13
COX6C	1.4502999295575e-186	0.304489659647391	0.747	0.507	8.72775994608409e-182	1	COX6C
ITGA4	3.54497263594014e-186	0.58102118525436	0.364	0.16	2.13332908258242e-181	1	ITGA4
TOP2B1	4.73691745607921e-185	0.393347431494604	0.707	0.463	2.85062955589391e-180	1	TOP2B
TXNIP	2.30376258616441e-184	0.257910731371771	0.6	0.377	1.38638128672788e-179	1	TXNIP
DDX171	2.50187596332666e-184	0.439664250718751	0.614	0.373	1.50560393597035e-179	1	DDX17
GIHCG	2.10967149048272e-183	0.550498718909827	0.422	0.207	1.26957920625759e-178	1	GIHCG
AC103591.3	2.87577591151778e-183	0.525224896982536	0.557	0.313	1.73061318579228e-178	1	AC103591.3
HLA-E	6.93830225570317e-182	0.0955935187188568	0.555	0.364	4.17540091445961e-177	1	HLA-E
RPS281	1.10560352624485e-181	0.273841747618132	0.997	0.952	6.6534114605889e-177	1	RPS28
RACK11	6.6417780635081e-181	0.325158791943306	0.942	0.76	3.99695562083854e-176	1	RACK1
VAMP8	1.50338782058549e-180	0.237167833053387	0.729	0.502	9.04723756550143e-176	1	VAMP8
LAT21	1.88851587700926e-180	0.404517130046778	0.633	0.392	1.1364899696254e-175	1	LAT2
ZFAS11	3.53461938320113e-180	0.333432431884118	0.597	0.372	2.12709859861661e-175	1	ZFAS1
INPP5D1	7.42124660981839e-180	0.297884624933152	0.494	0.287	4.46603199732261e-175	1	INPP5D
RPL301	3.60527654008357e-179	0.329053723915425	0.967	0.812	2.16961936905689e-174	1	RPL30
PAG1	1.52883730931369e-177	0.668493286105022	0.38	0.172	9.20039004371883e-173	1	PAG1
IRF2BP21	1.54642832359049e-177	0.443873705882737	0.565	0.33	9.30625100853518e-173	1	IRF2BP2
RPL391	4.33217470037429e-177	0.292408906729503	0.992	0.906	2.60705941293824e-172	1	RPL39
RPS151	1.75999518077739e-174	0.293441086728969	0.974	0.829	1.05914749984003e-169	1	RPS15
KMT2E	3.04219929716147e-174	0.451851208135338	0.429	0.222	1.8307651150388e-169	1	KMT2E
PNISR1	5.29619777150561e-174	0.276293750136027	0.562	0.348	3.18719885691436e-169	1	PNISR
BTF31	2.55786846786452e-172	0.258895221473957	0.787	0.564	1.53929966527619e-167	1	BTF3
GMFG1	5.74573942792436e-172	0.364380210828946	0.868	0.651	3.4577285303306e-167	1	GMFG
RPL71	7.5363053397694e-171	0.312709311247552	0.969	0.83	4.53527319041983e-166	1	RPL7
NAP1L11	2.9858426675046e-170	0.0727021771976664	0.765	0.576	1.79685025887759e-165	1	NAP1L1
NDUFA11	2.519803978755e-169	0.338375307162022	0.607	0.381	1.51639283637497e-164	1	NDUFA1
RPL36AL1	7.38343022020598e-169	0.303962638114283	0.617	0.393	4.44327447221776e-164	1	RPL36AL
ATP5F1E1	9.02056335752977e-169	0.236859817712895	0.848	0.637	5.42848482292784e-164	1	ATP5F1E
RPL42	7.21661564481625e-168	0.309725790462577	0.953	0.786	4.34288712889397e-163	1	RPL4
UBL5	1.44859910234166e-167	0.122938896846073	0.725	0.521	8.71752453798185e-163	1	UBL5
FOXP11	1.56925877503817e-167	0.413567976369238	0.552	0.329	9.44364238230218e-163	1	FOXP1
RPL231	2.09139427828497e-167	0.340748195519756	0.962	0.81	1.25858016272911e-162	1	RPL23
SSBP21	2.1029734591317e-165	0.493347874214872	0.488	0.27	1.26554839797087e-160	1	SSBP2
CCNI1	2.5557648544801e-164	0.277713512198553	0.656	0.436	1.53803373177758e-159	1	CCNI
COX6A1	4.87266359317538e-164	0.120417053103963	0.681	0.48	2.93232022373701e-159	1	COX6A1
SNHG81	1.68894398239476e-163	0.313110880355444	0.77	0.544	1.01638959916534e-158	1	SNHG8
SNHG51	1.07077873352334e-162	0.310507071507511	0.565	0.353	6.44383934047013e-158	1	SNHG5
AL360020.1	1.28372954245094e-162	0.535812883392202	0.388	0.192	7.72535601351549e-158	1	AL360020.1
COX7C	1.61790422669161e-162	0.188269069290295	0.74	0.531	9.73638584580745e-158	1	COX7C
OFD11	2.34316891246538e-162	0.53107975657567	0.436	0.227	1.41009561983254e-157	1	OFD1
TMA7	9.09388639789616e-162	0.0332528102233627	0.833	0.655	5.47260989538993e-157	1	TMA7
PTPRE	9.86144127402678e-162	0.560011644588513	0.332	0.148	5.93451674429658e-157	1	PTPRE
PFDN51	1.16482346698247e-161	0.163630406517584	0.785	0.579	7.00979114195379e-157	1	PFDN5
COX6B1	1.23108956080055e-161	0.163217526878399	0.703	0.497	7.40857386794162e-157	1	COX6B1
MACF1	1.90293282091899e-161	0.270138625031714	0.473	0.283	1.14516594230084e-156	1	MACF1
TMSB4XP4	1.24764400009666e-160	0.311156376730202	0.43	0.24	7.50819682818169e-156	1	TMSB4XP4
FLI11	1.89554584681217e-160	0.316667991631923	0.519	0.314	1.1407205351531e-155	1	FLI1
ETS21	2.49470672189681e-160	0.509454393914093	0.467	0.254	1.50128955817028e-155	1	ETS2
COX4I11	9.74796583498981e-159	0.143028406406141	0.78	0.58	5.86622835983852e-154	1	COX4I1
COX7A2	5.24306387391952e-158	0.253528052849378	0.571	0.364	3.15522340868603e-153	1	COX7A2
SRP141	1.38770787424981e-157	0.312434162417992	0.76	0.537	8.35108721644796e-153	1	SRP14
RPL35A1	2.34337885273039e-157	0.277024702620229	0.984	0.87	1.41022195978462e-152	1	RPL35A
UBC	1.79994126875679e-156	0.0801992136884886	0.669	0.482	1.08318665612515e-151	1	UBC
ROMO1	2.76594375284384e-156	0.255197107175226	0.703	0.484	1.6645172910239e-151	1	ROMO1
XIST	5.29717334773964e-156	0.0329647683103498	0.62	0.442	3.18778594893624e-151	1	XIST
NRIP11	7.3485708635882e-155	0.327104094213478	0.489	0.288	4.42229645999874e-150	1	NRIP1
UQCRB1	3.15422379505038e-154	0.273059126659025	0.668	0.453	1.89818033762337e-149	1	UQCRB
CDC42	7.18064661166062e-154	0.276422529897091	0.6	0.391	4.32124132443124e-149	1	CDC42
GAS51	7.4048305223167e-154	0.234557068630035	0.628	0.423	4.45615296002497e-149	1	GAS5
VPS26B1	1.4784164876382e-153	0.338621950386304	0.551	0.341	8.89696258095792e-149	1	VPS26B
PSME11	2.7823496219033e-153	0.260754790765477	0.656	0.444	1.67439017896518e-148	1	PSME1
MZB1	6.94238359453901e-153	0.509735538527216	0.389	0.197	4.17785702335763e-148	1	MZB1
GPX11	4.23231111305521e-152	0.0087342773416581	0.702	0.531	2.54696250472549e-147	1	GPX1
ARPC31	1.13710324437282e-150	0.179372232871581	0.689	0.49	6.8429736143112e-146	1	ARPC3
TCF41	4.06474823024753e-150	0.144574396103811	0.61	0.419	2.44612483748066e-145	1	TCF4
AC253572.2	8.43561615759526e-150	0.392169180866888	0.454	0.252	5.07646944747925e-145	1	AC253572.2
EIF3E1	2.20045634774717e-148	0.28423151337138	0.544	0.345	1.32421262551077e-143	1	EIF3E
CCDC88A1	2.31049941036325e-148	0.231224521944118	0.564	0.367	1.3904354401625e-143	1	CCDC88A
CDK61	2.35174176323276e-148	0.474097664389153	0.473	0.267	1.41525467569584e-143	1	CDK6
AFF3	3.16139777246524e-148	0.641128703782165	0.31	0.131	1.90249756549185e-143	1	AFF3
RPS61	3.79351030706566e-148	0.30006943971163	0.995	0.933	2.28289656768904e-143	1	RPS6
AC245014.3	3.87590387824205e-148	0.462024869824137	0.317	0.147	2.33248019488728e-143	1	AC245014.3
RPL61	4.55797866803573e-148	0.330043174720807	0.929	0.767	2.74294598263722e-143	1	RPL6
ADA	1.06805802896586e-147	0.403747747187753	0.383	0.2	6.42746641251366e-143	1	ADA
NDUFA4	1.15735676172098e-147	0.189385641478696	0.625	0.427	6.96485725636068e-143	1	NDUFA4
RPS81	5.82231151027218e-147	0.242442222991481	0.995	0.946	3.5038088437667e-142	1	RPS8
ATRX1	1.13325399496512e-146	0.413011221350748	0.474	0.272	6.81980921630059e-142	1	ATRX
RBM39	4.16846522262219e-146	0.103592184490043	0.535	0.364	2.50854068632181e-141	1	RBM39
LRMP1	4.43178633173777e-146	0.306347468768912	0.566	0.36	2.66700469657648e-141	1	LRMP
ARHGDIB	1.07932491021618e-145	0.117510337767809	0.839	0.66	6.49526937718998e-141	1	ARHGDIB
PXDN	1.67025391800203e-145	0.436545280773246	0.362	0.186	1.00514210531444e-140	1	PXDN
TSC22D31	3.7612968198313e-145	0.344191997026643	0.457	0.265	2.26351081320628e-140	1	TSC22D3
NOP531	5.38388703975115e-145	0.124960911161792	0.563	0.379	3.23996938165184e-140	1	NOP53
PARP11	8.23036993953644e-145	0.0850775474416832	0.651	0.475	4.95295432591363e-140	1	PARP1
GNAS	1.83675461194265e-144	0.0563450302998048	0.61	0.439	1.10534055792097e-139	1	GNAS
NDUFC2	2.36930216263168e-144	0.123035196403533	0.677	0.487	1.42582234845012e-139	1	NDUFC2
HSH2D	3.05259519424779e-144	0.551844942623968	0.384	0.193	1.83702126194638e-139	1	HSH2D
TMEM131L	3.10218070973752e-144	0.454692956040948	0.294	0.134	1.86686132931294e-139	1	TMEM131L
TMEM263	1.49679062021281e-143	0.538725415722329	0.302	0.134	9.00753627337866e-139	1	TMEM263
H3F3B	2.27164721194944e-143	0.0186526467184822	0.752	0.582	1.36705457567906e-138	1	H3F3B
TLE5	3.04162271106815e-143	0.141460902649672	0.557	0.377	1.8304181312937e-138	1	TLE5
HLA-DPB11	5.26853675972453e-143	0.289214206028152	0.422	0.245	3.17055273663463e-138	1	HLA-DPB1
HLA-A	8.38946687417709e-143	0.01310866842159	0.627	0.456	5.04869727021103e-138	1	HLA-A
LSP11	7.94234761022856e-141	0.102697162174247	0.607	0.431	4.77962536835945e-136	1	LSP1
UCP2	1.11226778696216e-140	0.508678901156348	0.337	0.163	6.69351631515959e-136	1	UCP2
BCR	4.69515801703575e-140	0.223682335569394	0.431	0.26	2.82549914307194e-135	1	BCR
MLXIP	1.00379728904562e-139	0.347925662199605	0.331	0.171	6.04075170574765e-135	1	MLXIP
SEPTIN91	1.9896417924967e-139	0.420268415248569	0.489	0.287	1.19734653430659e-134	1	SEPTIN9
LIMS1	2.93829021462079e-139	0.465439291506046	0.392	0.208	1.76823366825665e-134	1	LIMS1
NCKAP1L1	9.46685605735788e-139	0.218283996272932	0.404	0.243	5.6970593067574e-134	1	NCKAP1L
TPM4	1.67694075197424e-138	0.193168165404435	0.545	0.363	1.00916617513058e-133	1	TPM4
LAMTOR4	5.9571634707055e-138	0.103889010490413	0.499	0.336	3.58496140503587e-133	1	LAMTOR4
SH3KBP11	1.1044027603749e-137	0.364895580402126	0.503	0.305	6.6461853716601e-133	1	SH3KBP1
RAG1	1.15243208176464e-137	0.614917659120791	0.261	0.105	6.93522102485145e-133	1	RAG1
ZFP36L21	1.21012467283522e-137	0.247423872855807	0.658	0.455	7.28240926865504e-133	1	ZFP36L2
UQCR111	2.53476718837425e-137	0.120889677348066	0.639	0.454	1.52539754629174e-132	1	UQCR11
TLE4	2.61732999165949e-137	0.362095750972827	0.374	0.204	1.57508301568076e-132	1	TLE4
CMTM7	3.38099120819913e-137	0.507779241572939	0.431	0.235	2.03464669918216e-132	1	CMTM7
RPL7A1	4.16842300087057e-137	0.138873619917438	0.96	0.819	2.5085152776939e-132	1	RPL7A
ZBTB441	9.97631054782629e-137	0.101296914238097	0.91	0.748	6.00364392457638e-132	1	ZBTB44
RPL51	1.51256094490787e-136	0.281310566036169	0.957	0.815	9.10244051036109e-132	1	RPL5
BAHCC11	1.96767772112171e-136	0.222503363586251	0.4	0.24	1.18412877579384e-131	1	BAHCC1
GBP4	2.12836884410405e-136	0.338411114420457	0.309	0.155	1.28083108669337e-131	1	GBP4
HLA-DRA1	5.89692188440058e-136	0.0350657190410928	0.815	0.648	3.54870862081342e-131	1	HLA-DRA
ACTR21	1.78151991662254e-135	0.292726875182682	0.59	0.389	1.07210087062428e-130	1	ACTR2
HMGN3	1.83456452594431e-135	0.152829201882968	0.536	0.363	1.10402258606802e-130	1	HMGN3
RPS251	2.80340814514368e-135	0.0780983756286866	0.869	0.703	1.68706298766601e-130	1	RPS25
SORL1	3.33434511978508e-135	0.246471017780812	0.321	0.173	2.00657554963546e-130	1	SORL1
RPL171	6.00493404276386e-135	0.32396861533925	0.931	0.771	3.61370925759486e-130	1	RPL17
SMIM24	1.32056142107401e-134	0.478653541560529	0.374	0.195	7.9470065758813e-130	1	SMIM24
RPS91	1.60724427098586e-134	0.190449528733631	0.96	0.825	9.6722352983658e-130	1	RPS9
MEF2C1	2.06332325718709e-134	0.313379570742813	0.491	0.301	1.24168730294262e-129	1	MEF2C
GABPB1-AS1	3.52332389313176e-134	0.115534299264282	0.323	0.189	2.12030108564776e-129	1	GABPB1-AS1
DAZAP2	4.57318126961129e-133	0.0795866824982105	0.511	0.352	2.75209475623938e-128	1	DAZAP2
HINT1	5.48691919215293e-133	0.169696251477605	0.516	0.341	3.30197310064571e-128	1	HINT1
TNRC6B1	6.69962962884289e-133	0.281184417090017	0.4	0.234	4.03177011434136e-128	1	TNRC6B
DBI1	1.51277079612554e-132	0.255684719151624	0.579	0.382	9.10370337400389e-128	1	DBI
SAP18	2.06605965452043e-132	0.190049378010152	0.482	0.311	1.24333403949385e-127	1	SAP18
HLA-DMA	2.14894058622951e-132	0.184534294699344	0.334	0.191	1.29321095538706e-127	1	HLA-DMA
SRSF51	2.33956417305632e-132	0.100048648059546	0.566	0.397	1.40792632370356e-127	1	SRSF5
NCOA4	3.27465213031385e-132	0.571001675873706	0.379	0.195	1.97065290550157e-127	1	NCOA4
NREP1	4.24953503284151e-132	0.292546734787847	0.449	0.274	2.55732768741369e-127	1	NREP
OST41	5.24097235632614e-131	0.248079106310132	0.543	0.358	3.15396475431351e-126	1	OST4
APRT1	8.48581967879991e-131	0.154055484783248	0.477	0.314	5.106681424505e-126	1	APRT
TTC7A	1.01743666180853e-130	0.330051555434398	0.372	0.209	6.12283208709756e-126	1	TTC7A
CD741	1.50792947960585e-130	0.179073912592509	0.905	0.738	9.07456881532006e-126	1	CD74
UBE4A1	2.74988240995153e-130	0.242555689429456	0.441	0.272	1.65485173548473e-125	1	UBE4A
EIF3F1	3.61672822692653e-130	0.0619766426341237	0.588	0.424	2.17651087968212e-125	1	EIF3F
UGP2	3.6906888623142e-130	0.480273321144343	0.346	0.174	2.22101965045206e-125	1	UGP2
SUB1	1.15463846004229e-129	0.138012532260763	0.534	0.365	6.94849878868851e-125	1	SUB1
RHOA	1.56188473250413e-129	0.132190540953615	0.573	0.402	9.39926613173662e-125	1	RHOA
KMT2A1	2.56915382724854e-129	0.199768183736688	0.64	0.449	1.5460910816999e-124	1	KMT2A
NDUFB1	4.13685245037105e-129	0.20161129995245	0.515	0.336	2.4895164361088e-124	1	NDUFB1
SEM11	4.23964730398144e-129	0.0410398035266777	0.53	0.374	2.55137735106299e-124	1	SEM1
RNASET2	8.86849523432598e-129	0.0980117516109127	0.304	0.18	5.33697174706503e-124	1	RNASET2
P2RX5	1.04274370194551e-128	0.592859269013403	0.349	0.171	6.27512732393787e-124	1	P2RX5
UPF21	1.29511220609766e-128	0.230506706011593	0.395	0.24	7.7938557450751e-124	1	UPF2
PABPC11	1.60785752496747e-128	0.186658055995357	0.948	0.802	9.67592579950174e-124	1	PABPC1
TRA2B	2.10930548513598e-128	0.0559355421464662	0.674	0.508	1.26935894789998e-123	1	TRA2B
SNRPE1	2.26628297021458e-128	0.00832527621336565	0.529	0.379	1.36382642864543e-123	1	SNRPE
ZNF292	2.66748602353485e-128	0.306796077256511	0.305	0.161	1.60526641410304e-123	1	ZNF292
YPEL5	3.84102167394122e-128	0.360463276777981	0.311	0.158	2.31148843316109e-123	1	YPEL5
YBX31	3.86946854291739e-128	0.134967302211211	0.571	0.399	2.32860747444225e-123	1	YBX3
XBP11	8.85097653414174e-128	0.335867411603215	0.52	0.327	5.32642916848116e-123	1	XBP1
MYL6	9.79315890180156e-128	0.22708141000689	0.841	0.656	5.89342509551516e-123	1	MYL6
RPS3A1	1.47841379183728e-127	0.224960583704506	0.987	0.905	8.89694635789759e-123	1	RPS3A
RPL321	2.68176178015597e-127	0.237817636380449	0.99	0.91	1.61385742168006e-122	1	RPL32
SLC38A11	3.77482262003044e-127	0.0868648849699674	0.539	0.379	2.27165050450812e-122	1	SLC38A1
UBA521	2.67319859628791e-126	0.032990537465956	0.94	0.807	1.6087041832601e-121	1	UBA52
CLIC11	5.38249052412441e-126	0.0942177725921183	0.572	0.407	3.23912897251283e-121	1	CLIC1
COX5B1	6.45124688259559e-126	0.139385030881918	0.491	0.326	3.8822958614772e-121	1	COX5B
GNB1	1.43928063328453e-125	0.12230800240665	0.443	0.296	8.66144692304299e-121	1	GNB1
MYL12B	1.46758621103826e-125	0.129066868394855	0.538	0.372	8.83178705940717e-121	1	MYL12B
THYN11	2.37202497479558e-125	0.222771520455427	0.451	0.283	1.42746090958223e-120	1	THYN1
CELF21	3.16954084372919e-125	0.194604302075257	0.454	0.292	1.90739798434779e-120	1	CELF2
SNX2	4.04638464965071e-125	0.200450943643719	0.521	0.349	2.4350738183133e-120	1	SNX2
ERGIC1	5.8928651534815e-125	0.467634251256754	0.381	0.205	3.54626732071363e-120	1	ERGIC1
RPL10A1	6.60065999722299e-125	0.15415622626507	0.926	0.773	3.97221117972882e-120	1	RPL10A
OGT	2.17850297788219e-124	0.171572443456333	0.317	0.186	1.31100130705972e-119	1	OGT
LMO21	2.61452467072949e-124	0.0561898693639857	0.371	0.242	1.5733948015983e-119	1	LMO2
ETV6	3.51797186200739e-124	0.320712344675353	0.334	0.183	2.11708028683743e-119	1	ETV6
SATB11	4.48502535064375e-124	0.149261186346463	0.48	0.318	2.6990434057639e-119	1	SATB1
RPS31	7.50919317362138e-123	0.0629543660929004	0.932	0.793	4.51895735995361e-118	1	RPS3
SMDT1	8.4448048710565e-123	0.352833355192242	0.329	0.175	5.08199912335309e-118	1	SMDT1
UHRF11	1.17706775578493e-122	0.175925012294819	0.627	0.45	7.08347604753813e-118	1	UHRF1
SNHG32	2.37224283419337e-122	0.556010925532594	0.319	0.155	1.42759201518923e-117	1	SNHG32
EIF4A2	2.81740697800236e-121	0.161442928278643	0.457	0.303	1.69548734529204e-116	1	EIF4A2
C4orf31	4.24176809593485e-121	0.290106339434822	0.395	0.232	2.55265362245263e-116	1	C4orf3
TTC31	1.27843677696093e-120	0.104044752647192	0.485	0.329	7.69350468007321e-116	1	TTC3
ATP5PO1	1.36550035206456e-120	0.198622882851407	0.484	0.318	8.21744456868933e-116	1	ATP5PO
EIF3H1	3.00914975813043e-120	0.011215474345422	0.469	0.336	1.81087623294531e-115	1	EIF3H
ZMIZ1	4.23401476823942e-120	0.309219882310023	0.327	0.178	2.5479877473788e-115	1	ZMIZ1
PHIP1	4.89257493916508e-120	0.180028435103928	0.429	0.275	2.94430267264015e-115	1	PHIP
IFI16	8.13224158715212e-120	0.0384658450814679	0.486	0.345	4.89390166473227e-115	1	IFI16
ZEB21	8.49660629968901e-120	0.0227680477756247	0.396	0.268	5.11317270508985e-115	1	ZEB2
SH3BGRL31	1.35721788398784e-119	0.238275095625059	0.804	0.619	8.1676015040504e-115	1	SH3BGRL3
ITGAE1	2.04765688939188e-119	0.415342341323932	0.399	0.224	1.23225943946714e-114	1	ITGAE
SELENOF	2.83034944594312e-119	0.0821579695629506	0.404	0.271	1.70327599307411e-114	1	SELENOF
RPS51	6.26818270214772e-119	0.0811870347271517	0.948	0.817	3.77212966832548e-114	1	RPS5
TSTD1	8.32812245809024e-119	0.491496773125875	0.265	0.12	5.01178081405413e-114	1	TSTD1
COPS91	8.64931312730505e-119	0.253409744144947	0.391	0.234	5.20507014688091e-114	1	COPS9
PSMB41	1.06632403335156e-118	0.104695403749883	0.454	0.306	6.41703140030635e-114	1	PSMB4
CCN2	1.91385552070179e-118	0.350412391314581	0.254	0.119	1.15173911380313e-113	1	CCN2
SEPTIN61	4.1168961123943e-118	0.326351504020457	0.417	0.252	2.47750691147777e-113	1	SEPTIN6
RBM26	5.37269361427066e-118	0.290507217134027	0.359	0.206	3.23323329013194e-113	1	RBM26
HIGD2A1	9.65850665638181e-118	0.206674845552552	0.379	0.231	5.81239272074401e-113	1	HIGD2A
EDF1	1.10299422497599e-117	0.0345908317076162	0.507	0.362	6.63770894648304e-113	1	EDF1
NEDD81	2.13299257422019e-117	0.00440171194370365	0.533	0.39	1.28361360123997e-112	1	NEDD8
JMJD1C	3.62705477357637e-117	0.207170367647425	0.352	0.208	2.18272529219052e-112	1	JMJD1C
HDAC7	5.33266683564349e-117	0.189600104778454	0.281	0.156	3.2091455750219e-112	1	HDAC7
N4BP2L2	8.98325940673749e-117	0.197283634055821	0.266	0.146	5.40603567838055e-112	1	N4BP2L2
ATP6V1G11	1.97502192273613e-116	0.237907628182037	0.392	0.24	1.18854844288337e-111	1	ATP6V1G1
EIF4G2	2.26859842222304e-116	0.0721514676006665	0.553	0.401	1.3652198445096e-111	1	EIF4G2
GDI2	2.82576065998558e-116	0.169429991141438	0.467	0.308	1.70051450757272e-111	1	GDI2
PTMA	2.98688488616336e-116	0.0593732031675698	0.98	0.883	1.79747745564425e-111	1	PTMA
H2AFY	9.08940793373464e-116	0.0479324002605899	0.534	0.387	5.46991480044217e-111	1	H2AFY
SEC621	1.03252302943237e-115	0.379567432748966	0.419	0.244	6.21362033882105e-111	1	SEC62
ATP5MD	2.63223205658943e-115	0.0163359039771449	0.567	0.419	1.58405092933495e-110	1	ATP5MD
C12orf57	4.44265179222847e-115	0.382919470451686	0.413	0.239	2.67354342204517e-110	1	C12orf57
HPS4	5.95063722789973e-115	0.0953174557854917	0.323	0.202	3.58103397737778e-110	1	HPS4
RPL291	8.13651690615119e-115	0.0255921641160519	0.945	0.823	4.89647450895273e-110	1	RPL29
BAZ2A	2.32724770500181e-114	0.212743104331891	0.253	0.133	1.40051439639304e-109	1	BAZ2A
SF3B1	6.22284788679094e-114	0.110535287282894	0.422	0.283	3.74484762979192e-109	1	SF3B1
UQCRH1	1.44826296219225e-113	0.0922273913158906	0.544	0.388	8.71550168017676e-109	1	UQCRH
MYL12A	1.48162538909319e-112	0.136008934996352	0.488	0.333	8.91627342902391e-108	1	MYL12A
UBE2D3	1.80728988477703e-112	0.0492239357193944	0.443	0.311	1.08760897975997e-107	1	UBE2D3
KCNK121	2.42029411587501e-112	0.204199340306482	0.484	0.32	1.45650879599242e-107	1	KCNK12
TBCA	3.12472432421575e-112	0.0842466367604326	0.458	0.316	1.88042785106979e-107	1	TBCA
FNBP1	3.36223888509435e-112	0.318388287951461	0.306	0.167	2.02336173866093e-107	1	FNBP1
HIF1A	4.50473644713738e-112	0.220323237006537	0.265	0.144	2.7109053465228e-107	1	HIF1A
RSF11	4.86757098077551e-112	0.185936351520802	0.447	0.293	2.92925554052089e-107	1	RSF1
MEF2D	6.05226476837408e-112	0.157977873052197	0.331	0.204	3.64219241495984e-107	1	MEF2D
RPS161	7.98294702026921e-112	0.0650465962185613	0.97	0.858	4.80405768732781e-107	1	RPS16
NGLY1	1.00200399128731e-111	0.313032172537607	0.324	0.18	6.02995981916789e-107	1	NGLY1
SEC61B1	1.43005944251906e-111	0.195534786053133	0.5	0.335	8.60595471913548e-107	1	SEC61B
SH3BGRL	1.55285949069193e-111	0.195545632825024	0.352	0.215	9.34495312903497e-107	1	SH3BGRL
ACTG11	5.98475281343644e-111	0.18864158472842	0.967	0.847	3.60156439559791e-106	1	ACTG1
SCPEP1	6.11366620514619e-111	0.154953369361777	0.268	0.152	3.67914318559493e-106	1	SCPEP1
ACAD8	2.34032242869627e-110	0.190509153487242	0.294	0.17	1.40838263436513e-105	1	ACAD8
JUP	2.84672702960861e-110	0.144080596358726	0.265	0.152	1.71313185914816e-105	1	JUP
PTEN	3.42705985899799e-110	0.297407107599357	0.372	0.222	2.0623703525464e-105	1	PTEN
SHOC2	1.08023134155802e-109	0.320240656686378	0.295	0.158	6.500724190362e-105	1	SHOC2
SELENOW	1.64666313640923e-109	0.462204080652948	0.311	0.159	9.90945408859711e-105	1	SELENOW
MDM4	2.64557586391404e-109	0.142091887296564	0.272	0.156	1.59208109914483e-104	1	MDM4
HLA-DPA11	4.75020292290051e-109	0.143763926154962	0.406	0.265	2.8586246169723e-104	1	HLA-DPA1
SMIM26	8.30909116548601e-109	0.386216773577634	0.25	0.12	5.00032797247782e-104	1	SMIM26
ZMYND8	1.06242531179486e-108	0.338237375249151	0.254	0.126	6.39356928385029e-104	1	ZMYND8
SMARCA4	1.28904386555131e-108	0.122683701784705	0.354	0.227	7.75733707850124e-104	1	SMARCA4
SOD11	1.69224307456436e-108	0.0881444786420609	0.515	0.366	1.01837495984208e-103	1	SOD1
NDUFA13	4.05737897446927e-108	0.0816026696633259	0.534	0.383	2.44169009304586e-103	1	NDUFA13
SRSF111	6.60709274666213e-108	0.214526315222602	0.467	0.307	3.9760823440138e-103	1	SRSF11
RPL271	1.23121458411767e-107	0.0104428808420325	0.977	0.88	7.40932624576175e-103	1	RPL27
SPTBN1	1.77813447708697e-107	0.22332473662525	0.298	0.172	1.07006354696617e-102	1	SPTBN1
PSMB9	8.07740664828988e-107	0.24209237662214	0.374	0.227	4.86090254687436e-102	1	PSMB9
FLNB	4.18318947328444e-106	0.263313156963369	0.365	0.218	2.51740159312785e-101	1	FLNB
TUG1	1.17323233835122e-105	0.0976261325789267	0.302	0.188	7.06039488896378e-101	1	TUG1
MRPL331	1.21949807209095e-105	0.0573256686079753	0.407	0.281	7.33881744803613e-101	1	MRPL33
THEMIS2	1.76500123143771e-105	0.226675795444196	0.263	0.143	1.0621600910669e-100	1	THEMIS2
EIF3D1	1.8095743392606e-105	0.0389385182565918	0.482	0.348	1.08898374162363e-100	1	EIF3D
ELOB	4.51458864238539e-105	0.0843477377408604	0.454	0.312	2.71683429910111e-100	1	ELOB
CD53	4.94088769833987e-105	0.274104842325873	0.322	0.186	2.97337680798395e-100	1	CD53
NDUFS51	1.06907907027481e-104	0.00258068313543891	0.531	0.396	6.4336109370068e-100	1	NDUFS5
CAT	2.8746343283822e-104	0.228774553838811	0.368	0.227	1.72992619247712e-99	1	CAT
ERP29	4.35249582722265e-104	0.0567715970308971	0.504	0.364	2.61928846386432e-99	1	ERP29
RPL351	8.46077723878516e-104	0.141290617151717	0.991	0.912	5.09161113452852e-99	1	RPL35
RPS291	1.09033126984409e-103	0.158184168908553	0.998	0.96	6.56150454879476e-99	1	RPS29
REPIN1	3.4289040592403e-103	0.230323858096413	0.292	0.167	2.06348017381022e-98	1	REPIN1
PSMA6	3.98096891297068e-103	0.322285228035182	0.358	0.205	2.39570728213663e-98	1	PSMA6
SRSF61	5.15130605789253e-102	0.135475858954946	0.36	0.233	3.10000447257914e-97	1	SRSF6
MYLIP	5.32220317590891e-102	0.0782916100638351	0.322	0.208	3.20284864923023e-97	1	MYLIP
NDUFB4	8.54333857638096e-102	0.226843480461491	0.434	0.279	5.1412957218803e-97	1	NDUFB4
PSMB61	1.31240700666471e-101	0.235915782756035	0.398	0.249	7.89793412540753e-97	1	PSMB6
BANK1	1.96024893902596e-101	0.40638899874352	0.278	0.141	1.17965820901643e-96	1	BANK1
MSN	4.38003798560949e-101	0.00756775200159199	0.503	0.374	2.63586305935993e-96	1	MSN
C6orf621	8.68320943309434e-101	0.0643769528895264	0.378	0.256	5.22546860474184e-96	1	C6orf62
NDUFB81	2.46054841031611e-100	0.183190778961703	0.478	0.325	1.48073342784413e-95	1	NDUFB8
ABRACL	5.07220549436947e-100	0.121431603218467	0.488	0.343	3.05240254445661e-95	1	ABRACL
OSBPL8	7.59693650627531e-100	0.423820012391654	0.342	0.188	4.57176042011142e-95	1	OSBPL8
RNU2-1	8.84239563071295e-100	0.246868133176732	0.298	0.158	5.32126526660675e-95	1	RNU2-1
ATP5IF1	9.92837677874608e-100	0.205308845663379	0.48	0.324	5.9747978616816e-95	1	ATP5IF1
PAPOLA1	1.5039192674935e-99	0.170389845731947	0.358	0.229	9.05043575984915e-95	1	PAPOLA
UBE2L31	1.7430704176897e-99	0.150663833532603	0.469	0.322	1.04896234666149e-94	1	UBE2L3
DGKA	1.98344047593026e-99	0.0167852115219584	0.28	0.188	1.19361464401007e-94	1	DGKA
YWHAZ	2.08132103756467e-99	0.0254682264069515	0.485	0.358	1.25251818719604e-94	1	YWHAZ
ATP5F1C1	2.13255663265139e-99	0.243408990386404	0.407	0.258	1.28335125596328e-94	1	ATP5F1C
IKZF3	2.22065461776774e-99	0.356453289195744	0.254	0.128	1.33636774242645e-94	1	IKZF3
GUCD1	3.30105537647044e-99	0.346403941860733	0.337	0.194	1.98654211500615e-94	1	GUCD1
RBM8A	4.03188922904057e-99	0.0347923564400752	0.444	0.318	2.42635061914432e-94	1	RBM8A
AL121594.1	5.3249342021589e-99	0.444542054705785	0.269	0.13	3.20449215351721e-94	1	AL121594.1
LINC00926	6.01700283663701e-99	0.136289601279154	0.31	0.191	3.62097213705978e-94	1	LINC00926
PREX1	7.76229376048236e-99	0.265519053825553	0.25	0.132	4.67127076212068e-94	1	PREX1
GALNT21	9.77968099014335e-99	0.0902562079138469	0.421	0.29	5.88531422305837e-94	1	GALNT2
PLCG2	1.73105554348973e-98	0.461763942037851	0.311	0.166	1.04173191551669e-93	1	PLCG2
PLXND1	5.29615309902897e-98	0.0575453670034514	0.308	0.204	3.18717197346465e-93	1	PLXND1
NOP10	5.34178818984388e-98	0.0626287566762707	0.405	0.28	3.21463471476615e-93	1	NOP10
ITGA5	6.20826923954588e-98	0.118372897370545	0.265	0.158	3.73607434566632e-93	1	ITGA5
SEC61G1	6.4697169986659e-98	0.208325551895982	0.415	0.27	3.89341099262715e-93	1	SEC61G
RTRAF1	6.72708823379521e-98	0.227793046769035	0.369	0.23	4.04829442821562e-93	1	RTRAF
PIK3AP1	1.56185564148008e-97	0.324287708851847	0.413	0.254	9.399091064863e-93	1	PIK3AP1
COX7A2L	4.8911177217898e-97	0.138611755484184	0.325	0.205	2.94342573379588e-92	1	COX7A2L
ARCN11	1.03731670744952e-96	0.183415884590965	0.386	0.251	6.24246821376049e-92	1	ARCN1
RAP1B	2.1385534077545e-96	0.206500951691468	0.33	0.205	1.28696005525258e-91	1	RAP1B
BPTF	3.21889070703636e-96	0.190059080876942	0.319	0.196	1.93709623858741e-91	1	BPTF
S100A10	9.12173938900019e-96	0.143723960160217	0.339	0.211	5.48937154690643e-91	1	S100A10
MYCBP21	9.33594684960333e-96	0.248250122072156	0.362	0.224	5.61827945462279e-91	1	MYCBP2
LRRFIP11	1.10462490774833e-95	0.117274012682322	0.4	0.272	6.64752223233867e-91	1	LRRFIP1
FXYD51	1.22687406802656e-95	0.0219640709387003	0.373	0.259	7.38320545397705e-91	1	FXYD5
MKNK2	2.37339281125366e-95	0.371414764546679	0.313	0.174	1.42828405988434e-90	1	MKNK2
PRKD2	3.36175803556019e-95	0.174445631954497	0.278	0.165	2.02307236821977e-90	1	PRKD2
SYNGR11	3.43772113868327e-95	0.0311673085169204	0.412	0.293	2.06878620404821e-90	1	SYNGR1
EIF3M1	3.65073378275737e-95	0.0490255730038776	0.385	0.271	2.19697508312556e-90	1	EIF3M
FDFT11	1.05240503436123e-94	0.160015993345699	0.387	0.255	6.33326825628244e-90	1	FDFT1
NIPBL	1.61064068202788e-94	0.335259890941395	0.332	0.193	9.69267456037556e-90	1	NIPBL
RPS111	1.88533544191481e-94	0.120811195657724	0.993	0.938	1.13457601558991e-89	1	RPS11
RPL33	2.0470944920418e-94	0.148304932351817	0.976	0.894	1.23192099436583e-89	1	RPL3
EIF3K1	2.54496388717374e-94	0.0259857964827168	0.405	0.29	1.53153381766229e-89	1	EIF3K
RAC2	3.10039979062657e-94	0.0698359988899819	0.493	0.358	1.86578959000116e-89	1	RAC2
ESYT21	3.43155830647594e-94	0.0935523560678198	0.389	0.265	2.06507747325416e-89	1	ESYT2
ROCK11	4.14205131773655e-94	0.27340078160285	0.374	0.231	2.49264506250068e-89	1	ROCK1
SERTAD2	5.85303000615691e-94	0.113657870158166	0.267	0.165	3.52229492740517e-89	1	SERTAD2
SPINT2	6.34099481458444e-94	0.210490256390882	0.276	0.159	3.81594726946877e-89	1	SPINT2
NMT1	1.64795586900168e-93	0.163424069531581	0.283	0.172	9.91723362406523e-89	1	NMT1
DIPK1B	2.06107468176513e-93	0.274127797367725	0.27	0.151	1.24033413273944e-88	1	DIPK1B
PRKAR1A	6.19194879090786e-93	0.0853264870787869	0.292	0.191	3.72625286288044e-88	1	PRKAR1A
MTF2	6.6819214356616e-93	0.344084803338091	0.352	0.207	4.0211135007668e-88	1	MTF2
DAD11	7.96141902401672e-93	0.225053336865869	0.527	0.365	4.79110235446302e-88	1	DAD1
RPS241	1.06385530592271e-92	0.158775558516333	0.971	0.877	6.40217484551229e-88	1	RPS24
ARID1B	1.29288580881684e-92	0.122862832908037	0.341	0.222	7.78045750887885e-88	1	ARID1B
SERPINB11	2.55664546859563e-92	0.187714581220766	0.351	0.223	1.53856367654616e-87	1	SERPINB1
NUMA11	2.96293489231623e-92	0.0960856896637223	0.354	0.236	1.78306458884698e-87	1	NUMA1
CDK9	4.5513936091533e-92	0.152119053674892	0.263	0.157	2.73898316005237e-87	1	CDK9
ENSA	9.62883550064671e-92	0.0855340600462964	0.369	0.251	5.79453691593419e-87	1	ENSA
PARVG1	1.32030144226102e-91	0.0348697368374726	0.383	0.271	7.94544204938259e-87	1	PARVG
SRRM1	1.32527445743869e-91	0.14046171478221	0.409	0.275	7.97536915742029e-87	1	SRRM1
DBNL	1.38334176347989e-91	0.289226282784755	0.253	0.137	8.32481239844564e-87	1	DBNL
NDUFA3	1.39567837135025e-91	0.0648774076712748	0.47	0.338	8.39905287094867e-87	1	NDUFA3
PRPF4B	2.19547204865895e-91	0.187507600741947	0.354	0.226	1.32121312416247e-86	1	PRPF4B
RBIS	3.54664020983974e-91	0.230795492316818	0.341	0.209	2.13433261187946e-86	1	RBIS
ARID4B	3.65276332605759e-91	0.273688679333917	0.311	0.182	2.19819644198819e-86	1	ARID4B
P2RY8	4.91834574744987e-91	0.127364208382129	0.288	0.182	2.95981128735786e-86	1	P2RY8
BTG1	5.73530892323546e-91	0.183681093334538	0.269	0.157	3.45145155691387e-86	1	BTG1
EIF3G1	1.15794770060653e-90	0.0250932367777374	0.343	0.239	6.96841346748006e-86	1	EIF3G
ANAPC16	1.18153810809745e-90	0.185643610461723	0.313	0.193	7.11037818071965e-86	1	ANAPC16
NDUFB3	1.53207290489141e-90	0.291305645875852	0.31	0.177	9.219861534346e-86	1	NDUFB3
B3GNT2	1.91554231670588e-90	0.272715112567671	0.282	0.159	1.15275421077043e-85	1	B3GNT2
WIPF1	2.06259397593604e-90	0.00242966461526373	0.292	0.204	1.24124842877855e-85	1	WIPF1
SCAF11	4.52838818232849e-90	0.0265968257387035	0.366	0.259	2.72513872424346e-85	1	SCAF11
ANXA7	4.64208514115411e-90	0.164161359732565	0.278	0.169	2.79356041709513e-85	1	ANXA7
RBX1	6.1291700050958e-90	0.0242699976916976	0.519	0.389	3.6884732173666e-85	1	RBX1
MRPS211	7.16520672599253e-90	0.205882068896627	0.376	0.241	4.31194975563505e-85	1	MRPS21
APOBEC3C	1.80852262620313e-89	0.260099334676903	0.335	0.205	1.08835083122278e-84	1	APOBEC3C
THOC21	2.13097329040465e-89	0.200379232603367	0.365	0.235	1.28239841643261e-84	1	THOC2
CLK1	2.27004966457827e-89	0.0618643729314008	0.28	0.181	1.36609318764656e-84	1	CLK1
GPM6B	4.75948320448134e-89	0.197101463276106	0.301	0.182	2.86420939762482e-84	1	GPM6B
SMARCB1	6.82348414151382e-89	0.203105892037541	0.37	0.24	4.1063045215216e-84	1	SMARCB1
TSPAN14	1.15179740235782e-88	0.0939472444799443	0.267	0.168	6.93140158764914e-84	1	TSPAN14
RPL181	2.76893429615534e-88	0.00992483244434172	0.954	0.856	1.66631697008332e-83	1	RPL18
RPL18A1	5.65385402857094e-88	0.154033658633372	0.992	0.925	3.40243281585371e-83	1	RPL18A
CLEC2D	8.28266462508149e-88	0.0493447562504457	0.38	0.266	4.98442474472779e-83	1	CLEC2D
TAX1BP1	9.19739822932882e-88	0.281886316667185	0.294	0.169	5.53490228042779e-83	1	TAX1BP1
NONO1	1.21990245166129e-87	0.00187893048729149	0.422	0.313	7.34125096385248e-83	1	NONO
SNX3	2.18460138310892e-87	0.124647927858667	0.339	0.224	1.31467126634112e-82	1	SNX3
MALAT1	1.78282836838301e-86	0.15045738077368	0.992	0.959	1.07288828380921e-81	1	MALAT1
XAF1	2.20089125837911e-86	0.318898675491619	0.255	0.137	1.32447435037997e-81	1	XAF1
UQCRQ	3.64525910143645e-86	0.0369387715189162	0.446	0.323	2.19368047465344e-81	1	UQCRQ
SRSF9	9.6316523956994e-86	0.0863418992476135	0.408	0.287	5.79623209520794e-81	1	SRSF9
PCM1	1.08156946646733e-85	0.0368828224025628	0.32	0.221	6.50877689225373e-81	1	PCM1
STK17B	1.4567900871513e-85	0.146115762535479	0.293	0.186	8.76681706546782e-81	1	STK17B
GTF3A1	1.75299193384644e-85	0.0536378004956015	0.422	0.303	1.05493301586945e-80	1	GTF3A
ANKRD12	3.12309999922883e-85	0.128695562046281	0.322	0.21	1.87945034853592e-80	1	ANKRD12
CCNG1	3.45662551849084e-85	0.248700698846649	0.253	0.144	2.0801626707726e-80	1	CCNG1
MEF2A	1.09446883272781e-84	0.311391454324722	0.265	0.147	6.58640398847268e-80	1	MEF2A
BBX	2.17717130268557e-84	0.312273343754857	0.268	0.15	1.31019991824315e-79	1	BBX
BOD1L1	2.92946283583858e-84	0.197855292066904	0.252	0.148	1.7629214399793e-79	1	BOD1L1
PSMB8	3.63515075734522e-84	0.18447762305106	0.4	0.268	2.18759737426278e-79	1	PSMB8
RBM5	9.65483090924118e-84	0.0889074018608844	0.254	0.161	5.81018069287225e-79	1	RBM5
SLC38A2	1.15042415528535e-83	0.119015798831939	0.324	0.215	6.9231375240917e-79	1	SLC38A2
PRKCB	1.16602400433554e-83	0.364189148792406	0.3	0.169	7.01701585569085e-79	1	PRKCB
ARID4A	1.18656653961045e-83	0.229704036563932	0.253	0.144	7.1406387787217e-79	1	ARID4A
NEMF	1.24172374407701e-83	0.165937166933847	0.265	0.161	7.47256931948103e-79	1	NEMF
BNIP2	6.70437566484942e-83	0.12761111145133	0.262	0.164	4.03462623134973e-78	1	BNIP2
NKTR	1.57402416828063e-82	0.0893827565170968	0.296	0.195	9.472320042296e-78	1	NKTR
SLC35E3	4.13247401021467e-82	0.0155381700403248	0.256	0.168	2.48688153460709e-77	1	SLC35E3
NCOR1	8.31319213637888e-82	0.121013671563815	0.342	0.23	5.00279589575145e-77	1	NCOR1
PRR13	1.18763320578068e-81	0.10422463406756	0.379	0.262	7.14705786906756e-77	1	PRR13
RBM6	1.6042002755322e-81	0.106810058481383	0.25	0.155	9.65391683812525e-77	1	RBM6
BRD2	1.81757049974682e-81	0.0043408294566063	0.32	0.228	1.09379575104264e-76	1	BRD2
BRK1	3.05288926001963e-81	0.177789323292716	0.302	0.19	1.83719822778722e-76	1	BRK1
ZNHIT1	3.95913811958694e-81	0.00289387024119803	0.293	0.205	2.38256972898622e-76	1	ZNHIT1
PIK3CD	7.13391696492261e-81	0.172123210406256	0.25	0.15	4.29311989032077e-76	1	PIK3CD
RPL261	9.95954268826891e-81	0.127946640022898	0.973	0.885	5.99355319437335e-76	1	RPL26
CD96	1.4490921408026e-80	0.0634424005719394	0.253	0.163	8.72049159413594e-76	1	CD96
GNAQ	1.48712408401975e-80	0.289956944198465	0.25	0.138	8.94936402522242e-76	1	GNAQ
CSKMT1	1.48947917465254e-80	0.0841082184515685	0.581	0.447	8.96353672514153e-76	1	CSKMT
PTP4A2	1.63822048567937e-80	0.048910227710127	0.378	0.273	9.85864706076988e-76	1	PTP4A2
DYNLL11	2.36404717387849e-80	0.112882257995942	0.445	0.315	1.42265994876834e-75	1	DYNLL1
JAK1	3.21655732276966e-80	0.193653571872716	0.286	0.175	1.93569203126955e-75	1	JAK1
ARHGEF2	3.36749592231314e-80	0.111979302360967	0.3	0.197	2.02652537108882e-75	1	ARHGEF2
COLGALT1	7.25003449761207e-80	0.199716609674436	0.258	0.153	4.36299826031797e-75	1	COLGALT1
IGF2BP2	1.16297319061875e-79	0.190108090900517	0.321	0.204	6.99865636382459e-75	1	IGF2BP2
MOB1A	1.44382929945647e-79	0.17209044724377	0.316	0.205	8.68882034119911e-75	1	MOB1A
SF3B5	3.18341407414868e-79	0.0190422505423689	0.383	0.28	1.91574675568193e-74	1	SF3B5
ITSN2	4.82329034028422e-79	0.0837624835812567	0.278	0.185	2.90260789387964e-74	1	ITSN2
CHD41	6.59038382346864e-79	0.0694727573245573	0.441	0.321	3.96602708112519e-74	1	CHD4
CMPK1	1.40274974035522e-78	0.194652150528386	0.252	0.15	8.4416076624837e-74	1	CMPK1
TRMT1121	2.3465327516343e-78	0.0794062743848616	0.392	0.278	1.41211994460601e-73	1	TRMT112
STK38	3.43502234170708e-78	0.218141901929146	0.25	0.146	2.0671620950159e-73	1	STK38
ADD1	4.33414789563245e-78	0.158707851901742	0.292	0.187	2.60824686211265e-73	1	ADD1
POMP	4.85691681995744e-78	0.00272300782756885	0.386	0.286	2.92284397308219e-73	1	POMP
BAZ2B	9.95646124471715e-78	0.0979284533808276	0.25	0.156	5.99169881245833e-73	1	BAZ2B
SSR2	1.53033762641513e-77	0.0507033892358182	0.318	0.219	9.20941880200361e-73	1	SSR2
SMARCA5	1.68304569713712e-77	0.112147395012651	0.333	0.225	1.01284007008015e-72	1	SMARCA5
PPP1R12A	5.68846298362548e-77	0.169911545811489	0.257	0.158	3.42326013891598e-72	1	PPP1R12A
PLEKHO1	1.26710100985931e-76	0.23411607777699	0.262	0.154	7.62528716723235e-72	1	PLEKHO1
MAPK1	1.27658418175076e-76	0.176433195658352	0.304	0.194	7.68235594735792e-72	1	MAPK1
ARID1A	1.34991395608344e-76	0.0063465677109602	0.286	0.201	8.12364719631452e-72	1	ARID1A
QARS	1.58870829724348e-76	0.0332270271443313	0.284	0.194	9.56068766198152e-72	1	QARS
SYF2	1.65958263968021e-76	0.179618434667598	0.256	0.154	9.98720236733152e-72	1	SYF2
UBXN1	2.72865320026082e-76	0.150701995676211	0.279	0.175	1.64207620938496e-71	1	UBXN1
MBNL1	3.92673785735696e-76	0.0452993067272982	0.33	0.234	2.36307157517884e-71	1	MBNL1
RPS27L1	3.95848034278162e-76	0.0949984516783227	0.342	0.235	2.38217388548255e-71	1	RPS27L
RAB7A	5.49628346860938e-76	0.041382663885704	0.274	0.188	3.30760842857444e-71	1	RAB7A
EPB41L2	1.69922674933313e-75	0.0342391878468256	0.286	0.201	1.02257766548118e-70	1	EPB41L2
STMP1	5.76850326039795e-75	0.0347985419440839	0.299	0.207	3.47142757707488e-70	1	STMP1
RASD1	6.63325646793234e-75	0.261584764648355	0.253	0.146	3.991827409837e-70	1	RASD1
POLR1D	1.31381850478135e-74	0.118757362350694	0.278	0.181	7.90642837992371e-70	1	POLR1D
PSMC1	1.7424775045098e-74	0.128287717050508	0.275	0.178	1.04860553743895e-69	1	PSMC1
RUNX1	2.7752826784186e-74	0.0404994825392702	0.306	0.214	1.67013736304553e-69	1	RUNX1
JPX	5.81791626162458e-74	0.137304318519207	0.254	0.159	3.50116382708306e-69	1	JPX
CMTM6	6.90623625916866e-73	0.145803676080196	0.341	0.23	4.15610391840511e-68	1	CMTM6
TMEM59	8.40163274415807e-73	0.060836067886004	0.279	0.189	5.05601856910688e-68	1	TMEM59
ANXA11	1.02954980616831e-72	0.103564651302803	0.278	0.184	6.19572777854029e-68	1	ANXA11
SELENOH	1.60438374912703e-72	0.141220680814702	0.293	0.19	9.65502096387154e-68	1	SELENOH
ZC3H15	2.09566312729844e-72	0.0923065626181354	0.328	0.227	1.26114911337693e-67	1	ZC3H15
CPNE1	3.15642197678499e-72	0.138262259751092	0.255	0.16	1.89950318140944e-67	1	CPNE1
CHD1	4.3964442847002e-72	0.236018768249578	0.305	0.19	2.64573620608973e-67	1	CHD1
APBB1IP	5.27561978027195e-72	0.210328610467505	0.342	0.225	3.17481522756986e-67	1	APBB1IP
PPP1R18	1.13539207377344e-71	0.0256339599791067	0.297	0.213	6.83267596076117e-67	1	PPP1R18
AKAP13	1.63282708867692e-71	0.0128425603022477	0.251	0.172	9.82619013694883e-67	1	AKAP13
SNHG7	3.59441404848441e-71	0.192534129747728	0.289	0.184	2.16308243023743e-66	1	SNHG7
UBE2J1	3.81770707746642e-71	0.000928033302618037	0.315	0.23	2.29745794214852e-66	1	UBE2J1
LAMTOR5	3.85415613256907e-71	0.0430569745815657	0.316	0.225	2.31939261901874e-66	1	LAMTOR5
TSPAN13	7.48530300450081e-71	0.0877894617669204	0.296	0.205	4.50458049507854e-66	1	TSPAN13
CCAR1	2.04063320301296e-70	0.0246494181646473	0.281	0.199	1.22803265524117e-65	1	CCAR1
WAC	3.50808452996593e-70	0.100838010639611	0.267	0.176	2.11113018928819e-65	1	WAC
AMD1	3.86176462605804e-70	0.04424311472298	0.262	0.182	2.32397133431547e-65	1	AMD1
SNRNP200	4.2934943936161e-70	0.0414772978295705	0.296	0.208	2.58378199113424e-65	1	SNRNP200
DNAJC8	2.27825371213873e-69	0.00305909097307744	0.356	0.263	1.37103030142796e-64	1	DNAJC8
EID11	3.04321967520446e-69	0.13580041101434	0.343	0.236	1.83137916834129e-64	1	EID1
CCND2	1.59735404518195e-68	0.0215414785174202	0.305	0.221	9.61271690850044e-64	1	CCND2
KIF5B	4.60787694911724e-68	0.0632511951178065	0.264	0.179	2.77297426920926e-63	1	KIF5B
ATXN10	7.27821522553673e-68	0.0710492709980068	0.308	0.217	4.37995714057575e-63	1	ATXN10
ATP5PD	1.2971101360517e-67	0.119987511400218	0.299	0.199	7.80587908774551e-63	1	ATP5PD
RNF181	1.34880751732878e-67	0.0512741397736272	0.254	0.172	8.11698875853284e-63	1	RNF181
ATP5PB	1.45583629190166e-67	0.0650804618799239	0.309	0.217	8.761077221035e-63	1	ATP5PB
ADAR	2.71170768249919e-67	0.133249884406626	0.251	0.162	1.63187856625119e-62	1	ADAR
ECH1	5.5290722472753e-67	0.133133460779931	0.267	0.175	3.3273403876878e-62	1	ECH1
KTN1	6.44615683848896e-67	0.206399456990072	0.267	0.168	3.87923272383427e-62	1	KTN1
PDLIM1	7.0614803514285e-67	0.257728724293329	0.25	0.148	4.24952826068616e-62	1	PDLIM1
ATP2A3	7.52569262533022e-67	0.341666849333077	0.277	0.166	4.52888656499747e-62	1	ATP2A3
OIP5-AS1	9.28808432530108e-67	0.106337183517693	0.309	0.212	5.58947626612294e-62	1	OIP5-AS1
CHCHD10	9.34206833180518e-67	0.16596116485235	0.335	0.225	5.62196330139704e-62	1	CHCHD10
DYNLRB1	1.4171669672307e-66	0.111076797610537	0.25	0.162	8.52836909209763e-62	1	DYNLRB1
RSRC1	1.62971150985464e-66	0.128086088175813	0.253	0.163	9.80744089515424e-62	1	RSRC1
SEPTIN2	2.01954681517013e-66	0.122281660818552	0.261	0.17	1.21534307790123e-61	1	SEPTIN2
MPC2	4.99089124083724e-66	0.210874724588137	0.254	0.155	3.00346843982345e-61	1	MPC2
RPLP01	5.58858889454281e-66	0.0233177214392883	0.993	0.943	3.36315691084692e-61	1	RPLP0
NDUFA7	5.75840357855323e-66	0.218603941852384	0.289	0.181	3.46534968953755e-61	1	NDUFA7
C11orf58	8.06082030562967e-66	0.0330793100951967	0.306	0.221	4.85092105172488e-61	1	C11orf58
RSL24D1	9.8422046339238e-66	0.0331632681655136	0.305	0.22	5.922940326649e-61	1	RSL24D1
PPP3CA	1.41767420542275e-65	0.186877467265615	0.265	0.168	8.53142160081357e-61	1	PPP3CA
BZW1	2.35218135821172e-65	0.107418747891298	0.346	0.244	1.41551921955823e-60	1	BZW1
CD82	8.21486839114136e-65	0.27576182009228	0.256	0.151	4.94362564910496e-60	1	CD82
PRPF40A1	1.70112433603056e-64	0.0781092819156779	0.337	0.241	1.02371961417983e-59	1	PRPF40A
SRP72	3.68382152517023e-64	0.116759831814503	0.271	0.183	2.21688695563219e-59	1	SRP72
STRAP	3.9168248048072e-64	0.0823839567390534	0.287	0.199	2.35710599928492e-59	1	STRAP
HDAC1	8.54753198482355e-64	0.136669114079754	0.253	0.166	5.14381927314696e-59	1	HDAC1
TPR	9.46510100364018e-64	0.0397107199861291	0.292	0.209	5.69600313298062e-59	1	TPR
CD19	1.02619994001809e-63	0.191375730545065	0.267	0.169	6.17556861903489e-59	1	CD19
GNA151	2.31661803606034e-63	0.146920585129655	0.338	0.233	1.39411756792075e-58	1	GNA15
FAM133B	2.7177753630661e-63	0.143841316685561	0.272	0.177	1.63553003573955e-58	1	FAM133B
NUDT5	2.84272365670698e-63	0.107080849040066	0.287	0.195	1.71072266936969e-58	1	NUDT5
GTF2A2	3.52868125687474e-63	0.0612315824480429	0.253	0.173	2.12352509357465e-58	1	GTF2A2
SNRPB2	3.55180998578513e-63	0.12539994109622	0.294	0.198	2.13744373134563e-58	1	SNRPB2
DENR	3.66494711576142e-62	0.0326026309323215	0.278	0.2	2.20552852479407e-57	1	DENR
PPP1CB	4.3695906165585e-62	0.117596080048363	0.287	0.196	2.62957593713874e-57	1	PPP1CB
CAPZA1	6.75010471161456e-62	0.0261627031261291	0.294	0.213	4.06214551440252e-57	1	CAPZA1
LUZP1	1.00242095961817e-61	0.0305783071706911	0.257	0.181	6.03246909288617e-57	1	LUZP1
PSMB7	1.07776534283307e-61	0.0627834574744328	0.269	0.188	6.48588405663516e-57	1	PSMB7
CCND3	1.48577360211126e-61	0.126311914545919	0.384	0.273	8.94123696014538e-57	1	CCND3
PDIA6	1.94583857340303e-61	0.0254211436204659	0.379	0.286	1.17098619508821e-56	1	PDIA6
UBE2E1	3.15693657308324e-61	0.00961710767154944	0.259	0.186	1.89981286031576e-56	1	UBE2E1
NSA2	3.46293995203139e-61	0.169268467337603	0.286	0.188	2.08396263373297e-56	1	NSA2
MDH1	4.58589565285537e-61	0.0747490425973765	0.318	0.228	2.75974614493183e-56	1	MDH1
TMEM258	7.572219851339e-61	0.00285751637694531	0.275	0.199	4.5568861843373e-56	1	TMEM258
CLTC	2.61449409218264e-60	0.0392416138162064	0.265	0.189	1.57337639973459e-55	1	CLTC
ACP1	7.20971422511623e-60	0.183664207969021	0.264	0.171	4.33873392353269e-55	1	ACP1
PAK2	7.96610418394779e-60	0.0393566155861376	0.254	0.181	4.79392183685794e-55	1	PAK2
UBA1	9.73871391577914e-60	0.140721680777427	0.31	0.213	5.86066064737673e-55	1	UBA1
MICOS10	1.48473480136454e-59	0.00443206562093956	0.302	0.221	8.93498556113165e-55	1	MICOS10
RTN4	1.52489385858079e-59	0.0445010590606476	0.272	0.194	9.17665875155336e-55	1	RTN4
STARD7	2.59504838599092e-59	0.0482488301674273	0.27	0.194	1.56167416820548e-54	1	STARD7
LSM3	3.1712774985718e-59	0.00302042897804089	0.286	0.208	1.90844308586552e-54	1	LSM3
MFNG	3.22538953180252e-59	0.0506904410654145	0.266	0.188	1.94100716634344e-54	1	MFNG
ZRANB2	3.47902967542201e-59	0.0707598380610217	0.286	0.2	2.09364526837221e-54	1	ZRANB2
CHMP2A	5.3974376973373e-59	0.110064619359146	0.265	0.177	3.24812403188061e-54	1	CHMP2A
LARP7	6.61798566166766e-59	0.120592159593737	0.328	0.228	3.98263759133498e-54	1	LARP7
NDUFC1	6.83226641808995e-59	0.106126918791337	0.308	0.215	4.11158960774235e-54	1	NDUFC1
VCP	2.66380275959594e-58	0.0174656175195209	0.273	0.2	1.60304986269724e-53	1	VCP
TBL1XR1	2.93085815121032e-58	0.0570545357468843	0.285	0.203	1.76376112681686e-53	1	TBL1XR1
YY1	3.57293368039054e-58	0.0537984489508168	0.27	0.191	2.15015575952223e-53	1	YY1
COX14	1.02026252726019e-57	0.162741111266795	0.293	0.195	6.13983786279907e-53	1	COX14
STT3B	1.43406747941865e-57	0.0330399655187674	0.273	0.199	8.63007468439347e-53	1	STT3B
YTHDF2	2.82198675378696e-57	0.137718507089679	0.261	0.176	1.69824340856145e-52	1	YTHDF2
ESD	3.23849003362848e-57	0.0885186105139228	0.265	0.184	1.94889091733728e-52	1	ESD
ACTR3	3.76635307603298e-57	0.0483411995010687	0.296	0.217	2.26655361762589e-52	1	ACTR3
IQGAP2	4.65429570721663e-57	0.186352573463565	0.256	0.164	2.8009086136459e-52	1	IQGAP2
SMAD2	5.83703698463849e-57	0.210955683508922	0.278	0.181	3.5126704869856e-52	1	SMAD2
UQCRFS1	8.230898050516e-57	0.00852152621461477	0.291	0.217	4.95327213782002e-52	1	UQCRFS1
SKP1	1.35819864178001e-56	0.0355245314918715	0.3	0.221	8.17350360636794e-52	1	SKP1
EIF5	5.27236365187299e-56	0.0650286883283642	0.28	0.2	3.17285572206065e-51	1	EIF5
CD164	2.53776888812099e-55	0.140553978525023	0.265	0.178	1.52720393918233e-50	1	CD164
AP002990.11	2.65842904580051e-55	0.166227984499344	0.59	0.465	1.59981601547229e-50	1	AP002990.1
GLUL	3.38716496900644e-55	0.074173819516129	0.277	0.196	2.03836200669838e-50	1	GLUL
GHITM	1.32614375331912e-54	0.0420781334139071	0.259	0.187	7.98060049309911e-50	1	GHITM
EZR	3.91926014977743e-54	0.098195675575147	0.263	0.181	2.35857156553456e-49	1	EZR
ECM1	9.64113789097601e-53	0.174922929625497	0.26	0.172	5.80194037141045e-48	1	ECM1
PNKD	1.42841552230141e-52	0.0823500801583215	0.251	0.175	8.59606177165764e-48	1	PNKD
ITM2A	4.99280227296642e-52	0.244567232203926	0.316	0.211	3.00461847984846e-47	1	ITM2A
TMSB10	6.95926368602861e-52	0.130257892681221	0.97	0.901	4.18801529361516e-47	1	TMSB10
NDUFA2	3.09176553716695e-50	0.0268741646907749	0.256	0.185	1.8605935826117e-45	1	NDUFA2
SSB	3.62747536152922e-48	0.00229994173674086	0.295	0.224	2.18297839781467e-43	1	SSB
TOP1	8.45646614812281e-47	0.106454526332341	0.265	0.188	5.08901676327883e-42	1	TOP1
RPL37A1	1.25926411343524e-46	0.0142302336656943	0.992	0.946	7.57812550824191e-42	1	RPL37A
NDUFB6	2.97448476739633e-46	0.0645864247734282	0.254	0.182	1.79001518817144e-41	1	NDUFB6
PPIG	1.03769935220315e-42	0.0185950965502184	0.265	0.202	6.24477093162333e-38	1	PPIG
BCAT11	3.95362927415975e-41	0.0478781152663348	0.323	0.249	2.3792545608966e-36	1	BCAT1
NUCB2	6.48768010002194e-40	0.000677397685381109	0.266	0.207	3.90422100739221e-35	1	NUCB2
RPLP21	6.21937997526167e-39	0.0121990329943582	0.998	0.97	3.74276067531272e-34	1	RPLP2
MRPL52	4.96291208392315e-35	0.0341394514477238	0.251	0.194	2.98663086298411e-30	1	MRPL52
RPLP11	2.30474193748756e-22	0.048332682751191	0.999	0.988	1.38697065056064e-17	1	RPLP1
MIF	0	0.942425502805906	0.923	0.598	0	2	MIF
TUBA1B	0	0.341246337309071	0.886	0.566	0	2	TUBA1B
STMN1	4.19696685960757e-284	0.521401462444508	0.836	0.534	2.52569268644324e-279	2	STMN1
RPL212	3.46425942858223e-283	0.525358204420085	0.975	0.766	2.0847566815265e-278	2	RPL21
RPL412	7.38147946963993e-283	0.425960287288952	0.999	0.953	4.44210053003461e-278	2	RPL41
HSPE1	8.55043518222296e-272	0.94845405106007	0.595	0.292	5.14556638830995e-267	2	HSPE1
RPL23A2	1.08684473071118e-271	0.447137208748337	0.965	0.738	6.54052290494684e-267	2	RPL23A
SERF22	4.57146630664845e-270	0.584384900289654	0.968	0.774	2.75106270867797e-265	2	SERF2
PTMA1	1.16536781607227e-263	0.406856443001824	0.991	0.881	7.01306698034133e-259	2	PTMA
RPS26	1.09301054897496e-254	0.725050585066501	0.854	0.604	6.57762818267638e-250	2	RPS26
COX6C1	2.88675534889509e-254	0.748850891267558	0.788	0.501	1.73722050141158e-249	2	COX6C
TXN1	1.45731242454817e-252	0.875501005168522	0.655	0.36	8.76996043968841e-248	2	TXN
RPL352	9.8410792871287e-246	0.448876152703146	0.996	0.912	5.92226310420118e-241	2	RPL35
PPIA	9.02249715138593e-242	0.503044930126558	0.926	0.699	5.42964856073254e-237	2	PPIA
ATP5MG2	1.01889383992569e-241	0.45479354593243	0.998	0.906	6.13160123928884e-237	2	ATP5MG
H2AFZ	2.56260489693885e-239	0.65386683634716	0.668	0.376	1.54215000092883e-234	2	H2AFZ
SLIRP	8.547764260515e-238	0.887731597165948	0.569	0.285	5.14395905433532e-233	2	SLIRP
NAA38	3.59461407740577e-226	0.638968777706608	0.728	0.444	2.16320280564202e-221	2	NAA38
RPS72	3.16805524639782e-223	0.488034769371851	0.895	0.65	1.90650396672975e-218	2	RPS7
ATP5MF1	4.2780634965545e-220	0.731838570596721	0.745	0.474	2.57449583159153e-215	2	ATP5MF
SNRPG	1.59532558907637e-218	0.794213713236767	0.66	0.385	9.60050986250266e-214	2	SNRPG
SNRPE2	5.6421420493514e-217	0.769603705369356	0.639	0.362	3.39538466387918e-212	2	SNRPE
COX6A11	1.70092474767719e-215	0.665533001705575	0.744	0.47	1.02359950390465e-210	2	COX6A1
GAPDH	1.12023376928375e-214	0.430829661047659	0.964	0.819	6.74145480017268e-210	2	GAPDH
HMGN2	3.31481472103069e-214	0.103708465585045	0.856	0.637	1.99482235096906e-209	2	HMGN2
NDUFC21	5.44085812767089e-210	0.623436443095228	0.748	0.477	3.27425401265106e-205	2	NDUFC2
YBX1	1.87194247128612e-209	0.613695301438235	0.739	0.467	1.12651625979527e-204	2	YBX1
RPS172	2.02239331277158e-209	0.416064818081296	0.962	0.788	1.21705607169281e-204	2	RPS17
HSP90AB11	5.97989331446259e-207	0.434405025725979	0.846	0.609	3.59863999771044e-202	2	HSP90AB1
HMGB1	2.34854749034681e-204	0.422262436184524	0.844	0.595	1.41333239421581e-199	2	HMGB1
MCM5	9.40820773024364e-202	0.54283588876333	0.561	0.303	5.66176532998332e-197	2	MCM5
RPL312	1.94506206021549e-199	0.387455438297323	0.989	0.858	1.17051889721708e-194	2	RPL31
FAU2	5.06195161882159e-197	0.44751150686433	0.923	0.714	3.04623186469065e-192	2	FAU
RPS102	5.47271002595417e-197	0.329532225595258	0.97	0.804	3.29342216651896e-192	2	RPS10
POLR2L	2.44964694263678e-196	0.673508942667804	0.652	0.386	1.47417303360939e-191	2	POLR2L
RPS182	3.66331804157605e-196	0.403933941756137	0.999	0.931	2.20454816424005e-191	2	RPS18
MCM4	3.42560699253115e-195	0.370900291763961	0.443	0.225	2.06149603203532e-190	2	MCM4
ROMO11	6.8515156319843e-193	0.588378155518098	0.739	0.478	4.12317359217183e-188	2	ROMO1
UBB1	4.01540243045336e-191	0.443646190307908	0.803	0.554	2.41642902862253e-186	2	UBB
RPL36A2	9.43371955751208e-190	0.403721284432934	0.967	0.807	5.67711809251519e-185	2	RPL36A
RAN	9.49211482877151e-190	0.539490787321288	0.697	0.435	5.7122597828064e-185	2	RAN
RPS152	1.48228206401887e-188	0.40699801550253	0.974	0.829	8.92022523305916e-184	2	RPS15
RANBP1	1.53816058281694e-187	0.282315242178663	0.657	0.421	9.25649657133406e-183	2	RANBP1
SNRPD2	3.6653366161202e-187	0.483408227038012	0.831	0.592	2.20576292221498e-182	2	SNRPD2
MCM7	4.05753248462553e-187	0.433147245329599	0.504	0.271	2.4417824739228e-182	2	MCM7
ATP5MD1	3.82358905613961e-184	0.652299739862139	0.662	0.405	2.30099765809426e-179	2	ATP5MD
LDHB1	6.56310310754638e-184	0.568700286959348	0.688	0.43	3.94960981909034e-179	2	LDHB
UBL51	1.81987079505717e-183	0.567478915908319	0.765	0.515	1.09518004575746e-178	2	UBL5
NME1	2.00944735103603e-183	0.706470769019606	0.487	0.245	1.20926532137997e-178	2	NME1
GSTP1	6.70644278075819e-181	0.544324880431361	0.756	0.506	4.03587020103247e-176	2	GSTP1
UQCRH2	3.1359062662443e-178	0.638748616290141	0.628	0.375	1.88715703196316e-173	2	UQCRH
PCNA	3.52757100400953e-178	0.460106200947852	0.519	0.285	2.12285695450289e-173	2	PCNA
ATP5F1E2	9.09266584765753e-178	0.508656051961626	0.858	0.636	5.47187538046182e-173	2	ATP5F1E
TYMS	2.25991760878664e-177	0.0302916056097842	0.5	0.323	1.35999581779171e-172	2	TYMS
NDUFA41	3.87470369434308e-176	0.630767410059086	0.671	0.421	2.33175793621872e-171	2	NDUFA4
NDUFB21	5.36387140489781e-176	0.598961788041728	0.668	0.415	3.22792417275345e-171	2	NDUFB2
ATP5MC11	3.01055222232252e-174	0.711835945049393	0.515	0.273	1.81172022187147e-169	2	ATP5MC1
NDUFA14	3.28530758518924e-173	0.675853472026496	0.625	0.379	1.97706525169103e-168	2	NDUFA1
TMA71	8.75554235818771e-172	0.440824381683744	0.868	0.65	5.26899783573378e-167	2	TMA7
CD521	3.82948229204691e-171	0.388744870736295	0.677	0.436	2.30454414853091e-166	2	CD52
NPM1	8.39684180075853e-170	0.454775178701416	0.823	0.604	5.05313542727847e-165	2	NPM1
NME1-NME2	8.18075902247135e-165	0.507239407632359	0.545	0.311	4.92309897213303e-160	2	NME1-NME2
RPL122	9.52777790596914e-165	0.363571895497801	0.84	0.618	5.73372146603317e-160	2	RPL12
ENO1	1.85844313909467e-164	0.430277636089345	0.784	0.558	1.11839249667578e-159	2	ENO1
RPL372	2.65496257625616e-164	0.268681794802517	0.989	0.875	1.5977299287652e-159	2	RPL37
RPL242	1.52227749283567e-163	0.38492362693346	0.839	0.617	9.16091372413575e-159	2	RPL24
RPS272	2.20604974539177e-163	0.0949643599138996	0.998	0.935	1.32757867627931e-158	2	RPS27
TOMM5	2.657279184601e-163	0.937334341281694	0.365	0.166	1.59912404050104e-158	2	TOMM5
NDUFS52	8.56023315247109e-163	0.541393877913556	0.624	0.382	5.15146270882557e-158	2	NDUFS5
NME2	1.54937195259804e-161	0.493483331208231	0.548	0.316	9.32396547353977e-157	2	NME2
UQCRQ1	2.80693733411274e-158	0.681159806005327	0.542	0.308	1.68918681829571e-153	2	UQCRQ
SRP142	7.93663166534008e-156	0.479660298144062	0.767	0.537	4.77618556988501e-151	2	SRP14
HSPA8	9.43232301571589e-156	0.581771430589981	0.611	0.373	5.67627766762767e-151	2	HSPA8
FABP5	1.97592323571071e-154	0.764427162807053	0.385	0.18	1.18909084401835e-149	2	FABP5
SNRPF	1.38313902298557e-152	0.489744439304481	0.587	0.355	8.32359232642489e-148	2	SNRPF
UQCR112	3.64010406807375e-152	0.486863175299622	0.681	0.448	2.1905782271261e-147	2	UQCR11
RPS27A2	2.62921534446806e-150	0.252859455608044	0.989	0.879	1.58223550214743e-145	2	RPS27A
RPS232	7.44558896782492e-149	0.310015541079067	0.984	0.869	4.48068098494736e-144	2	RPS23
COX4I12	1.13628979568893e-148	0.345137671702655	0.796	0.578	6.83807836147639e-144	2	COX4I1
PA2G4	2.07924236562242e-147	0.490654417856419	0.543	0.319	1.25126726320792e-142	2	PA2G4
TMSB4X1	3.44094779379165e-147	0.251993850704506	0.952	0.795	2.07072797282587e-142	2	TMSB4X
PSME2	2.17849540834133e-146	0.591011290936129	0.586	0.356	1.31099675178573e-141	2	PSME2
RPS4X2	9.35167571255738e-146	0.288374546464087	0.978	0.85	5.6277449270599e-141	2	RPS4X
UQCR10	2.14025888274623e-145	0.474893721114988	0.744	0.519	1.28798639304785e-140	2	UQCR10
HSP90AA1	2.76169401945971e-144	0.361673070256304	0.808	0.595	1.66195984397066e-139	2	HSP90AA1
PSMA7	1.41985818163746e-143	0.513163933537393	0.654	0.426	8.54456455127607e-139	2	PSMA7
RPS142	1.75456072347098e-143	0.245251091783154	0.977	0.846	1.0558770977776e-138	2	RPS14
TPI1	4.09984031100255e-143	0.300879072781936	0.676	0.46	2.46724290075823e-138	2	TPI1
RPL102	9.79461555231651e-142	0.230001962247322	0.988	0.881	5.89430169322855e-137	2	RPL10
VAMP81	9.11559288433656e-141	0.381431840326852	0.722	0.504	5.4856726418649e-136	2	VAMP8
COX7A21	1.79684787019494e-139	0.572954624671326	0.585	0.362	1.08132507980461e-134	2	COX7A2
MYL61	3.24310636973359e-139	0.282478883275444	0.852	0.655	1.95166898224198e-134	2	MYL6
SOD12	3.71404267159085e-139	0.480765776297005	0.579	0.357	2.23507373933666e-134	2	SOD1
NOP56	6.2468160732277e-139	0.400661691118318	0.519	0.311	3.7592714447077e-134	2	NOP56
PRDX2	6.95596177803574e-139	0.482493296143124	0.58	0.358	4.18602823840413e-134	2	PRDX2
RPL192	1.11727303256155e-137	0.271536610329751	0.982	0.878	6.72363738265218e-133	2	RPL19
SNRPD3	5.8173068057144e-137	0.34829450754045	0.61	0.397	3.50079706261087e-132	2	SNRPD3
MCM3	8.29910538651832e-137	0.367031286828323	0.421	0.232	4.99431863055286e-132	2	MCM3
SNU131	8.78727330414806e-137	0.523543417174273	0.586	0.364	5.28809320170326e-132	2	SNU13
SNHG82	1.47154913839906e-136	0.281319723025077	0.756	0.547	8.85563555997169e-132	2	SNHG8
CBX3	3.29875957128739e-136	0.513875742079871	0.556	0.337	1.98516052240504e-131	2	CBX3
EIF2S2	8.01148205575307e-136	0.51950320241787	0.594	0.373	4.82122978633164e-131	2	EIF2S2
SEM12	2.23126629650718e-135	0.46767485005264	0.584	0.366	1.34275374457506e-130	2	SEM1
PEBP1	1.12743738007773e-134	0.369944841888205	0.624	0.411	6.78480540956977e-130	2	PEBP1
CHCHD2	1.79170916671456e-134	0.35263837849551	0.632	0.418	1.07823265943716e-129	2	CHCHD2
XRCC6	1.90478406656909e-134	0.283251342775671	0.661	0.455	1.14628000342061e-129	2	XRCC6
MCM6	3.20918625728799e-134	0.49239738476413	0.34	0.162	1.93125619777334e-129	2	MCM6
RPS202	1.43871011182465e-133	0.181902119603612	0.953	0.805	8.65801358194954e-129	2	RPS20
ATP5PF	1.98405056259138e-132	0.561654761828627	0.561	0.345	1.19398178806187e-127	2	ATP5PF
HSPD1	7.10716508215093e-132	0.372952465569175	0.528	0.324	4.27702087478761e-127	2	HSPD1
COX6B11	7.15829527208661e-132	0.356097195181063	0.71	0.497	4.307790511789e-127	2	COX6B1
DBI2	8.82056574234335e-132	0.519752566784329	0.598	0.379	5.3081282580848e-127	2	DBI
EIF4A1	1.00632892431981e-130	0.466828720019798	0.612	0.395	6.05598683366418e-126	2	EIF4A1
DUT	7.72661120281328e-130	0.385358030826136	0.463	0.271	4.649797355741e-125	2	DUT
ATP5MC21	9.79012891000395e-130	0.302400819942751	0.819	0.621	5.89160167675128e-125	2	ATP5MC2
NEDD82	1.14024909284508e-129	0.417306510701683	0.593	0.381	6.8619050158324e-125	2	NEDD8
SNRPD1	1.5922208475808e-129	0.481718107131441	0.509	0.301	9.58182583865649e-125	2	SNRPD1
UBE2L32	1.89988650822025e-129	0.503754613275319	0.524	0.313	1.14333270178186e-124	2	UBE2L3
ERH	4.0575161836156e-129	0.461867355470015	0.541	0.331	2.44177266413804e-124	2	ERH
GMFG2	2.40587017017634e-128	0.229646704045309	0.838	0.657	1.44782860971042e-123	2	GMFG
RBX11	3.34747731538964e-128	0.50770927451827	0.593	0.378	2.01447837362833e-123	2	RBX1
S100A41	2.95553440457337e-126	0.363879727274534	0.625	0.416	1.77861104932821e-121	2	S100A4
LDHA	9.69875673959285e-126	0.285110101942195	0.573	0.38	5.83661481831958e-121	2	LDHA
PSME12	2.42318102251556e-125	0.381484451348204	0.655	0.445	1.45824610753964e-120	2	PSME1
PSMB3	3.15308746358824e-125	0.366146695488272	0.604	0.397	1.89749650471277e-120	2	PSMB3
RPS15A2	6.76777194315899e-124	0.105580687819476	0.879	0.718	4.07277747767365e-119	2	RPS15A
RPL36AL2	2.69501162428785e-123	0.533490460574442	0.606	0.396	1.62183104538019e-118	2	RPL36AL
RPL92	3.02758745055045e-123	0.275496993694219	0.897	0.729	1.82197185186676e-118	2	RPL9
NACA2	3.26738153659238e-123	0.181134502777812	0.824	0.645	1.96627753490593e-118	2	NACA
SNRPB	5.23897015920648e-123	0.103375994704704	0.546	0.38	3.15275985210887e-118	2	SNRPB
MICOS101	5.27526494772095e-123	0.651462649901088	0.396	0.206	3.17460169288899e-118	2	MICOS10
UBA522	1.04310235416255e-122	0.242120368851196	0.949	0.806	6.27728565711481e-118	2	UBA52
PFDN52	2.07791844782083e-122	0.0494355316133124	0.75	0.585	1.2504705427141e-117	2	PFDN5
RPL232	3.56762067421881e-122	0.171031749605019	0.95	0.813	2.14695844553814e-117	2	RPL23
DANCR	4.03570396705855e-122	0.386688175021025	0.392	0.215	2.42864629033616e-117	2	DANCR
RPS62	6.8777768426904e-122	0.218547621149472	0.995	0.933	4.13897732616265e-117	2	RPS6
SEC61B2	7.84482756691114e-122	0.499518704461571	0.537	0.33	4.72093878149145e-117	2	SEC61B
ATP5ME	9.17282061030095e-122	0.31488289148988	0.668	0.465	5.52011171507301e-117	2	ATP5ME
H3F3A2	4.79305624005663e-121	0.259189742829944	0.826	0.64	2.88441331470368e-116	2	H3F3A
NHP2	1.00993166512693e-120	0.433715704074332	0.487	0.29	6.07766776756735e-116	2	NHP2
BTF32	2.03739538071847e-120	0.236281724808044	0.76	0.568	1.22608416616257e-115	2	BTF3
TAGLN2	3.47154195551621e-119	0.027078340190815	0.62	0.458	2.0891392334101e-114	2	TAGLN2
ATP5MPL	3.62666240996316e-119	0.202810239098078	0.665	0.476	2.18248917169173e-114	2	ATP5MPL
SSR4	1.48201323408478e-118	0.310560590686104	0.615	0.416	8.91860744139881e-114	2	SSR4
C1QBP	2.58911037084419e-118	0.523425837897268	0.363	0.186	1.55810073007033e-113	2	C1QBP
ATP5MC3	1.27782314824904e-117	0.358813540002643	0.549	0.352	7.68981192384789e-113	2	ATP5MC3
PPIB1	4.75151297931178e-117	0.412840828664453	0.55	0.35	2.85941299582004e-112	2	PPIB
RPS52	8.32024684104701e-117	0.205881292599331	0.953	0.817	5.00704134647368e-112	2	RPS5
NDUFB82	1.33865421196193e-116	0.4734383103229	0.519	0.319	8.05588718216573e-112	2	NDUFB8
VPREB11	1.9259151376949e-116	0.117108870239682	0.532	0.361	1.15899647071342e-111	2	VPREB1
TRA2B1	3.68052050115048e-116	0.168790918367011	0.686	0.506	2.21490043238735e-111	2	TRA2B
RPS132	3.92470247798764e-116	0.229256636534904	0.983	0.878	2.36184670422818e-111	2	RPS13
RPL152	1.83114021510348e-115	0.206848036779854	0.959	0.832	1.10196187004712e-110	2	RPL15
DEK	1.83481815277061e-115	0.26012760450564	0.461	0.287	1.10417521615583e-110	2	DEK
COX8A	1.80304922631244e-114	0.384545525672593	0.566	0.37	1.08505699390256e-109	2	COX8A
NDUFA131	1.909098924233e-114	0.468560907703052	0.579	0.377	1.14887664161418e-109	2	NDUFA13
SNHG3	2.86407139568452e-114	0.152259607092742	0.542	0.373	1.72356952520899e-109	2	SNHG3
COX7B	3.01001171582249e-114	0.54717341973466	0.532	0.331	1.81139495046481e-109	2	COX7B
NDUFS6	5.03804099970375e-114	0.299958016233966	0.507	0.322	3.03184269321172e-109	2	NDUFS6
SUB11	7.8522712684714e-114	0.400269240701202	0.56	0.362	4.72541832665341e-109	2	SUB1
ATP5PO2	1.40360732403684e-113	0.438813507613616	0.51	0.314	8.44676851532129e-109	2	ATP5PO
PGK1	1.55037532699488e-113	0.356861272675503	0.571	0.376	9.33000368032252e-109	2	PGK1
NDUFB12	3.31397324011304e-113	0.422835900340766	0.531	0.334	1.99431595616762e-108	2	NDUFB1
SNRPC	3.41854361284306e-113	0.430141877252657	0.503	0.309	2.05724536077282e-108	2	SNRPC
ATP5F1B1	4.10913793061095e-113	0.220814313413815	0.668	0.485	2.47283811526236e-108	2	ATP5F1B
PRDX1	5.14557738304180e-113	0.267562630442516	0.567	0.382	3.09655701334072e-108	2	PRDX1
DDX21	1.36734772493049e-112	0.398664269772633	0.434	0.253	8.22856187385921e-108	2	DDX21
PAICS	2.81553652641192e-112	0.356269266138832	0.371	0.206	1.69436172622943e-107	2	PAICS
GPX12	3.5451873978546e-112	0.200000254594705	0.713	0.53	2.13345832415492e-107	2	GPX1
TIMM13	1.03458236332827e-111	0.290803313111146	0.457	0.282	6.22601320427322e-107	2	TIMM13
SSB1	1.15152621364539e-111	0.412499618761262	0.382	0.21	6.9297696010966e-107	2	SSB
ERP291	1.60397750777729e-111	0.246263322988743	0.539	0.359	9.65257624405297e-107	2	ERP29
NDUFA6	1.86436812071026e-111	0.659026513365558	0.398	0.217	1.12195809136223e-106	2	NDUFA6
FAM30A2	1.92367105671042e-111	0.0734775191240691	0.715	0.551	1.15764600521777e-106	2	FAM30A
NASP	6.39693231250648e-111	0.205197649713512	0.421	0.262	3.84960989634327e-106	2	NASP
RPS242	1.08424143392738e-110	0.159964555673599	0.977	0.876	6.52485652523157e-106	2	RPS24
COX5B2	1.13576971285907e-110	0.449502676003401	0.517	0.323	6.8349485550146e-106	2	COX5B
ELOB1	1.14473332575849e-110	0.421645264239922	0.497	0.306	6.88889068108201e-106	2	ELOB
TBCA1	1.38892048736122e-110	0.448860233416805	0.502	0.309	8.35838460089111e-106	2	TBCA
HINT11	3.65591573108513e-110	0.442427333137093	0.534	0.339	2.20009352780972e-105	2	HINT1
UQCRB2	9.48255822877983e-110	0.29949358723862	0.648	0.456	5.70650871649741e-105	2	UQCRB
RPLP22	1.00394173269542e-109	0.124198890196261	0.998	0.97	6.04162095318777e-105	2	RPLP2
SLC25A5	1.66707715593256e-109	0.46340878651382	0.471	0.282	1.00323036166865e-104	2	SLC25A5
NCL	2.41765818524544e-109	0.208823825983798	0.699	0.519	1.45492251929886e-104	2	NCL
RACK12	3.70278762627539e-109	0.00759176231422476	0.897	0.768	2.22830056561627e-104	2	RACK1
UHRF12	6.94435732706607e-109	0.429498085893266	0.646	0.448	4.17904479585509e-104	2	UHRF1
KPNB1	9.05012738384208e-109	0.27659482095112	0.49	0.314	5.44627615832233e-104	2	KPNB1
RPL112	3.13925690608718e-108	0.183042008816861	0.975	0.87	1.8891734135142e-103	2	RPL11
ABRACL1	4.48453482989597e-108	0.441023443187254	0.53	0.337	2.69874821528309e-103	2	ABRACL
LSM7	7.73831431169006e-108	0.111295356847342	0.605	0.439	4.65684016963196e-103	2	LSM7
MCM2	8.48797629118752e-108	0.384866907441559	0.272	0.13	5.10797925227374e-103	2	MCM2
CD79A2	4.05725680186181e-107	0.22519267758311	0.527	0.354	2.44161657079242e-102	2	CD79A
IFITM21	5.40189732737845e-107	0.16394689458799	0.699	0.52	3.25080779264308e-102	2	IFITM2
NDUFA31	6.48138126068751e-107	0.482590842116879	0.523	0.33	3.90043042886914e-102	2	NDUFA3
DAD12	7.76665818790203e-107	0.414881016319443	0.554	0.361	4.67389723089757e-102	2	DAD1
SRSF7	1.49089234177734e-106	0.229037329262019	0.489	0.319	8.97204102358186e-102	2	SRSF7
RPS92	1.77511350436844e-106	0.0946975236141867	0.95	0.826	1.06824555579388e-101	2	RPS9
RPL10A2	2.31444237024332e-106	0.0326830126700939	0.904	0.776	1.39280827398873e-101	2	RPL10A
POLR2F1	3.04181100043618e-106	0.483876546555676	0.458	0.272	1.83053144195249e-101	2	POLR2F
ACTR22	6.09176299852685e-106	0.105165985120704	0.55	0.396	3.66596205488347e-101	2	ACTR2
SNHG62	6.68000055261273e-106	0.176188339481041	0.761	0.589	4.01995753255681e-101	2	SNHG6
RBBP7	6.86316210519267e-106	0.219912825722964	0.463	0.299	4.1301823232839e-101	2	RBBP7
ODC1	1.00637082286658e-105	0.181156527467725	0.343	0.204	6.05623897492879e-101	2	ODC1
EIF5A	1.14360968981872e-105	0.446885428203574	0.372	0.204	6.88212875236009e-101	2	EIF5A
PKM	1.18765055660692e-105	0.3038622871466	0.452	0.28	7.14716228460477e-101	2	PKM
PPA1	1.91195548586784e-105	0.0514597544558322	0.37	0.243	1.15059569184041e-100	2	PPA1
AIF11	2.05199532773171e-105	0.232322296700588	0.536	0.36	1.23487026827566e-100	2	AIF1
HNRNPM	2.55072539647282e-105	0.121247569587676	0.487	0.335	1.53500103634338e-100	2	HNRNPM
HNRNPA3	2.69911163501223e-105	0.00255708619136152	0.621	0.48	1.62429839083401e-100	2	HNRNPA3
YWHAB	3.55333950673101e-105	0.166954174266679	0.554	0.389	2.13836418175565e-100	2	YWHAB
PTGES3	3.97592482573816e-105	0.181639387008333	0.562	0.394	2.39267180088096e-100	2	PTGES3
EIF5B	9.42285811770646e-105	0.289376074176257	0.522	0.344	5.67058178665457e-100	2	EIF5B
RPL141	1.96183845051843e-104	0.113651670606094	0.888	0.741	1.18061476113748e-99	2	RPL14
SIVA1	3.80536935524762e-104	0.26699842531414	0.422	0.26	2.29003322429447e-99	2	SIVA1
ARPC32	5.24884263843817e-104	0.161328261344937	0.664	0.494	3.15870101138571e-99	2	ARPC3
HNRNPDL	5.43828276084803e-104	0.0521748983665629	0.592	0.442	3.27270418265074e-99	2	HNRNPDL
NOP58	6.25100379584207e-104	0.340225147499377	0.404	0.238	3.7617915742998e-99	2	NOP58
SERBP1	7.84488902843031e-104	0.385515269001286	0.523	0.337	4.72097576841908e-99	2	SERBP1
NUCKS1	9.19413507828991e-104	0.0251725885498724	0.568	0.425	5.53293854876408e-99	2	NUCKS1
SRSF2	9.64844934577618e-104	0.225800756062076	0.543	0.371	5.80634033179465e-99	2	SRSF2
BANF1	1.53167958931123e-103	0.46344849427208	0.457	0.274	9.21749460051605e-99	2	BANF1
HNRNPC	4.49345386562835e-103	0.217262395288898	0.645	0.469	2.70411560179648e-98	2	HNRNPC
NDUFB11	1.07323845356637e-102	0.304750732103837	0.553	0.371	6.45864168971708e-98	2	NDUFB11
FTL1	1.57860574167423e-102	0.155056986658848	0.761	0.591	9.49989149282138e-98	2	FTL
SET	1.57861780556623e-102	0.268812487733639	0.668	0.485	9.49996409211703e-98	2	SET
TRIM28	2.01780890750551e-102	0.0116809634928337	0.507	0.369	1.21429722244774e-97	2	TRIM28
RPL7A2	2.4769594690078e-102	0.100276571904796	0.943	0.822	1.49060943885421e-97	2	RPL7A
CCT7	2.52932651826553e-102	0.25143508876525	0.384	0.231	1.52212340542702e-97	2	CCT7
ALYREF	3.04668892155435e-102	0.0887092712598869	0.388	0.253	1.83346692610219e-97	2	ALYREF
RPS82	5.9406526197634e-102	0.129625679680091	0.995	0.946	3.57502534004742e-97	2	RPS8
DPM31	6.05572169793505e-102	0.37481838772607	0.445	0.27	3.64427276060033e-97	2	DPM3
RPL392	7.54458647784369e-102	0.203861922832719	0.987	0.907	4.54025669650155e-97	2	RPL39
TALDO11	1.91247699566695e-101	0.309670178827398	0.552	0.371	1.15090953122242e-96	2	TALDO1
CCT5	2.60676405663004e-101	0.310463402147111	0.392	0.232	1.56872454163939e-96	2	CCT5
RPS162	2.62247091637338e-101	0.185855828952135	0.969	0.858	1.57817677276434e-96	2	RPS16
MRPS212	2.8144481159751e-101	0.494393768468203	0.411	0.236	1.69370673171265e-96	2	MRPS21
COX7C1	3.92714486854631e-101	0.269572377713625	0.715	0.535	2.36331651044248e-96	2	COX7C
CALM1	4.76458214578781e-101	0.119612314801471	0.456	0.307	2.86727788951365e-96	2	CALM1
SNHG9	4.86146766764427e-101	0.382793464324082	0.403	0.235	2.92558262771164e-96	2	SNHG9
MSH6	6.68531203213979e-101	0.320316869023195	0.385	0.227	4.0231539278214e-96	2	MSH6
RHOA1	7.18918484365466e-101	0.210013262509444	0.573	0.402	4.32637954706294e-96	2	RHOA
GNL3	7.47575190253706e-101	0.413577268442483	0.32	0.168	4.49883273742778e-96	2	GNL3
RPL35A2	9.39520770873188e-101	0.121402278772664	0.976	0.871	5.65394204703776e-96	2	RPL35A
PRKDC	1.44686995868841e-100	0.11449420361356	0.408	0.268	8.70711872439101e-96	2	PRKDC
COX5A	2.13138997936372e-100	0.258347976903034	0.452	0.288	1.28264917568129e-95	2	COX5A
OAZ1	3.6662424938674e-100	0.266859855411249	0.807	0.633	2.20630807038446e-95	2	OAZ1
IGFBP2	7.25610920462427e-100	0.29325934571813	0.458	0.291	4.36665395825084e-95	2	IGFBP2
HNRNPK	9.10975087137803e-100	0.159354859855643	0.686	0.521	5.48215697688658e-95	2	HNRNPK
GPX41	9.47142878557988e-100	0.366304847482273	0.469	0.293	5.69981112887411e-95	2	GPX4
DYNLL12	9.73430902477633e-100	0.511212189548177	0.492	0.308	5.85800982802015e-95	2	DYNLL1
AC103591.31	2.16947682103233e-99	0.258312142635443	0.495	0.323	1.30556945612905e-94	2	AC103591.3
EEF1B21	2.19633866958108e-99	0.131203743294084	0.845	0.691	1.3217346479672e-94	2	EEF1B2
NDUFB41	2.38604739245515e-99	0.521053924931764	0.456	0.276	1.43589946030558e-94	2	NDUFB4
ANP32B	9.31133080415067e-99	0.0723509959865556	0.53	0.383	5.60346576462983e-94	2	ANP32B
CTSG	3.04673116021672e-98	0.805394719310859	0.306	0.155	1.83349234490682e-93	2	CTSG
ANAPC11	3.74936131244009e-98	0.44182449956599	0.452	0.277	2.25632814421332e-93	2	ANAPC11
PARK7	4.98482722535977e-98	0.33386683686822	0.511	0.334	2.99981917594926e-93	2	PARK7
ATF4	6.85470617051705e-98	0.00242798339066574	0.567	0.435	4.12509362635546e-93	2	ATF4
HNRNPD	8.54129332050108e-98	0.0655228423984342	0.578	0.431	5.14006490734435e-93	2	HNRNPD
SRSF3	1.60748385013797e-97	0.121210861092422	0.634	0.476	9.67367706174531e-93	2	SRSF3
HMGN31	1.67330695259613e-97	0.344878594733334	0.543	0.362	1.00697939100282e-92	2	HMGN3
CALM2	1.72905342682306e-97	0.164443694619306	0.545	0.384	1.04052706172785e-92	2	CALM2
YWHAE	2.18048269387061e-97	0.235853583168691	0.527	0.36	1.31219268034439e-92	2	YWHAE
GNG112	2.51778070162265e-97	0.287869015663901	0.537	0.363	1.51517524842949e-92	2	GNG11
PSMB1	2.61610946236836e-97	0.0935477835281358	0.525	0.376	1.57434851335866e-92	2	PSMB1
YWHAQ	4.49006361348442e-97	0.118219754608916	0.497	0.35	2.70207538195879e-92	2	YWHAQ
CCT3	4.69017748976966e-97	0.321716469204137	0.401	0.242	2.82250191156848e-92	2	CCT3
CNBP	2.05615912982094e-96	0.0757200257615294	0.481	0.343	1.23737600273494e-91	2	CNBP
H2AFV	4.93476679762025e-96	0.0201595826489775	0.49	0.359	2.96969331113989e-91	2	H2AFV
DNMT1	1.21992498032427e-95	0.188085327079598	0.354	0.216	7.34138653909343e-91	2	DNMT1
P4HB	1.64809784944794e-95	0.0736017611283379	0.385	0.258	9.91808804819278e-91	2	P4HB
HNRNPAB	6.00726622101113e-95	0.177597039539239	0.487	0.332	3.61511273914229e-90	2	HNRNPAB
SON2	1.41174757156095e-94	0.0477218229063281	0.58	0.439	8.49575571089664e-90	2	SON
ATP5IF11	2.0307879681093e-94	0.3926794805561	0.499	0.321	1.22210789132849e-89	2	ATP5IF1
EIF1AX	3.06013495440897e-94	0.264329539196596	0.522	0.354	1.84155861421378e-89	2	EIF1AX
GNAS1	3.22770149995507e-94	0.0752590502570878	0.59	0.442	1.94239848565796e-89	2	GNAS
SH3BGRL32	8.35645564822154e-94	0.146756195568868	0.78	0.623	5.02883144454324e-89	2	SH3BGRL3
HMGN1	8.36356383736033e-94	0.141825474042846	0.645	0.484	5.03310908168507e-89	2	HMGN1
SSBP1	2.22680082937003e-93	0.207750835301469	0.466	0.311	1.34006647110659e-88	2	SSBP1
CLIC12	3.20240104500584e-93	0.196204200554795	0.571	0.407	1.92717292487407e-88	2	CLIC1
TPM41	8.1958661725895e-93	0.00573661256074054	0.495	0.371	4.93219030400263e-88	2	TPM4
KHSRP	1.36407660511747e-92	0.0379102364502057	0.336	0.224	8.2088766019364e-88	2	KHSRP
HSPB11	1.45384702603203e-92	0.347691619952541	0.399	0.24	8.74910601795818e-88	2	HSPB1
RPL62	4.05440715543536e-92	0.221525701746212	0.906	0.77	2.43990168206944e-87	2	RPL6
SEC61G2	5.05675544113626e-92	0.406129418614979	0.436	0.267	3.04310485692139e-87	2	SEC61G
NOLC1	5.22676691839654e-92	0.384500900387837	0.271	0.135	3.14541606382185e-87	2	NOLC1
ZFAS12	6.68644019938799e-92	0.0610694488202914	0.524	0.384	4.0238328475897e-87	2	ZFAS1
HSP90B1	9.00571581557537e-92	0.107076670632639	0.44	0.301	5.4195497206551e-87	2	HSP90B1
RPL72	1.37474018475415e-91	0.224461903370585	0.949	0.833	8.27304895783202e-87	2	RPL7
APEX11	2.0802596754501e-91	0.188517378546065	0.442	0.292	1.25187947008912e-86	2	APEX1
MSN1	2.48932451162874e-91	0.117982252847122	0.515	0.372	1.49805059785306e-86	2	MSN
EWSR1	2.808502060805e-91	0.0227584285649716	0.52	0.39	1.69012845517184e-86	2	EWSR1
RPL322	4.31918261811162e-91	0.208385724825201	0.987	0.911	2.59924090775339e-86	2	RPL32
CCT8	8.24279578987952e-91	0.0578788754415138	0.427	0.299	4.96043207839159e-86	2	CCT8
ATP5F1A	1.72648745061422e-90	0.0267298044843964	0.544	0.414	1.03898288290513e-85	2	ATP5F1A
ARPC4	1.93089364667719e-90	0.0187993858912177	0.376	0.262	1.16199248763387e-85	2	ARPC4
NAP1L12	2.0084954425977e-90	0.115251256538579	0.734	0.581	1.20869247240087e-85	2	NAP1L1
PDIA61	2.25522771517905e-90	0.224123548008286	0.428	0.279	1.3571734867176e-85	2	PDIA6
HNRNPF	2.25948382811852e-90	0.234425475135622	0.389	0.243	1.35973477292344e-85	2	HNRNPF
GAS52	4.75245296496971e-90	0.116243802729683	0.582	0.431	2.85997866978912e-85	2	GAS5
DKC1	1.06927010174461e-89	0.0792951563300111	0.292	0.182	6.43476054528888e-85	2	DKC1
BCAT12	1.59166502617637e-89	0.201601224345116	0.378	0.241	9.57848096102677e-85	2	BCAT1
GADD45GIP1	1.6040422172693e-89	0.268304057569035	0.321	0.186	9.65296565930493e-85	2	GADD45GIP1
RPL272	1.65185157522519e-89	0.136332311219133	0.974	0.88	9.94067759454766e-85	2	RPL27
FTH1	1.91053090532564e-89	0.0724650161629508	0.598	0.451	1.14973839351591e-84	2	FTH1
ILF3	2.7897948132695e-89	0.0412627795372595	0.406	0.284	1.67887062067745e-84	2	ILF3
RPS32	3.15970257054616e-89	0.0452249752481668	0.914	0.796	1.90147740992898e-84	2	RPS3
ATP5F1C2	3.59118763445853e-89	0.362624031271723	0.419	0.257	2.1611408065408e-84	2	ATP5F1C
SEPTIN7	3.94663772301433e-89	0.0304639790184833	0.466	0.34	2.37504711533279e-84	2	SEPTIN7
LSP12	7.9151505854963e-89	0.0482190614111397	0.572	0.437	4.76325847084582e-84	2	LSP1
GDI21	1.00700806602545e-88	0.0645562460224818	0.442	0.313	6.06007384053457e-84	2	GDI2
KCNK122	1.67908530405843e-88	0.0198395522364623	0.446	0.326	1.01045674512932e-83	2	KCNK12
CCT6A	2.51004613778901e-88	0.27227253302935	0.385	0.238	1.51052066526005e-83	2	CCT6A
XBP12	2.90251932712488e-88	0.0019269123991561	0.457	0.338	1.74670710587048e-83	2	XBP1
EDF11	3.9816701024695e-88	0.21567057345183	0.52	0.36	2.39612925096512e-83	2	EDF1
MAGOH	4.37951905849585e-88	0.293772086806581	0.389	0.238	2.63555077421222e-83	2	MAGOH
ARPC2	7.68228274866292e-88	0.0959542382045897	0.568	0.423	4.62312093531786e-83	2	ARPC2
MDH2	1.2687562738803e-87	0.114076556514366	0.376	0.248	7.63524838058424e-83	2	MDH2
RPL81	1.35275338790017e-87	0.112136518614276	0.952	0.846	8.14073461304443e-83	2	RPL8
RPN2	2.80412880105593e-87	0.175578304579086	0.374	0.239	1.68749667118745e-82	2	RPN2
RBM8A1	2.87306757084683e-87	0.310036482832176	0.477	0.313	1.72898333345992e-82	2	RBM8A
POLR2I	3.73928078495343e-87	0.527198631155165	0.352	0.197	2.25026178357712e-82	2	POLR2I
CLNS1A1	4.85698367825292e-87	0.310034343118018	0.414	0.258	2.92288420773583e-82	2	CLNS1A
GTF3C6	5.25949710973693e-87	0.427964606245979	0.321	0.173	3.16511276566859e-82	2	GTF3C6
ILF2	6.52342987673139e-87	0.231655228970399	0.453	0.301	3.92573486551818e-82	2	ILF2
C19orf48	6.77942267926387e-87	0.204084702219513	0.28	0.159	4.07978877415421e-82	2	C19orf48
CALR	7.00079520848048e-87	0.0581197643162292	0.451	0.322	4.21300854851147e-82	2	CALR
PRDX6	7.03224793432937e-87	0.11814223459379	0.462	0.323	4.23193648440007e-82	2	PRDX6
PSMA4	4.08392000880695e-86	0.260600766970914	0.508	0.346	2.45766222209993e-81	2	PSMA4
DDT	4.83793379226015e-86	0.198485921242391	0.448	0.302	2.91142017684423e-81	2	DDT
EEF1G2	5.17205982079856e-86	0.113517382547367	0.846	0.704	3.11249387955837e-81	2	EEF1G
RPL342	5.71241799763321e-86	0.168743657777547	0.986	0.908	3.43767602679569e-81	2	RPL34
RPL37A2	6.77176884468125e-86	0.126956068384414	0.994	0.946	4.07518277304073e-81	2	RPL37A
CAP1	6.96023213397916e-86	0.0460678819654614	0.512	0.383	4.18859809590732e-81	2	CAP1
NDUFC11	1.09027023096649e-85	0.476167740686049	0.362	0.207	6.56113722293326e-81	2	NDUFC1
ATP5PD1	1.14863699239811e-85	0.478729810589097	0.344	0.192	6.91238255655258e-81	2	ATP5PD
RPS211	1.65977023929781e-85	0.126277369523513	0.99	0.929	9.98833132307027e-81	2	RPS21
PARP12	1.89432710037599e-85	0.134009569443153	0.629	0.479	1.13998710573527e-80	2	PARP1
KARS	2.47489045749936e-85	0.231206762677969	0.322	0.193	1.48936432841854e-80	2	KARS
RBIS1	2.77439705544771e-85	0.534646451225505	0.361	0.206	1.66960440399788e-80	2	RBIS
CDCA7	2.90351445884359e-85	0.220222913494359	0.26	0.144	1.74730596618748e-80	2	CDCA7
RPL302	3.37927959490589e-85	0.152573774701529	0.934	0.817	2.03361666741842e-80	2	RPL30
LSM31	3.49723559953806e-85	0.500776341927337	0.351	0.198	2.10460141144601e-80	2	LSM3
PGAM1	5.02787736158442e-85	0.368169326394456	0.356	0.208	3.02572631742789e-80	2	PGAM1
PET100	2.83167750394973e-84	0.292999620402927	0.518	0.354	1.70407520510191e-79	2	PET100
RPS282	3.9781103558988e-84	0.120985238814684	0.997	0.953	2.39398703107634e-79	2	RPS28
BZW11	4.35125442920775e-84	0.293678611811641	0.385	0.238	2.61854140295293e-79	2	BZW1
PPIH	5.24149844165927e-84	0.297259222716156	0.263	0.139	3.15428134720613e-79	2	PPIH
BCL11A2	6.05385716044921e-84	0.0205896805456467	0.441	0.323	3.64315070058673e-79	2	BCL11A
LAMTOR41	9.93811406068873e-84	0.165935970150792	0.484	0.338	5.98065766058187e-79	2	LAMTOR4
NDUFA111	1.09027955040016e-83	0.201223042420868	0.565	0.407	6.5611933063531e-79	2	NDUFA11
GUK1	1.87468820683309e-83	0.0164409929586085	0.34	0.235	1.12816861599009e-78	2	GUK1
PSMB62	2.09607035494057e-83	0.410752051820319	0.406	0.248	1.26139417889969e-78	2	PSMB6
EIF4EBP1	2.71123334374172e-83	0.374713439501194	0.302	0.165	1.63159311393033e-78	2	EIF4EBP1
LAT22	2.71279982615003e-83	0.0776409769570758	0.541	0.406	1.63253580737883e-78	2	LAT2
SRM	2.83634366110959e-83	0.351419016529549	0.257	0.131	1.70688325181914e-78	2	SRM
PPP1R14B	3.94829867437449e-83	0.155453326065498	0.392	0.26	2.37604665925182e-78	2	PPP1R14B
CDK4	4.39050418372733e-83	0.295246060661201	0.305	0.174	2.64216151272527e-78	2	CDK4
PSMD2	4.40227551494165e-83	0.0842544259398657	0.335	0.222	2.64924538213674e-78	2	PSMD2
PRMT1	5.79753949158448e-83	0.0814841552394436	0.366	0.247	3.48890129064063e-78	2	PRMT1
CCT4	6.32500635723699e-83	0.283480926939076	0.352	0.213	3.80632557572165e-78	2	CCT4
ANAPC5	1.29635173144128e-82	0.094726997204585	0.346	0.23	7.8013150846405e-78	2	ANAPC5
CCT2	2.52893141498261e-82	0.275221327700072	0.348	0.211	1.52188563622239e-77	2	CCT2
PDIA3	3.87166650500268e-82	0.0111453326190694	0.374	0.267	2.32993018604556e-77	2	PDIA3
EIF3D2	5.10735763786358e-82	0.0660456968511713	0.477	0.349	3.07355675288992e-77	2	EIF3D
NUDC	6.34680713119751e-82	0.127540388056444	0.331	0.213	3.81944506348335e-77	2	NUDC
SRSF91	6.99827921313848e-82	0.233097534972725	0.43	0.284	4.21149444767461e-77	2	SRSF9
RPS292	9.01592660214343e-82	0.154164094529772	0.995	0.961	5.42569446990389e-77	2	RPS29
DHFR	1.13684071247147e-81	0.373791534136305	0.305	0.17	6.84139372358206e-77	2	DHFR
APRT2	1.53210967186963e-81	0.0985005446001042	0.45	0.319	9.22008279434426e-77	2	APRT
POLE3	2.76201450415323e-81	0.447920928223665	0.326	0.182	1.66215270845437e-76	2	POLE3
ADSL	7.59273669217138e-81	0.0702219188077466	0.339	0.228	4.56923301398182e-76	2	ADSL
RPL43	7.92456421304891e-81	0.0745150978276055	0.91	0.793	4.76892349777071e-76	2	RPL4
RPL18A2	9.6865349947965e-81	0.131072544176146	0.991	0.925	5.82925989451859e-76	2	RPL18A
GTF3A2	2.68620169084157e-80	0.157242148526121	0.438	0.301	1.61652931553155e-75	2	GTF3A
ZC3H151	3.41920119598438e-80	0.195386539704037	0.353	0.224	2.05764108773144e-75	2	ZC3H15
SAP181	4.06379150802408e-80	0.366744352182409	0.476	0.313	2.44554909161381e-75	2	SAP18
RPS192	6.64480845147212e-80	0.203909404749929	1	0.978	3.99877927801141e-75	2	RPS19
RPL292	7.0015428304619e-80	0.0326186118320129	0.931	0.825	4.21345845994367e-75	2	RPL29
OST42	8.608595083974e-80	0.24343223575888	0.518	0.362	5.18056643558471e-75	2	OST4
MRPL521	1.32690206102465e-79	0.402737816408393	0.324	0.183	7.98516391304026e-75	2	MRPL52
MORF4L1	1.40229750681581e-79	0.0458765465514028	0.454	0.333	8.43888616626685e-75	2	MORF4L1
EIF3K2	1.53389100801339e-79	0.224956025554408	0.431	0.287	9.23080269712377e-75	2	EIF3K
H2AFY1	1.63793636041064e-79	0.0441404025449055	0.516	0.39	9.85693722331518e-75	2	H2AFY
RPLP12	1.7512058551529e-79	0.120973861131966	1	0.988	1.05385817157246e-74	2	RPLP1
SF3B2	3.20726736964298e-79	0.0223203712043947	0.411	0.298	1.93010143037745e-74	2	SF3B2
C19orf53	3.34732884680447e-79	0.342361471171499	0.374	0.228	2.01438902671846e-74	2	C19orf53
NDUFB61	3.7772348804772e-79	0.431206977003416	0.313	0.173	2.27310217872238e-74	2	NDUFB6
ANP32A	4.818006287324e-79	0.132754697712178	0.533	0.391	2.89942800364871e-74	2	ANP32A
RAC21	5.67714609480257e-79	0.127034864758262	0.496	0.358	3.41644974839124e-74	2	RAC2
NDUFB9	6.37590257941143e-79	0.352293180555023	0.43	0.275	3.836954413264e-74	2	NDUFB9
TOMM22	7.3758252559483e-79	0.163996174006254	0.374	0.246	4.43869788077712e-74	2	TOMM22
NDUFB31	9.93314723744028e-79	0.525228630853651	0.319	0.176	5.97766867601919e-74	2	NDUFB3
SNHG52	1.3671803970138e-78	0.0271318735014092	0.486	0.366	8.22755491118934e-74	2	SNHG5
ATP6V0B	1.67166664543222e-78	0.216930329547454	0.459	0.312	1.00599227055465e-73	2	ATP6V0B
RPL172	1.70882777666039e-78	0.149995656433933	0.901	0.776	1.02835546771646e-73	2	RPL17
PHB	1.8851847655441e-78	0.284434219974781	0.312	0.183	1.13448534005678e-73	2	PHB
TOMM71	2.38897876842527e-78	0.0478880945197213	0.497	0.369	1.43766353305064e-73	2	TOMM7
ST131	1.65002531050638e-77	0.129652133619468	0.456	0.323	9.92968731609632e-73	2	ST13
ATXN101	1.66484606030704e-77	0.103141947575367	0.326	0.214	1.00188771063217e-72	2	ATXN10
MDH11	3.45871627296965e-77	0.394371203456589	0.368	0.221	2.08142086591041e-72	2	MDH1
SRRM11	4.40914153725562e-77	0.257762090280175	0.418	0.274	2.65337728570506e-72	2	SRRM1
PTP4A21	6.96517033942903e-77	0.0138494902912087	0.379	0.273	4.191569858565e-72	2	PTP4A2
RBBP4	9.5092569328752e-77	0.0322118956043451	0.4	0.288	5.72257572963496e-72	2	RBBP4
HIGD2A2	9.82073537068724e-77	0.27053584338338	0.371	0.233	5.91002033872587e-72	2	HIGD2A
COX141	1.04481983264821e-76	0.416087367792565	0.33	0.189	6.28762127089369e-72	2	COX14
CACYBP	4.61924745648471e-76	0.378397069561611	0.328	0.19	2.77981692683793e-71	2	CACYBP
SF3B51	4.94705256311711e-76	0.25861089803802	0.418	0.275	2.97708676195825e-71	2	SF3B5
PNN	5.16173311357654e-76	0.101212765710223	0.38	0.26	3.10627937041923e-71	2	PNN
LMNB1	5.7467308236067e-76	0.0403782748627406	0.333	0.229	3.45832514233827e-71	2	LMNB1
ARHGDIB1	5.90512398780059e-76	0.119554937275407	0.804	0.666	3.55364456461852e-71	2	ARHGDIB
NUDT1	6.31769697008487e-76	0.250381854364256	0.345	0.213	3.80192685962737e-71	2	NUDT1
SRSF1	6.65269051041203e-76	0.18381098112242	0.294	0.18	4.00352262226086e-71	2	SRSF1
AC253572.21	7.5379877323623e-76	0.19292650188985	0.4	0.261	4.53628563745831e-71	2	AC253572.2
MYL12B1	1.10281943531191e-75	0.0555720496135002	0.503	0.378	6.63665707976353e-71	2	MYL12B
THYN12	1.23512663117119e-75	0.33223063318555	0.437	0.285	7.43286855372513e-71	2	THYN1
SNX21	1.51789372312774e-75	0.0476761704989177	0.476	0.356	9.13453263641044e-71	2	SNX2
STARD71	2.53271383168917e-75	0.174638545330547	0.304	0.189	1.52416185677222e-70	2	STARD7
PSMA1	2.83531137866078e-75	0.0660810555198692	0.463	0.34	1.70626203456427e-70	2	PSMA1
TXNDC17	2.87084817865919e-75	0.525962937105553	0.303	0.166	1.72764772543531e-70	2	TXNDC17
TCP1	2.89062211943587e-75	0.269334268023153	0.356	0.221	1.73954748525531e-70	2	TCP1
PSMB42	5.40393831704686e-75	0.142661030359895	0.44	0.309	3.25203603981563e-70	2	PSMB4
ARPC1B1	7.51394138015195e-75	0.194688237540388	0.384	0.254	4.52181478316164e-70	2	ARPC1B
FDFT12	1.80083322955645e-74	0.0990427064730861	0.375	0.258	1.08372342921478e-69	2	FDFT1
MYCBP22	2.86234810184091e-74	0.0295747360913186	0.328	0.229	1.72253246420684e-69	2	MYCBP2
CUTA	3.21583447646929e-74	0.269909534086077	0.349	0.216	1.93525702959446e-69	2	CUTA
TRMT1122	5.05439003515501e-74	0.369287540513652	0.425	0.273	3.04168137925594e-69	2	TRMT112
EIF3I	7.52257721612257e-74	0.154338813147796	0.32	0.204	4.5270117428904e-69	2	EIF3I
EIF3A	8.25813518975338e-74	0.151407781808793	0.403	0.275	4.96966317584168e-69	2	EIF3A
IPO5	8.27479981031681e-74	0.112054337317486	0.258	0.16	4.97969177785055e-69	2	IPO5
CANX	1.03975220641863e-73	0.166132785730797	0.363	0.241	6.25712480300667e-69	2	CANX
SF3B3	1.13341889920625e-73	0.0739503416439926	0.263	0.168	6.8208015935333e-69	2	SF3B3
MRPL57	1.2555326175958e-73	0.351382024785774	0.349	0.21	7.55566973942974e-69	2	MRPL57
SRP9	1.52502094138089e-73	0.260008654198688	0.395	0.256	9.17742352313609e-69	2	SRP9
NREP2	1.82107859220651e-73	0.0428197982000216	0.393	0.283	1.09590688600395e-68	2	NREP
SYNGR12	2.66599094113015e-73	0.0549668816472473	0.409	0.294	1.60436668846271e-68	2	SYNGR1
TAF15	5.73623321989941e-73	0.0354479288376459	0.406	0.294	3.45200778940327e-68	2	TAF15
PUF60	5.88713161136044e-73	0.0536408795090062	0.347	0.242	3.5428169324006e-68	2	PUF60
POMP1	7.06989628875862e-73	0.297378811798263	0.425	0.28	4.25459288761205e-68	2	POMP
NONO2	8.32321076254394e-73	0.149380169570448	0.442	0.311	5.00882500479132e-68	2	NONO
PSMD4	9.51721402885396e-73	0.113869193419329	0.337	0.226	5.72736423042403e-68	2	PSMD4
COMMD62	1.98816628999511e-72	0.137503128678063	0.464	0.332	1.19645859165616e-67	2	COMMD6
MFNG1	2.68114009569983e-72	0.156380136051775	0.294	0.184	1.6134832981912e-67	2	MFNG
PRPF4B1	3.32393499703548e-72	0.0672763368771536	0.334	0.229	2.00031084186598e-67	2	PRPF4B
EIF4G1	3.48285684588836e-72	0.0923765227209898	0.253	0.159	2.09594842128716e-67	2	EIF4G1
SSRP1	3.76670705256304e-72	0.0892102965979293	0.255	0.16	2.26676663716191e-67	2	SSRP1
DNAJA1	4.03080479846058e-72	0.299722938849639	0.346	0.212	2.42569801966559e-67	2	DNAJA1
XRCC5	5.94361848207277e-72	0.238037354909988	0.425	0.284	3.57681016632657e-67	2	XRCC5
PAX51	7.35385804961514e-72	0.0135328998459552	0.368	0.269	4.42547823567789e-67	2	PAX5
MRPL51	7.71606703476412e-72	0.150512229569453	0.455	0.321	4.6434519808507e-67	2	MRPL51
NCBP2	9.00061808662135e-72	0.220644565777118	0.274	0.161	5.41648195834786e-67	2	NCBP2
RPL52	9.61919522764193e-72	0.0457402640467652	0.921	0.821	5.78873549604264e-67	2	RPL5
SRSF112	1.50591441698269e-71	0.142848355613191	0.441	0.312	9.06244236996014e-67	2	SRSF11
MYL6B	2.01803377386663e-71	0.250476778608402	0.379	0.245	1.2144325447752e-66	2	MYL6B
DDX24	2.04277624558038e-71	0.0674468971975886	0.287	0.19	1.22932231682782e-66	2	DDX24
RPS252	2.07087795473978e-71	0.0480031817491131	0.83	0.71	1.24623364438285e-66	2	RPS25
RCC2	2.2348638441969e-71	0.183226823055593	0.371	0.246	1.34491871279925e-66	2	RCC2
AHCY	2.60600654659579e-71	0.05760823222752	0.279	0.184	1.56826867967588e-66	2	AHCY
LGALS1	3.91526274599524e-71	0.422085931691881	0.382	0.237	2.35616596791248e-66	2	LGALS1
MRPL20	4.19697482741708e-71	0.323781993790871	0.333	0.2	2.52569748139133e-66	2	MRPL20
HNRNPA2B1	4.27295823296334e-71	0.114288212216755	0.831	0.703	2.57142353501501e-66	2	HNRNPA2B1
MRPL332	4.3935988569702e-71	0.370448220215261	0.427	0.278	2.6440238561361e-66	2	MRPL33
PSMA2	4.9437306395327e-71	0.243874536568626	0.383	0.25	2.97508766156439e-66	2	PSMA2
PHGDH	8.59859739481183e-71	0.349806247675024	0.291	0.165	5.17454992622381e-66	2	PHGDH
SRSF10	1.08165660263329e-70	0.0240885120929277	0.381	0.275	6.50930126898688e-66	2	SRSF10
S100A101	1.29692120586482e-70	0.300456353126132	0.344	0.211	7.80474212477388e-66	2	S100A10
SH3KBP12	1.92699774115286e-70	0.11027684296134	0.438	0.315	1.15964797064838e-65	2	SH3KBP1
MOB1A1	2.10662292771511e-70	0.0655792703400935	0.304	0.207	1.26774461166968e-65	2	MOB1A
EID12	2.92618786632941e-70	0.110832735051729	0.347	0.236	1.76095059607837e-65	2	EID1
ITM2A1	3.22503392293095e-70	0.337534545293592	0.342	0.207	1.94079316448062e-65	2	ITM2A
IGLL11	3.76374406534424e-70	0.0981913145163791	0.428	0.304	2.26498354108351e-65	2	IGLL1
SYNCRIP	4.0400213478792e-70	0.1836176177903	0.404	0.277	2.43124444694022e-65	2	SYNCRIP
ARCN12	5.64823954017735e-70	0.156150264536724	0.375	0.253	3.39905407288333e-65	2	ARCN1
BAZ1B	6.54905158701203e-70	0.1672168844968	0.266	0.161	3.94115375454797e-65	2	BAZ1B
GLRX2	6.72637667487706e-70	0.316366940575468	0.377	0.239	4.04786621917427e-65	2	GLRX
AL450405.11	7.2702428739812e-70	0.4228142159836	0.327	0.191	4.37515945913315e-65	2	AL450405.1
AMD11	8.27878341394451e-70	0.140612122815668	0.283	0.179	4.98208907067767e-65	2	AMD1
ATP5PB1	1.04976640031607e-69	0.227950705580054	0.337	0.213	6.3173892204621e-65	2	ATP5PB
PSMA5	1.17083751895526e-69	0.292766297882412	0.291	0.169	7.04598310532084e-65	2	PSMA5
PSMB2	1.93924763567052e-69	0.307978257942363	0.345	0.213	1.16701983467017e-64	2	PSMB2
AP2M11	2.69677882546185e-69	0.155838315256604	0.372	0.252	1.62289452937468e-64	2	AP2M1
CD812	4.84294027812236e-69	0.0686504918170769	0.445	0.328	2.91443302997125e-64	2	CD81
POLD2	8.10905006039992e-69	0.0642884034614974	0.313	0.212	4.87994523584807e-64	2	POLD2
CSNK2B	8.277063523522e-69	0.145001983195392	0.369	0.25	4.9810540578203e-64	2	CSNK2B
HELLS	1.44910479625678e-68	0.152633416275914	0.265	0.162	8.72056775339365e-64	2	HELLS
POLR2E	1.46500064086026e-68	0.137307149018645	0.275	0.172	8.81622735663299e-64	2	POLR2E
COPS92	2.93365413255661e-68	0.420129678676896	0.379	0.236	1.76544372043124e-63	2	COPS9
RBMX	3.69536634568652e-68	0.0772725749336207	0.425	0.311	2.22383451317069e-63	2	RBMX
CDK62	5.42456960683838e-68	0.0375081341905799	0.386	0.281	3.26445174369927e-63	2	CDK6
AK2	5.96480500218293e-68	0.200861908341186	0.306	0.191	3.58956000226366e-63	2	AK2
CD63	7.77811009428442e-68	0.0587408945636487	0.271	0.177	4.68078887363942e-63	2	CD63
UBA11	1.58719473648903e-67	0.134181625834519	0.32	0.212	9.55157920471731e-63	2	UBA1
HNRNPH3	1.82680308028985e-67	0.0410539992437646	0.368	0.265	1.09935182568763e-62	2	HNRNPH3
KHDRBS1	2.43009033471059e-67	0.0576420750719753	0.394	0.285	1.46240406252549e-62	2	KHDRBS1
IGFBP7	3.61212627249023e-67	0.0824585986815953	0.254	0.164	2.1737414695219e-62	2	IGFBP7
NIBAN32	3.90288146756093e-67	0.0794164408620397	0.4	0.29	2.3487150383635e-62	2	NIBAN3
UBE2D31	4.84513994087421e-67	0.0373813347998351	0.422	0.314	2.91575676501869e-62	2	UBE2D3
SMC1A	5.55460991934125e-67	0.20742698545132	0.308	0.193	3.34270870336037e-62	2	SMC1A
THOC7	5.94771814488713e-67	0.254541154031451	0.26	0.15	3.57927730241163e-62	2	THOC7
PSMA3	7.35837984931332e-67	0.34388461388321	0.322	0.193	4.42819940951826e-62	2	PSMA3
SVIP	9.35971651101952e-67	0.388268547772642	0.277	0.155	5.63258379916644e-62	2	SVIP
USP1	9.38402237657256e-67	0.227316472125705	0.274	0.163	5.6472108259976e-62	2	USP1
RTRAF2	9.53399243166775e-67	0.190617206268126	0.354	0.233	5.73746130545334e-62	2	RTRAF
GNB11	1.67382554416045e-66	0.0291713172062764	0.407	0.302	1.00729147422032e-61	2	GNB1
RPA3	1.70224018367882e-66	0.425462894592446	0.316	0.185	1.02439112013608e-61	2	RPA3
NCAPD3	1.8527562739335e-66	0.146835591063201	0.344	0.23	1.11497019809044e-61	2	NCAPD3
RPS20P101	2.04199303926176e-66	0.399779300739973	0.368	0.229	1.22885099109733e-61	2	RPS20P10
PSMD8	2.16658573531118e-66	0.090154599366993	0.27	0.176	1.30382962965291e-61	2	PSMD8
DHX9	3.63881862828019e-66	0.196070623629286	0.287	0.178	2.18980466231274e-61	2	DHX9
CYCS	4.88096250721611e-66	0.391793207694196	0.301	0.174	2.93731442721758e-61	2	CYCS
PAPOLA2	4.92534952153772e-66	0.101089485151937	0.338	0.233	2.96402608856618e-61	2	PAPOLA
CHCHD101	5.01608711165352e-66	0.124929143836906	0.333	0.225	3.01863106292197e-61	2	CHCHD10
PGD	6.03847083651765e-66	0.182219191342538	0.282	0.175	3.63389136470796e-61	2	PGD
BCLAF1	6.51955005008438e-66	0.00494490104865597	0.342	0.25	3.92340002464028e-61	2	BCLAF1
APOBEC3C1	6.85802283665577e-66	0.0165802487102109	0.299	0.211	4.12708956287108e-61	2	APOBEC3C
FAM120A	7.3595685413683e-66	0.1104052822339	0.288	0.191	4.42891475251003e-61	2	FAM120A
CLTA	8.33049031331037e-66	0.102819463916499	0.302	0.201	5.01320576564705e-61	2	CLTA
PCLAF	8.52212962653585e-66	0.406921201845377	0.302	0.176	5.12853238795301e-61	2	PCLAF
PSMC11	8.79266034769102e-66	0.216989106978411	0.287	0.176	5.29133507063698e-61	2	PSMC1
HDAC2	1.1713699036466e-65	0.133738752572729	0.284	0.183	7.04918694315488e-61	2	HDAC2
PRPF40A2	1.21534283812213e-65	0.153249717985836	0.354	0.238	7.31381166553515e-61	2	PRPF40A
HSPA5	1.99105225211247e-65	0.0764285843064523	0.358	0.251	1.19819533479876e-60	2	HSPA5
ETS22	2.20574026520825e-65	0.0694720262429318	0.375	0.269	1.32739243419967e-60	2	ETS2
CHCHD1	4.22219794189572e-65	0.119486700724941	0.326	0.218	2.54087649945342e-60	2	CHCHD1
PSMB81	4.52868795315746e-65	0.155615389481075	0.391	0.27	2.72531912333063e-60	2	PSMB8
PDCD5	4.65912308344132e-65	0.394572037084369	0.287	0.163	2.80381368038415e-60	2	PDCD5
DNAJC81	4.71908699885761e-65	0.280665574778741	0.392	0.258	2.83989936504252e-60	2	DNAJC8
PNKD1	4.74438070091697e-65	0.301351639078127	0.288	0.169	2.85512086200483e-60	2	PNKD
SKP11	6.1586022545835e-65	0.190143074384803	0.332	0.216	3.70618525078581e-60	2	SKP1
IRF2BP22	9.15736529171727e-65	0.00379052252302947	0.45	0.348	5.51081085890253e-60	2	IRF2BP2
RNASEH2B	9.38702011130833e-65	0.134061511002594	0.319	0.211	5.64901483278424e-60	2	RNASEH2B
SLC3A2	1.33477161771413e-64	0.065088038702348	0.258	0.17	8.03252211824186e-60	2	SLC3A2
NDUFS3	1.73687596780299e-64	0.0265524970066733	0.286	0.197	1.04523458866416e-59	2	NDUFS3
CYC1	1.83758373861868e-64	0.00802357016158606	0.259	0.177	1.10583951806333e-59	2	CYC1
PPM1G	3.09426528729502e-64	0.0936455729329282	0.277	0.182	1.86209790724127e-59	2	PPM1G
UQCRFS11	3.61101978659604e-64	0.0994731373987374	0.316	0.214	2.17307559737563e-59	2	UQCRFS1
CBX5	5.83410478345343e-64	0.217120129026364	0.291	0.179	3.51090591763444e-59	2	CBX5
NDUFA12	5.86310429948059e-64	0.318090007080411	0.314	0.19	3.52835753638442e-59	2	NDUFA12
PSMB71	7.44367975236972e-64	0.205055782206035	0.295	0.184	4.47953203817857e-59	2	PSMB7
LSM5	8.70798963231487e-64	0.28302556956973	0.38	0.249	5.24038108083076e-59	2	LSM5
SF3B6	1.6327278049663e-63	0.339147026935246	0.377	0.242	9.8255926575067e-59	2	SF3B6
COPE	1.87050841844102e-63	0.0508181544127542	0.324	0.228	1.12565326113362e-58	2	COPE
SPCS2	2.267811416859e-63	0.343174764771437	0.317	0.191	1.36474623255158e-58	2	SPCS2
TMED2	2.62961375140704e-63	0.0152166726293232	0.278	0.194	1.58247525945924e-58	2	TMED2
RPS27L2	3.36321387950115e-63	0.241330756851728	0.357	0.233	2.023948480545e-58	2	RPS27L
MAT2A	4.01048112561581e-63	0.146942571354659	0.283	0.181	2.41346743658434e-58	2	MAT2A
GLRX5	4.53421762977598e-63	0.093362761592537	0.293	0.195	2.72864682742289e-58	2	GLRX5
ACTR31	5.87983112412365e-63	0.0519519878591752	0.309	0.215	3.53842357218637e-58	2	ACTR3
NOP101	6.32352687970119e-63	0.294774120611606	0.415	0.279	3.80543524093538e-58	2	NOP10
PRPF8	7.34288029013002e-63	0.0220533809312049	0.334	0.241	4.41887192979734e-58	2	PRPF8
U2SURP	9.20388816291714e-63	0.0895066507713866	0.318	0.217	5.53880785756191e-58	2	U2SURP
SNRPB21	1.02017757986724e-62	0.287343219443516	0.316	0.195	6.13932665788307e-58	2	SNRPB2
ITGAE2	1.07029029913035e-62	0.401029343452448	0.365	0.229	6.44089999113652e-58	2	ITGAE
PPP1CB1	1.22426540512155e-62	0.0106097848604383	0.278	0.197	7.367506781481e-58	2	PPP1CB
AHSA1	1.67799305931618e-62	0.0906331969581293	0.261	0.171	1.00979944316589e-57	2	AHSA1
NCOA41	1.84848541484233e-62	0.230651069084324	0.32	0.204	1.11240003779797e-57	2	NCOA4
RPS3A2	2.25512464123095e-62	0.0644528523900414	0.975	0.907	1.35711145784637e-57	2	RPS3A
MLEC	3.20282828612583e-62	0.139298038735498	0.27	0.172	1.92743003430767e-57	2	MLEC
TXNL4A	1.14567874993235e-61	0.0687189108404536	0.33	0.231	6.8945801492179e-57	2	TXNL4A
POLR2G	1.48667781488068e-61	0.013859589954893	0.321	0.23	8.94667842217042e-57	2	POLR2G
C12orf571	1.93476707537158e-61	0.0938216568918768	0.354	0.248	1.16432347828787e-56	2	C12orf57
CAT1	2.2637402584371e-61	0.174591998850901	0.346	0.231	1.36229625012486e-56	2	CAT
BCAP31	2.73226030759519e-61	0.0865407155947242	0.29	0.195	1.64424693050771e-56	2	BCAP31
OSTC	4.52079386273353e-61	0.045115340013457	0.28	0.191	2.72056853865441e-56	2	OSTC
EIF4A3	6.44104114382857e-61	0.222525047352874	0.261	0.156	3.87615414994459e-56	2	EIF4A3
RPA1	8.50757650130318e-61	0.0648844329233864	0.25	0.164	5.11977446271924e-56	2	RPA1
HSBP1	9.37052325782026e-61	0.200610425099996	0.322	0.209	5.63908719132365e-56	2	HSBP1
YY11	1.19959240061385e-60	0.0357658336300166	0.275	0.191	7.21902710765411e-56	2	YY1
YTHDF21	1.38138291091607e-60	0.215883610370957	0.281	0.173	8.31302421960182e-56	2	YTHDF2
ATP6V1F	1.45492969061989e-60	0.310479873080244	0.301	0.183	8.75562138518142e-56	2	ATP6V1F
STRAP1	2.41194200769532e-60	0.229426896575459	0.309	0.196	1.45148258081097e-55	2	STRAP
LAMTOR2	3.59175144391106e-60	0.0823521732045271	0.256	0.166	2.16148010143124e-55	2	LAMTOR2
RNU2-11	3.70663745452415e-60	0.112481742888778	0.27	0.163	2.23061735375809e-55	2	RNU2-1
LAMTOR51	3.81181240361722e-60	0.303247985606095	0.347	0.221	2.2939105863728e-55	2	LAMTOR5
PSMC5	4.52347968990373e-60	0.0779026776841683	0.31	0.214	2.72218484258717e-55	2	PSMC5
UQCRC1	5.39554496508942e-60	0.0406979538751813	0.291	0.202	3.24698500454116e-55	2	UQCRC1
LSM2	6.92166152768576e-60	0.231142695615129	0.284	0.175	4.16538669074602e-55	2	LSM2
ENSA1	7.15473271629697e-60	0.193528782062776	0.37	0.251	4.30564660134035e-55	2	ENSA
MTF21	1.32384072750667e-59	0.020284892143954	0.3	0.215	7.96674111406238e-55	2	MTF2
PDAP1	1.32700476251148e-59	0.138833766106029	0.276	0.178	7.98578196031785e-55	2	PDAP1
PRR131	1.7565985015551e-59	0.0828696501202544	0.368	0.263	1.05710341225084e-54	2	PRR13
SNHG1	2.13104099330699e-59	0.212140942778324	0.267	0.164	1.28243915936221e-54	2	SNHG1
RAD23A	3.0575940189787e-59	0.0557875769299572	0.275	0.187	1.84002950468119e-54	2	RAD23A
DARS	8.40950756191758e-59	0.169397784092015	0.303	0.198	5.06075755568638e-54	2	DARS
SMAD21	9.69528512840892e-59	0.116512120524969	0.275	0.182	5.8345256374252e-54	2	SMAD2
ZRANB21	2.65739876756183e-58	0.0579861552210021	0.289	0.199	1.59919600433103e-53	2	ZRANB2
PM20D2	3.56258129499414e-58	0.0435189727234251	0.25	0.17	2.14392579751452e-53	2	PM20D2
JTB	7.17855647471459e-58	0.0679192249187677	0.33	0.234	4.31998350091849e-53	2	JTB
CSKMT2	7.22252226562172e-58	0.0416420478576356	0.561	0.45	4.3464416742285e-53	2	CSKMT
ANXA71	9.44110855716051e-58	0.0496707775419276	0.255	0.173	5.68156471861363e-53	2	ANXA7
PRDX3	1.21312093629857e-57	0.281408676897195	0.252	0.146	7.30044048255114e-53	2	PRDX3
NDUFB7	1.31577780903922e-57	0.0120347095456639	0.296	0.213	7.91821927701713e-53	2	NDUFB7
NSA21	1.58126051594719e-57	0.18075878018034	0.291	0.188	9.51586765891859e-53	2	NSA2
CLTC1	1.90397651420105e-57	0.0411438975564935	0.27	0.188	1.14579402648105e-52	2	CLTC
TOP11	2.13180142682374e-57	0.166555153169395	0.285	0.185	1.28289678064826e-52	2	TOP1
HADHA	4.50786194557232e-57	0.0837486571755564	0.266	0.177	2.71278624022597e-52	2	HADHA
C11orf581	4.53786575398837e-57	0.180012884926365	0.327	0.218	2.73084223209266e-52	2	C11orf58
SMIM241	4.84343604632656e-57	0.314850040614799	0.324	0.204	2.91473137831886e-52	2	SMIM24
PIK3AP11	4.9801707618402e-57	0.00576236972294608	0.347	0.265	2.99701696276781e-52	2	PIK3AP1
SUPT16H	1.23105742224914e-56	0.0431928528825367	0.288	0.202	7.40838046135308e-52	2	SUPT16H
RPL262	2.01242318376048e-56	0.0115613951606761	0.96	0.887	1.21105614775522e-51	2	RPL26
RPN1	2.34220784340601e-56	0.159288526929756	0.266	0.17	1.4095172580833e-51	2	RPN1
AUP1	2.52958558277516e-56	0.0185137156048798	0.253	0.176	1.52227930785826e-51	2	AUP1
HNRNPR	4.69182387045547e-56	0.159070265079513	0.31	0.207	2.82349268700139e-51	2	HNRNPR
SLBP	5.08081647983226e-56	0.104565015876746	0.26	0.17	3.05758454939826e-51	2	SLBP
PAK1	5.21517178447853e-56	0.0556392636940646	0.321	0.229	3.13843822818133e-51	2	PAK1
ECH11	5.79932371943025e-56	0.318525184390704	0.285	0.172	3.48997502111593e-51	2	ECH1
METAP2	6.43012020157104e-56	0.163356767734188	0.313	0.209	3.86958203610344e-51	2	METAP2
HADH	8.88267896598785e-56	0.147916229243408	0.262	0.168	5.34550737494183e-51	2	HADH
DNAJB6	1.0159837080142e-55	0.0419901308425539	0.259	0.177	6.11408835645864e-51	2	DNAJB6
THRAP3	1.46631879542595e-55	0.051145139617232	0.285	0.201	8.82415987899383e-51	2	THRAP3
AC022400.61	2.69587477488701e-55	0.0855544789129614	0.303	0.21	1.62235048077926e-50	2	AC022400.6
GSTO1	3.58466106486126e-55	0.284574135517507	0.293	0.182	2.15721318222286e-50	2	GSTO1
TPR1	3.88284938612703e-55	0.0316120950611534	0.293	0.209	2.33665993207739e-50	2	TPR
HLA-DPA12	4.02024534497616e-55	0.0680537077807144	0.37	0.271	2.4193434461532e-50	2	HLA-DPA1
SNX31	5.10594002281011e-55	0.00289768959635439	0.31	0.229	3.07270364632689e-50	2	SNX3
LAMTOR1	6.3524194466325e-55	0.0682094718481439	0.312	0.221	3.82282249878897e-50	2	LAMTOR1
CSTB	7.72252678103734e-55	0.262651096484732	0.295	0.185	4.64733939156046e-50	2	CSTB
PSMA61	1.12016868088254e-54	0.241982931308548	0.324	0.211	6.74106310468301e-50	2	PSMA6
LARP71	1.30432268412498e-54	0.0870256994463654	0.324	0.229	7.8492834807957e-50	2	LARP7
NUDT51	1.50499897256074e-54	0.288498634660087	0.306	0.192	9.05693331697325e-50	2	NUDT5
PYURF	2.19005538630183e-54	0.23171236557906	0.264	0.162	1.31795343092258e-49	2	PYURF
AC245014.31	3.14163716971086e-54	0.176669614684247	0.255	0.157	1.8906058323603e-49	2	AC245014.3
ELOC	3.18810095391547e-54	0.356303024478094	0.263	0.153	1.91856727305679e-49	2	ELOC
TMEM2581	3.56067245876852e-54	0.335649020913022	0.309	0.194	2.14277707896231e-49	2	TMEM258
ZSCAN16-AS1	3.81016635277031e-54	0.00874179433491995	0.256	0.177	2.29292000943365e-49	2	ZSCAN16-AS1
ZNHIT11	5.24042591014013e-54	0.182455323253667	0.307	0.203	3.15363590846323e-49	2	ZNHIT1
SMARCB11	5.60230922098416e-54	0.13418212624329	0.347	0.244	3.37141366609606e-49	2	SMARCB1
TUFM	5.70275641937635e-54	0.09399962943002	0.258	0.171	3.4318617856165e-49	2	TUFM
GNA152	5.78609845509982e-54	0.0269974893948746	0.32	0.236	3.48201618929452e-49	2	GNA15
ATP6V0E1	5.83545599375956e-54	0.0970759735583695	0.308	0.212	3.51171906248457e-49	2	ATP6V0E1
GARS	7.11804350371325e-54	0.113734581052705	0.279	0.188	4.2835674000996e-49	2	GARS
ACTN1	9.24147202570034e-54	0.0931747396557869	0.269	0.181	5.56142545034621e-49	2	ACTN1
GLUL1	1.07384273624589e-53	0.108970071394002	0.287	0.195	6.46227820245414e-49	2	GLUL
PPIG1	1.45142177255603e-53	0.190883305066392	0.301	0.197	8.73451108506493e-49	2	PPIG
STMP11	3.39781617622969e-53	0.107722918844401	0.301	0.207	2.04477179669327e-48	2	STMP1
RPL361	3.60989054422e-53	0.0454880064326213	0.993	0.953	2.17239603060615e-48	2	RPL36
PHPT1	3.89668915213595e-53	0.416079144887022	0.251	0.144	2.3449885648639e-48	2	PHPT1
NAP1L4	5.6566741283224e-53	0.0611523648504442	0.282	0.196	3.40412992368314e-48	2	NAP1L4
RWDD1	5.67069276346729e-53	0.265012195920455	0.258	0.156	3.41256619812698e-48	2	RWDD1
MZB11	5.67779012625655e-53	0.1485263943799	0.311	0.209	3.41683732007993e-48	2	MZB1
CHD11	5.9178372126693e-53	0.0105076776758388	0.272	0.196	3.56129525621226e-48	2	CHD1
RSL24D11	6.44200546576815e-53	0.0210877897116724	0.302	0.22	3.87673446924462e-48	2	RSL24D1
SEPTIN21	7.59911733056513e-53	0.167504557302115	0.265	0.17	4.57307281836079e-48	2	SEPTIN2
SMARCA51	1.65596385646202e-52	0.0743930503261265	0.318	0.228	9.9654248918028e-48	2	SMARCA5
NDUFA21	1.88307685572653e-52	0.301704165542686	0.29	0.18	1.13321682100767e-47	2	NDUFA2
AARS	2.07707103600001e-52	0.14930998078837	0.261	0.17	1.24996057875444e-47	2	AARS
C4orf32	2.41445310289153e-52	0.185747402402503	0.349	0.24	1.45299373278909e-47	2	C4orf3
P2RX51	2.62193712988576e-52	0.268706192672476	0.289	0.181	1.57785554539395e-47	2	P2RX5
TRAPPC1	2.81172980116481e-52	0.0670485822709845	0.308	0.218	1.69207087704297e-47	2	TRAPPC1
SH3BGRL1	4.03035195266848e-52	0.00235982051646011	0.301	0.223	2.42542550159637e-47	2	SH3BGRL
EIF4EBP2	4.36319286420984e-52	0.040062910092189	0.272	0.193	2.62572583375284e-47	2	EIF4EBP2
VCP1	4.94432091280333e-52	0.0854328196948209	0.286	0.198	2.97544288211591e-47	2	VCP
GHITM1	5.37183068651009e-52	0.123958506135229	0.275	0.184	3.23271398883491e-47	2	GHITM
SEC622	7.21674712054982e-52	0.114942184840557	0.356	0.254	4.34296624967568e-47	2	SEC62
RAB7A1	7.89797364455993e-52	0.0490335732492519	0.27	0.189	4.75292155955972e-47	2	RAB7A
UBE2E11	8.01956391687958e-52	0.052549367051737	0.265	0.185	4.82609336953897e-47	2	UBE2E1
CD1641	9.52779106158637e-52	0.0244458987408178	0.254	0.18	5.73372938295206e-47	2	CD164
VDAC3	2.25663282183167e-51	0.229282606878888	0.26	0.16	1.35801906585008e-46	2	VDAC3
HSH2D1	6.57839198276763e-51	0.0671530546015084	0.292	0.208	3.95881051130973e-46	2	HSH2D
TMED9	1.64575818885401e-50	0.234348827504247	0.255	0.157	9.90400820470453e-46	2	TMED9
BUD31	3.89308655326034e-50	0.0423271579376441	0.298	0.214	2.34282055688654e-45	2	BUD31
UBE2I	3.96995104058605e-50	0.0334724193812719	0.255	0.178	2.38907683671428e-45	2	UBE2I
NDUFS8	4.28300297611849e-50	0.261264184075721	0.311	0.202	2.57746836099835e-45	2	NDUFS8
DYNLRB11	6.1153313989274e-50	0.233282754709969	0.259	0.161	3.68014528256052e-45	2	DYNLRB1
ECM11	1.00756575314478e-49	0.118314464625521	0.258	0.172	6.06342994585e-45	2	ECM1
NMT11	1.03866763085927e-49	0.0764399631725781	0.257	0.177	6.25059793574802e-45	2	NMT1
GRHPR	2.53997959825002e-49	0.0869829131552944	0.281	0.195	1.52853432243088e-44	2	GRHPR
SERPINB12	3.51189169228443e-49	0.0507043439050141	0.314	0.229	2.11342130149985e-44	2	SERPINB1
PSMD7	3.54526320529225e-49	0.241794722065753	0.263	0.163	2.13350394431282e-44	2	PSMD7
AC016876.2	4.68478583568272e-49	0.135138130190477	0.345	0.249	2.8192572680555e-44	2	AC016876.2
POLR2J	1.20066072563473e-48	0.132746647211612	0.327	0.23	7.22545618079724e-44	2	POLR2J
PFDN2	1.23613730080259e-48	0.311128850526515	0.265	0.162	7.43895066249988e-44	2	PFDN2
HDAC11	1.87360142070256e-48	0.202112677910705	0.26	0.165	1.1275145989646e-43	2	HDAC1
SELENOH1	3.22775980579258e-48	0.213648531718106	0.29	0.19	1.94243357352791e-43	2	SELENOH
TARDBP	3.39934341648542e-48	0.129353408668057	0.263	0.176	2.04569087460676e-43	2	TARDBP
BRK11	4.89608839011887e-48	0.16718889217322	0.288	0.192	2.94641703228963e-43	2	BRK1
GNG5	1.10311076011788e-47	0.243329583054352	0.302	0.199	6.63841024331338e-43	2	GNG5
PSMB91	1.2325256666642e-47	0.189071404527438	0.338	0.233	7.41721620941846e-43	2	PSMB9
PRDX5	1.30786014019031e-47	0.106332893768779	0.274	0.187	7.87057153765128e-43	2	PRDX5
COX7A2L1	2.23281390236427e-47	0.0035683780160638	0.287	0.211	1.3436850783038e-42	2	COX7A2L
PSMC3	3.61354700719239e-47	0.226018347983542	0.262	0.166	2.17459645345831e-42	2	PSMC3
ATP6V1G12	1.09472106543703e-46	0.110174523967363	0.344	0.248	6.58792189969348e-42	2	ATP6V1G1
ESD1	2.57436231289027e-46	0.214339098591263	0.279	0.182	1.54922549627424e-41	2	ESD
ATP6V1E1	7.45581420184872e-46	0.0796153699621049	0.256	0.176	4.48683442853054e-41	2	ATP6V1E1
RNF1811	7.93140307687684e-46	0.140118016926288	0.258	0.171	4.77303905763371e-41	2	RNF181
FDPS	2.41428049093458e-45	0.180566628859771	0.263	0.171	1.45288985663952e-40	2	FDPS
GTF2A21	3.20058988513295e-45	0.211370515616141	0.265	0.171	1.92608298697416e-40	2	GTF2A2
CKLF	6.94601877931861e-45	0.338501577981297	0.256	0.157	4.18004464120615e-40	2	CKLF
COX17	2.70520256750997e-44	0.310494428059704	0.3	0.195	1.62796385310182e-39	2	COX17
CHMP2A1	2.95888275944514e-44	0.0893160681123701	0.258	0.178	1.78062605580649e-39	2	CHMP2A
ACP11	2.96693186582258e-44	0.219375008375623	0.265	0.171	1.78546992753337e-39	2	ACP1
TMSB101	7.1575697165849e-44	0.0642244089430779	0.967	0.902	4.30735387974363e-39	2	TMSB10
GPM6B1	8.28907756878285e-44	0.0302091168333942	0.26	0.189	4.98828399011783e-39	2	GPM6B
GUCD11	9.85135336261094e-44	0.00949774859738839	0.272	0.204	5.92844594008564e-39	2	GUCD1
UGP21	1.69847355046854e-43	0.0252714737341024	0.259	0.188	1.02212439793646e-38	2	UGP2
OSBPL81	2.08211512005153e-43	0.0988184416747211	0.28	0.198	1.25299605809581e-38	2	OSBPL8
UFC1	2.30450094207966e-43	0.0562587684752109	0.258	0.183	1.38682562193412e-38	2	UFC1
GIHCG1	2.47300779993358e-43	0.138515235788854	0.316	0.224	1.48823136392203e-38	2	GIHCG
ANAPC161	3.28052815581039e-43	0.14848412855508	0.287	0.197	1.97418903888513e-38	2	ANAPC16
NDUFA71	3.55561425285604e-43	0.301704660692149	0.283	0.182	2.13973310122624e-38	2	NDUFA7
SRP721	8.18628251574303e-43	0.075610137473779	0.261	0.184	4.926422955149e-38	2	SRP72
NUCB21	9.97794290418287e-42	0.220054272974722	0.3	0.202	6.00462626030821e-37	2	NUCB2
RTN41	4.47168010508951e-41	0.0601050659368318	0.269	0.195	2.69101237044182e-36	2	RTN4
EIF51	5.69109769733715e-41	0.066972396493562	0.277	0.2	3.42484568328052e-36	2	EIF5
VPS29	9.7370805228742e-41	0.221028076081361	0.27	0.178	5.85967768786047e-36	2	VPS29
UXT	1.99656422651695e-40	0.0509540416911387	0.285	0.208	1.20151238587563e-35	2	UXT
MAPK11	4.90777907554403e-38	0.141975822999118	0.282	0.198	2.95345236987164e-33	2	MAPK1
BLOC1S1	6.24979282856516e-38	0.228935957009638	0.268	0.179	3.76106282630223e-33	2	BLOC1S1
ENY2	7.84400247215291e-36	0.258354690343371	0.268	0.177	4.7204422477169e-31	2	ENY2
PABPC12	1.429047355121e-35	0.154471447356102	0.893	0.811	8.59986407838265e-31	2	PABPC1
EIF3L1	2.71927816203655e-35	0.0763514893694415	0.299	0.225	1.63643440513197e-30	2	EIF3L
SMDT11	3.84289415463193e-35	0.134071364446019	0.264	0.185	2.31261527331595e-30	2	SMDT1
ARPC5	4.80761126273528e-34	0.0389199051376308	0.258	0.192	2.89317238180146e-29	2	ARPC5
FAM133B1	5.62488724151312e-33	0.161604341362127	0.258	0.179	3.38500089307018e-28	2	FAM133B
AP002990.12	3.79771943025241e-30	0.0308032528568565	0.547	0.472	2.2854295759316e-25	2	AP002990.1
AP000350.4	4.69061071290966e-27	0.288731684058607	0.443	0.363	2.8227626209219e-22	2	AP000350.4
MT-CO3	0	1.11479275172065	0.992	0.976	0	3	MT-CO3
MT-ND1	0	1.02407929765048	0.804	0.752	0	3	MT-ND1
MT-RNR2	0	1.00587066366075	0.971	0.921	0	3	MT-RNR2
MT-CYB	0	0.98724458674363	0.954	0.925	0	3	MT-CYB
MT-CO2	0	0.969862618340245	0.991	0.968	0	3	MT-CO2
MT-ND4	0	0.949353510914169	0.933	0.903	0	3	MT-ND4
MT-RNR1	0	0.924176242044926	0.688	0.651	0	3	MT-RNR1
MTND2P28	0	0.885838077305453	0.362	0.344	0	3	MTND2P28
MT-ND2	0	0.868603736240336	0.841	0.823	0	3	MT-ND2
MT-ATP6	0	0.855034248045714	0.825	0.821	0	3	MT-ATP6
MT-ND3	0	0.809069978270975	0.819	0.804	0	3	MT-ND3
APLP2	0	0.664118943953244	0.664	0.702	0	3	APLP2
EEF21	0	0.453850160960248	0.596	0.694	0	3	EEF2
NFRKB1	0	0.377638068456117	0.353	0.506	0	3	NFRKB
SLC25A61	0	0.321970820971782	0.384	0.55	0	3	SLC25A6
EIF4B1	0	0.282406992946404	0.232	0.384	0	3	EIF4B
EIF3F2	0	0.281402449467436	0.304	0.468	0	3	EIF3F
SLC38A12	0	0.233263872840687	0.265	0.422	0	3	SLC38A1
PCBP2	0	0.200071222441394	0.425	0.604	0	3	PCBP2
TKT1	0	0.171901802337853	0.248	0.424	0	3	TKT
GNAI2	0	0.158442426729752	0.266	0.452	0	3	GNAI2
DDX5	0	0.134091351829314	0.475	0.666	0	3	DDX5
SRSF52	0	0.112590384653347	0.254	0.446	0	3	SRSF5
ZFAS13	0	0.101925927934962	0.236	0.429	0	3	ZFAS1
EEF1D	0	0.0988486928753329	0.359	0.577	0	3	EEF1D
SLC25A3	0	0.0892819760562689	0.32	0.535	0	3	SLC25A3
XIST1	0	0.0828615627732465	0.284	0.495	0	3	XIST
ATP5F1A1	0	0.0406647480807747	0.25	0.459	0	3	ATP5F1A
LSM71	0	0.032731671001037	0.276	0.49	0	3	LSM7
MYH9	0	0.0262728684678564	0.295	0.507	0	3	MYH9
HNRNPH1	0	0.0130983740678441	0.368	0.604	0	3	HNRNPH1
GPX13	0	0.00656002754907137	0.358	0.585	0	3	GPX1
TPM3	0	0.00525223463116298	0.342	0.568	0	3	TPM3
HNRNPL	0	0.0038765823245015	0.252	0.465	0	3	HNRNPL
CCNI2	0	0.000832556207685631	0.275	0.496	0	3	CCNI
EIF3H2	4.94065645841247e-324	0.204761866407078	0.213	0.376	2.97323765010804e-319	3	EIF3H
CCDC88A2	1.77863632502849e-322	0.0320861828774444	0.218	0.422	1.07036555403889e-317	3	CCDC88A
CSDE11	2.71736105212686e-321	0.0583716477831457	0.208	0.396	1.63528070755942e-316	3	CSDE1
GAS53	2.73218302150209e-321	0.0405660980534641	0.277	0.478	1.64420042050974e-316	3	GAS5
EIF2S31	6.08194810030574e-321	0.170840234022837	0.348	0.526	3.66005554728299e-316	3	EIF2S3
YBX32	1.09765576405258e-318	0.217472429075906	0.28	0.445	6.60558262249202e-314	3	YBX3
MTATP6P1	3.63841799172994e-318	0.814876578062395	0.402	0.387	2.18956356324316e-313	3	MTATP6P1
MT-ND5	1.54116289222524e-314	0.566700720838848	0.437	0.509	9.27456416912226e-310	3	MT-ND5
TCF42	2.21029317505054e-314	0.301096979140657	0.31	0.466	1.33013232981367e-309	3	TCF4
TOP2B2	5.40285979543737e-314	0.0746611057427828	0.327	0.523	3.25138699629626e-309	3	TOP2B
RASGRP2	9.58648297928765e-314	0.0610878556402268	0.263	0.455	5.76904959210551e-309	3	RASGRP2
FLI12	4.80656337680634e-313	0.152529201262518	0.196	0.365	2.89254177452829e-308	3	FLI1
MT-TV1	6.83352069628388e-313	1.1462539026554	0.298	0.252	4.11234441981668e-308	3	MT-TV
MT-CO11	4.690318470875e-312	0.680710981783323	0.76	0.773	2.82258675258787e-307	3	MT-CO1
LSP13	1.58957436026024e-310	0.0112019562466554	0.281	0.482	9.56589954261012e-306	3	LSP1
TLE51	1.49155941174607e-309	0.121690109746288	0.244	0.426	8.9760553839467e-305	3	TLE5
SNHG291	3.96174823130863e-309	0.418206549606718	0.653	0.752	2.38414046811922e-304	3	SNHG29
NOP532	8.76016821429657e-308	0.524608142237244	0.324	0.417	5.27178162968154e-303	3	NOP53
MAN1A12	1.3052385337986e-307	0.0945065056589081	0.286	0.48	7.85479497254657e-303	3	MAN1A1
TSPOAP1	3.23402913011909e-307	0.812695408089843	0.376	0.366	1.94620639021437e-302	3	TSPOAP1
IFI161	3.23506806872662e-307	0.0114506575276294	0.2	0.39	1.94683161307899e-302	3	IFI16
VPS26B2	1.1364299217413e-306	0.224124565581942	0.228	0.391	6.83892162604694e-302	3	VPS26B
HLA-DRA2	3.16057605892896e-304	0.26472337403437	0.54	0.691	1.90200306650286e-299	3	HLA-DRA
EIF4H	3.04832495436545e-303	0.0836403084271442	0.227	0.407	1.83445147428758e-298	3	EIF4H
SOX42	3.94262615168679e-301	0.23007907225315	0.461	0.626	2.37263299182359e-296	3	SOX4
PNISR2	6.04654880494957e-301	0.0921055269658835	0.219	0.402	3.6387526053306e-296	3	PNISR
TRIM281	3.15114855063132e-300	0.00882780875471179	0.219	0.414	1.89632968628442e-295	3	TRIM28
EIF3E2	4.9829784700455e-300	0.000900346322277645	0.208	0.398	2.99870661348868e-295	3	EIF3E
EIF3D3	2.00761161600273e-299	0.0293250005467844	0.204	0.391	1.20816059439428e-294	3	EIF3D
DDX3X	3.72705222413524e-296	0.167402833343417	0.198	0.356	2.24290275796235e-291	3	DDX3X
LUC7L31	5.91341007588405e-296	0.138340701538832	0.22	0.386	3.55863104956626e-291	3	LUC7L3
SNHG31	1.7563995422146e-293	0.137615637208577	0.249	0.418	1.05698368050933e-288	3	SNHG3
KMT2A2	1.46951466651963e-290	0.111217741934277	0.311	0.5	8.8433923116485e-286	3	KMT2A
NRIP12	2.1048312033188e-290	0.249477620277121	0.198	0.334	1.26666636984522e-285	3	NRIP1
FBL	3.03791244232146e-290	0.246463396991569	0.268	0.411	1.82818532866463e-285	3	FBL
LRMP2	1.94681307892245e-289	0.150934767118941	0.242	0.41	1.17157264276474e-284	3	LRMP
PHIP2	4.76650398445292e-288	0.0756683014293276	0.154	0.318	2.86843443280392e-283	3	PHIP
PABPC4	1.27114196430468e-287	0.227645995430787	0.232	0.385	7.64960522698914e-283	3	PABPC4
KLF61	1.500410836817e-287	0.578153607636388	0.409	0.476	9.02932237488105e-283	3	KLF6
SF1	1.81773771902473e-287	0.0180371313631997	0.174	0.351	1.09389638193189e-282	3	SF1
MACF11	5.54465450780067e-285	0.105793408458704	0.17	0.331	3.33671763624937e-280	3	MACF1
TTC32	1.07060891700663e-284	0.0790370106498608	0.2	0.374	6.44281740165417e-280	3	TTC3
CCNL1	4.55191240955004e-284	0.19338908319338	0.245	0.402	2.73929536894312e-279	3	CCNL1
INPP5D2	9.64496730087683e-284	0.345037354742637	0.211	0.332	5.80424487199467e-279	3	INPP5D
RAC1	1.4154657380144e-283	0.0640931068110053	0.198	0.372	8.51813126479685e-279	3	RAC1
HLA-DRB1	1.5609084848501e-283	0.204462792610936	0.226	0.372	9.39339117097941e-279	3	HLA-DRB1
PTBP1	2.71773804377492e-283	0.0979992893689468	0.222	0.391	1.63550757736331e-278	3	PTBP1
NEAT11	1.28600358871171e-282	0.318091211152293	0.239	0.363	7.73904099650821e-278	3	NEAT1
SF3B11	5.89439406476601e-280	0.0449522519859979	0.156	0.324	3.54718740423554e-275	3	SF3B1
FERMT31	6.11394483269559e-280	0.160761751348102	0.211	0.358	3.67931086086788e-275	3	FERMT3
EIF3B	2.17896835672389e-279	0.174609348003578	0.224	0.37	1.31128136739287e-274	3	EIF3B
GRK2	1.87780257249727e-278	0.380588087010587	0.264	0.373	1.13004281010313e-273	3	GRK2
PRRC2C	2.61925380836659e-278	0.0832877995378731	0.182	0.348	1.57624074933693e-273	3	PRRC2C
SATB12	5.76356708412344e-278	0.122806510729202	0.199	0.362	3.46845703555465e-273	3	SATB1
UBE4A2	3.30265296289636e-276	0.0534414498424252	0.154	0.317	1.9875035265414e-271	3	UBE4A
FOXP12	4.20174794966268e-275	0.0297932469615039	0.201	0.384	2.52856989862751e-270	3	FOXP1
RPL142	5.58203182225988e-274	0.133690963150463	0.607	0.785	3.35921093031777e-269	3	RPL14
PRSS571	2.93967057524319e-273	0.385126572755418	0.218	0.321	1.7690643554756e-268	3	PRSS57
APRT3	2.05030764927685e-272	0.0597859001380814	0.19	0.359	1.23385464025832e-267	3	APRT
PABPN1	9.54994713087704e-269	0.252321858478811	0.311	0.441	5.74706268389049e-264	3	PABPN1
RPL37P6	1.84678278237584e-268	0.905186501816399	0.36	0.338	1.11137541060596e-263	3	RPL37P6
ARF1	3.57207435311968e-268	0.0137934296568296	0.15	0.318	2.14963862496389e-263	3	ARF1
GYPC1	2.10332852540649e-267	0.245120812954394	0.239	0.377	1.26576207330437e-262	3	GYPC
TXNIP1	4.15158595308969e-267	0.0204107421285893	0.253	0.431	2.49838291070984e-262	3	TXNIP
RPS6KA11	5.56028473307375e-266	0.231364278463714	0.218	0.353	3.34612374951645e-261	3	RPS6KA1
CIRBP	3.62889826423708e-262	0.34274530930339	0.246	0.363	2.18383468643523e-257	3	CIRBP
GALNT22	8.40680007420839e-262	0.111793429915724	0.175	0.329	5.05912821665787e-257	3	GALNT2
MED13L1	4.07499076291022e-261	0.333223177436444	0.191	0.309	2.45228869121174e-256	3	MED13L
HLA-E1	4.5923396244865e-261	0.0900529314745464	0.249	0.412	2.76362406261973e-256	3	HLA-E
AC004687.1	1.0420940109894e-260	0.118196752016176	0.195	0.352	6.27121754873311e-256	3	AC004687.1
PARVG2	5.11444017288178e-260	0.103287681641741	0.156	0.307	3.07781895163853e-255	3	PARVG
CNPY3	6.76423163560365e-260	0.241923699275031	0.195	0.322	4.07064695598992e-255	3	CNPY3
BCR1	8.08217891200906e-260	0.143056023962514	0.164	0.302	4.86377444745793e-255	3	BCR
ESYT22	2.71640241548702e-258	0.0539592410334244	0.15	0.302	1.63470380961593e-253	3	ESYT2
ARHGDIA	8.16199868260917e-258	9.59431175746595e-05	0.254	0.427	4.91180918720737e-253	3	ARHGDIA
EEF1B22	5.85614229549888e-257	0.144127081597512	0.559	0.736	3.52416787200827e-252	3	EEF1B2
CELF22	2.21596996185567e-256	0.0912624676164566	0.18	0.335	1.33354856334512e-251	3	CELF2
CSKMT3	4.89290100708451e-256	0.04988181485087	0.317	0.488	2.94449889705339e-251	3	CSKMT
RSF12	6.34030747962541e-256	0.0940243161512031	0.175	0.336	3.81553363816377e-251	3	RSF1
ARGLU11	3.28866951834551e-255	0.089909630483985	0.139	0.287	1.97908842944515e-250	3	ARGLU1
AIF12	6.7907274344327e-255	0.0597075114103314	0.244	0.406	4.08659186276726e-250	3	AIF1
UPF22	1.29844675086187e-254	0.182608168044716	0.141	0.279	7.81392270201167e-250	3	UPF2
RBM25	2.87711904513843e-254	0.195973021859416	0.207	0.346	1.73142147017385e-249	3	RBM25
CORO1A	8.23977922158537e-254	0.165851520719253	0.206	0.346	4.95861673775786e-249	3	CORO1A
TRA2A	1.49368623092931e-253	0.140970431224554	0.177	0.321	8.98885436910951e-249	3	TRA2A
MT-ND4L	1.70585251305338e-253	0.497146355716783	0.273	0.342	1.0265649838304e-248	3	MT-ND4L
ARPC41	5.10246496490261e-253	0.0259944648473387	0.142	0.298	3.07061239122874e-248	3	ARPC4
RPL131	8.37992010797502e-253	0.483277719364293	0.938	0.958	5.04295212177828e-248	3	RPL13
MDH21	1.84159019518299e-252	0.0975062621184208	0.14	0.285	1.10825056355917e-247	3	MDH2
FLT31	2.21684654907384e-252	0.573709197472056	0.221	0.282	1.33407608476715e-247	3	FLT3
SRRM2	2.73816246666717e-252	0.0984281376743401	0.178	0.327	1.64779879081564e-247	3	SRRM2
TRIR	2.24679318600388e-251	0.209533917103875	0.194	0.328	1.35209767140528e-246	3	TRIR
SMARCC1	4.67412673246608e-251	0.025812853397535	0.148	0.301	2.81284272633076e-246	3	SMARCC1
NCKAP1L2	5.51511316458435e-251	0.162723110590498	0.151	0.283	3.31893995131522e-246	3	NCKAP1L
IER2	5.81656480295332e-251	0.311728899125489	0.258	0.372	3.50035053276928e-246	3	IER2
TTC7A1	1.06689920111747e-250	0.0152945185562174	0.105	0.251	6.42049270240479e-246	3	TTC7A
C6orf622	4.37816295305107e-250	0.0604540978843935	0.143	0.293	2.63473468351661e-245	3	C6orf62
SERP1	1.31054064872685e-249	0.0320269309363073	0.128	0.278	7.88670256997329e-245	3	SERP1
IMPDH2	1.99523715491102e-249	0.253343730881077	0.203	0.325	1.2007137674539e-244	3	IMPDH2
TNRC6B2	3.18580163595388e-249	0.248416088420417	0.153	0.272	1.91718356650068e-244	3	TNRC6B
SYNGR13	7.13999455914943e-249	0.0740469942927564	0.176	0.33	4.29677732575054e-244	3	SYNGR1
PHB2	1.16679363171838e-248	0.120611512006058	0.175	0.319	7.02164739631803e-244	3	PHB2
AC243919.11	6.95194528556499e-248	0.629818529670759	0.633	0.646	4.18361115340016e-243	3	AC243919.1
BAHCC12	1.30648753446322e-247	0.181123459667336	0.149	0.28	7.86231133364621e-243	3	BAHCC1
SUN22	3.34700547334281e-247	0.0671291562002048	0.175	0.331	2.01419442380297e-242	3	SUN2
GANAB	7.38745367564379e-246	0.180672807744664	0.144	0.268	4.44569574746568e-241	3	GANAB
PLXNB21	1.47436366456776e-245	0.404544509203267	0.203	0.297	8.8725730970023e-241	3	PLXNB2
HLA-DPB12	8.48554838933567e-245	0.021487522933654	0.139	0.289	5.10651816521831e-240	3	HLA-DPB1
SNRNP70	3.52964944682897e-244	0.339434321023055	0.181	0.288	2.12410774060721e-239	3	SNRNP70
RBM3	8.15613521515486e-244	0.191537305582063	0.202	0.341	4.90828061112804e-239	3	RBM3
SSR21	2.56312223930153e-243	0.0270669705945903	0.112	0.251	1.54246133238927e-238	3	SSR2
CELF11	4.26598300763079e-243	0.167660959554637	0.148	0.278	2.56722591416213e-238	3	CELF1
CAPNS11	9.32169445128382e-243	0.199882440277856	0.187	0.316	5.60970250383809e-238	3	CAPNS1
SCAF111	1.64451298165171e-242	0.0284108896541904	0.143	0.294	9.89651467228185e-238	3	SCAF11
PRMT11	3.23091127931631e-242	0.112842981991564	0.148	0.281	1.94433009877976e-237	3	PRMT1
SMARCD2	8.24491582699442e-242	0.145917066690072	0.166	0.303	4.96170789552697e-237	3	SMARCD2
CYBA	2.46842312552803e-241	0.0625302678515669	0.193	0.348	1.48547235271151e-236	3	CYBA
BRD4	1.3117384195664e-240	0.0777649249447274	0.125	0.26	7.89391063510866e-236	3	BRD4
COMT	2.16062862309942e-240	0.243811810541254	0.163	0.279	1.300244699095e-235	3	COMT
SNX191	5.47857759939986e-240	0.0890562386613247	0.139	0.281	3.29695321354284e-235	3	SNX19
CTNNB1	6.29115160257045e-240	0.364776613197135	0.177	0.27	3.78595212291087e-235	3	CTNNB1
TAPBP	1.32943779465979e-239	0.221956408126871	0.187	0.306	8.00042370448312e-235	3	TAPBP
EIF3G2	1.86503112277655e-239	0.190910862544498	0.145	0.27	1.1223570793757e-234	3	EIF3G
ZNF207	1.68699353994603e-237	0.0847210781458256	0.136	0.277	1.01521584240412e-232	3	ZNF207
RPL10A3	4.15782957088083e-237	0.167881824122911	0.655	0.815	2.50214025746037e-232	3	RPL10A
EGFL7	2.04811812075258e-236	0.583004752279964	0.254	0.302	1.2325370038877e-231	3	EGFL7
ZYX	1.04340368854204e-235	0.446309810767401	0.2	0.277	6.27909905727714e-231	3	ZYX
SNX32	1.44059961628386e-235	0.0211968803022224	0.114	0.259	8.66938443083463e-231	3	SNX3
AL022311.1	2.44847804604814e-235	0.589783058640534	0.365	0.41	1.47346960333131e-230	3	AL022311.1
PRPF38B	4.31179534237311e-235	0.179747879843415	0.137	0.261	2.59479531908671e-230	3	PRPF38B
FAM153CP	5.94371448083655e-234	0.426443805117888	0.205	0.299	3.57686793742263e-229	3	FAM153CP
TLN1	1.39118974198625e-233	0.0164687201936704	0.127	0.274	8.37204074829904e-229	3	TLN1
ITM2B1	8.92833190258379e-233	0.0279420925738325	0.144	0.291	5.3729808556559e-228	3	ITM2B
ANKRD11	2.16806339030222e-232	0.0409804769205411	0.141	0.293	1.30471886764998e-227	3	ANKRD11
ZEB22	1.87979081154852e-231	0.084320723403793	0.158	0.305	1.13123931248178e-226	3	ZEB2
ACTN4	2.05573117906188e-230	0.0217495805756385	0.161	0.313	1.23711846624765e-225	3	ACTN4
ACIN1	1.93178368716288e-229	0.226989950777714	0.193	0.315	1.16252810509775e-224	3	ACIN1
NCOR11	3.66480804685521e-229	0.0402757962812383	0.122	0.264	2.205444834517e-224	3	NCOR1
ARID1B1	3.995070164083e-229	0.128868361978627	0.125	0.255	2.40419327404351e-224	3	ARID1B
LMO22	5.61525099073353e-228	0.241521997892048	0.162	0.274	3.37920189371353e-223	3	LMO2
FLNB1	4.41409042122037e-226	0.100886843121909	0.127	0.256	2.65635547458621e-221	3	FLNB
PUF601	8.04507892469546e-225	0.0109579826892636	0.131	0.275	4.84144804609248e-220	3	PUF60
HMGA1	1.54487400004378e-224	0.104488610740168	0.323	0.478	9.29689724486348e-220	3	HMGA1
NUMA12	1.18991834519771e-223	0.184164286331407	0.149	0.268	7.16080960956532e-219	3	NUMA1
ARHGAP45	1.67911194161938e-223	0.212405729713573	0.174	0.289	1.01047277534713e-218	3	ARHGAP45
OGA	6.7611597640698e-223	0.293972819554289	0.169	0.269	4.06879833441957e-218	3	OGA
RPS253	1.50932280307804e-222	0.0152700194961208	0.564	0.751	9.08295369664331e-218	3	RPS25
PSAP	2.35477433974175e-222	0.419996869947215	0.193	0.263	1.41707964991319e-217	3	PSAP
CTSD	4.2914620767334e-222	0.779094796456308	0.294	0.265	2.58255896315739e-217	3	CTSD
CYTH4	3.34435414985347e-221	0.537438822619573	0.201	0.253	2.01259888384032e-216	3	CYTH4
RPS22	7.10687335888714e-220	0.401958647401051	0.82	0.879	4.27684531864469e-215	3	RPS2
ID2	1.63294284069641e-219	0.547265475818894	0.251	0.297	9.82688672102695e-215	3	ID2
U2AF2	1.84466256172852e-219	0.0147757581953056	0.124	0.258	1.11009948302261e-214	3	U2AF2
RACK13	6.84332804763295e-219	0.0620074733795226	0.636	0.808	4.11824638578503e-214	3	RACK1
PFKL	8.90493184577659e-219	0.219633550109914	0.166	0.282	5.35889893546989e-214	3	PFKL
RPL182	1.03722268477544e-218	0.305270518714873	0.787	0.882	6.24190239471014e-214	3	RPL18
CTDNEP1	5.89067099993795e-218	0.0553875314652692	0.123	0.251	3.54494690105266e-213	3	CTDNEP1
MGAT1	6.44495631356753e-217	0.149911498954652	0.147	0.268	3.87851025994181e-212	3	MGAT1
JUND	6.60922400964573e-217	0.375071251617789	0.202	0.292	3.9773649167647e-212	3	JUND
TSC22D32	7.30923940791715e-217	0.0595870942662344	0.17	0.31	4.39862718329046e-212	3	TSC22D3
GSTK1	1.57424193596303e-216	0.102985911286083	0.132	0.258	9.4736305464319e-212	3	GSTK1
H1FX	3.27824214649324e-216	0.466865928352163	0.237	0.305	1.97281334133817e-211	3	H1FX
PFN1	3.36913243393285e-216	0.036622185719164	0.664	0.827	2.02751020741645e-211	3	PFN1
COPE1	3.49921479150626e-216	0.048118044206795	0.124	0.259	2.10579246938055e-211	3	COPE
PPP2R1A	9.57110619531118e-216	0.198901083665879	0.153	0.269	5.75979599727631e-211	3	PPP2R1A
UBE2J11	1.0369453145182e-215	0.0382657277035119	0.128	0.26	6.24023320823908e-211	3	UBE2J1
EDEM1	7.05928698405442e-215	0.414604753004368	0.179	0.267	4.24820831413411e-210	3	EDEM1
EEF1G3	8.91915981739148e-214	0.0260034018473516	0.563	0.748	5.36746118650802e-209	3	EEF1G
CD742	2.52256256470267e-213	0.105131605361391	0.627	0.781	1.51805292581242e-208	3	CD74
BAALC1	2.76025507565153e-213	0.504835180129496	0.213	0.265	1.66109390197634e-208	3	BAALC
GUK11	9.02102494504132e-213	0.00863000126799318	0.129	0.268	5.42876260167642e-208	3	GUK1
RPS33	1.05846932276521e-212	0.0586197931838832	0.668	0.834	6.36976253746877e-208	3	RPS3
PCM11	3.41848614638917e-212	0.123082769429386	0.128	0.251	2.05721077803554e-207	3	PCM1
SSU72	3.29371527011249e-211	0.0045277774905903	0.118	0.254	1.98212491240099e-206	3	SSU72
TNFRSF1A	3.39822660799757e-211	0.216556090844205	0.169	0.282	2.04501879042686e-206	3	TNFRSF1A
CSK	5.77682064356546e-211	0.056607588240398	0.136	0.264	3.47643289509126e-206	3	CSK
PPA11	1.01963437018256e-210	0.0215168770032375	0.14	0.279	6.1360576763216e-206	3	PPA1
DAZAP1	3.10504529676097e-208	0.169918617227789	0.159	0.278	1.86858520913778e-203	3	DAZAP1
CAPZB	9.2345564285245e-208	0.119619727915974	0.141	0.263	5.55726371312176e-203	3	CAPZB
MLLT1	1.46906794464987e-205	0.308447443993807	0.165	0.258	8.84070398410843e-201	3	MLLT1
ZBTB442	1.52342967621084e-202	0.365646618468726	0.711	0.779	9.1678474484692e-198	3	ZBTB44
NDUFV1	5.19729779955195e-202	0.1501916520773	0.154	0.271	3.12768184279237e-197	3	NDUFV1
FOS	4.85837553158745e-201	0.561178543189473	0.23	0.283	2.92372181115401e-196	3	FOS
ATP5F1D	1.6618354017296e-198	0.351367937786337	0.19	0.27	1.00007592640685e-193	3	ATP5F1D
ARHGAP4	3.17845513624416e-197	0.324541475453118	0.18	0.261	1.91276251644037e-192	3	ARHGAP4
GSN1	5.56628338362037e-195	0.25325344207797	0.174	0.271	3.3497336774289e-190	3	GSN
RPL7A3	1.0168555738976e-187	0.113706878133593	0.715	0.858	6.11933515815834e-183	3	RPL7A
RPL293	1.56653254105567e-187	0.15333824280154	0.727	0.857	9.42723617881894e-183	3	RPL29
DPP7	1.3009177688279e-185	0.483267620002673	0.218	0.256	7.82879304102943e-181	3	DPP7
AP002990.13	5.84095242918449e-179	0.201799202855599	0.408	0.493	3.51502676235893e-174	3	AP002990.1
RPL381	1.29025617980786e-177	0.338890862431169	0.832	0.9	7.76463266446571e-173	3	RPL38
CLEC11A	5.52934385300583e-167	0.496013310752834	0.233	0.256	3.32750383730038e-162	3	CLEC11A
RPS93	8.04184452076117e-164	0.0888319131041495	0.723	0.862	4.83950161414886e-159	3	RPS9
RPL44	1.3484597866748e-163	0.0287426263212129	0.671	0.83	8.11489615023029e-159	3	RPL4
RPL221	2.59049077987504e-163	0.31035731584587	0.83	0.893	1.558931446421e-158	3	RPL22
RPS112	1.93187584238748e-156	0.37705814318107	0.928	0.948	1.16258356319036e-151	3	RPS11
HNRNPA1	2.05158917065438e-156	0.0756162418745641	0.705	0.842	1.2346258470081e-151	3	HNRNPA1
PPIAP46	2.43113153423747e-153	0.148341429900493	0.178	0.279	1.46303064598877e-148	3	PPIAP46
RPL281	2.59608115929149e-152	0.317849923411829	0.883	0.932	1.56229568085002e-147	3	RPL28
RPL82	1.39062975957361e-148	0.176579583248468	0.772	0.874	8.36867083013801e-144	3	RPL8
HCST1	3.06722370072796e-146	0.155752545629334	0.207	0.297	1.84582455086108e-141	3	HCST
RPSA1	1.33766691036507e-143	0.261008833449266	0.875	0.936	8.04994569988598e-139	3	RPSA
RPS121	1.91883087210341e-131	0.31833213798109	0.955	0.973	1.15473323052311e-126	3	RPS12
RPL310	2.83350087090762e-125	0.279549857058115	0.857	0.913	1.7051724891035e-120	3	RPL3
RPL53	8.62619256656151e-121	0.13087092703344	0.745	0.849	5.19115642463105e-116	3	RPL5
RPS163	5.89238537760185e-117	0.020143210451173	0.767	0.89	3.54597859638702e-112	3	RPS16
SNHG251	2.5909410067848e-116	0.383252764064322	0.792	0.78	1.55920238847302e-111	3	SNHG25
RPL263	8.05625170580098e-116	0.18968849537347	0.83	0.907	4.84817171403397e-111	3	RPL26
RPLP02	9.49423325394287e-110	0.29121375686841	0.931	0.953	5.71353462989028e-105	3	RPLP0
RPL273	1.41049955133368e-102	0.104938644239813	0.812	0.905	8.48824524997097e-98	3	RPL27
RPL27A1	4.93239474942783e-97	0.283489423551216	0.95	0.968	2.96826583625817e-92	3	RPL27A
RPL13A2	2.23834469097685e-96	0.219457245109301	0.91	0.951	1.34701345158296e-91	3	RPL13A
RPL362	1.43781689406728e-86	0.249048994897165	0.932	0.963	8.6526382868075e-82	3	RPL36
RPS243	3.43979057530234e-80	0.117240804072758	0.824	0.9	2.0700315703112e-75	3	RPS24
TPT12	2.56180391726665e-69	0.275422585520425	0.942	0.95	1.5416679793719e-64	3	TPT1
RPS3A3	6.29116480971038e-67	0.0734199080749907	0.856	0.926	3.78596007083561e-62	3	RPS3A
EEF1A12	7.83698112689772e-60	0.212246592857612	0.984	0.988	4.71621687235578e-55	3	EEF1A1
RPS212	1.00799155302732e-59	0.0777012685212757	0.885	0.946	6.06599236696308e-55	3	RPS21
RPL18A3	9.97781846079441e-59	0.054063736667195	0.879	0.942	6.00455137152147e-54	3	RPL18A
RPL37A3	2.67091236808905e-52	0.150494085051858	0.925	0.956	1.60732835399231e-47	3	RPL37A
RPS83	2.61210532761898e-45	0.0665975656311035	0.919	0.958	1.57193886510782e-40	3	RPS8
RPLP23	5.13252548753168e-36	0.118640379578346	0.964	0.975	3.08870251314169e-31	3	RPLP2
MALAT11	5.24657601556622e-31	0.1508121541193	0.964	0.964	3.1573369804076e-26	3	MALAT1
RPS283	1.14853791391774e-26	0.0292680857664713	0.937	0.962	6.91178631216558e-22	3	RPS28
RPLP13	1.583648022557e-15	0.0906049028029514	0.984	0.991	9.53023543494574e-11	3	RPLP1
HIST1H4C	0	2.40280613191102	0.639	0.185	0	4	HIST1H4C
PCNA1	0	1.47671669122044	0.847	0.252	0	4	PCNA
TUBA1B1	0	1.42056500090227	0.987	0.564	0	4	TUBA1B
DUT1	0	1.33145786663979	0.79	0.237	0	4	DUT
DHFR1	0	1.32829129709353	0.633	0.134	0	4	DHFR
TYMS1	0	1.29949414716476	0.853	0.285	0	4	TYMS
PCLAF1	0	1.18870367521903	0.631	0.14	0	4	PCLAF
TUBB	0	1.17690015813768	0.951	0.481	0	4	TUBB
RRM2	0	1.17558105940853	0.442	0.059	0	4	RRM2
TK1	0	1.12602527351186	0.497	0.076	0	4	TK1
H2AFZ1	0	1.12454827570179	0.844	0.364	0	4	H2AFZ
MCM71	0	1.10214341502449	0.77	0.245	0	4	MCM7
STMN11	0	1.07937777876507	0.941	0.53	0	4	STMN1
MCM41	0	1.07654135515916	0.699	0.201	0	4	MCM4
MCM61	0	1.02089927021052	0.566	0.14	0	4	MCM6
MIF1	0	1.01812954019531	0.951	0.604	0	4	MIF
HMGB11	0	1.00979344203819	0.958	0.589	0	4	HMGB1
ASF1B	0	0.99648164941261	0.396	0.053	0	4	ASF1B
CENPM	0	0.952190828584793	0.458	0.082	0	4	CENPM
HELLS1	0	0.946699216406355	0.542	0.131	0	4	HELLS
HSPA81	0	0.935285930312435	0.749	0.364	0	4	HSPA8
GINS2	0	0.92569825707639	0.422	0.075	0	4	GINS2
RRM1	0	0.919291328626875	0.475	0.103	0	4	RRM1
RANBP11	0	0.903227630589374	0.854	0.404	0	4	RANBP1
MCM51	0	0.898194915345025	0.738	0.289	0	4	MCM5
MCM31	0	0.887912480381369	0.643	0.211	0	4	MCM3
MYBL2	0	0.885072318730264	0.348	0.047	0	4	MYBL2
ZWINT	0	0.875430388168732	0.4	0.067	0	4	ZWINT
CDCA5	0	0.866142920871517	0.386	0.061	0	4	CDCA5
HMGB2	0	0.863724610757617	0.894	0.439	0	4	HMGB2
E2F1	0	0.861378943004976	0.426	0.089	0	4	E2F1
TCF19	0	0.85779052128613	0.365	0.06	0	4	TCF19
SMC4	0	0.855290718488699	0.674	0.261	0	4	SMC4
DEK1	0	0.840046081056993	0.684	0.265	0	4	DEK
SIVA11	0	0.8108622815445	0.67	0.235	0	4	SIVA1
CDT1	0	0.809808342895233	0.466	0.107	0	4	CDT1
NCAPD31	0	0.80105920605324	0.598	0.202	0	4	NCAPD3
RAD51AP1	0	0.79509519978418	0.342	0.053	0	4	RAD51AP1
TOP2A	0	0.7928628734711	0.419	0.099	0	4	TOP2A
HSP90AA11	0	0.777535713359887	0.918	0.588	0	4	HSP90AA1
SMC2	0	0.775222670128989	0.414	0.097	0	4	SMC2
CLSPN	0	0.766583288150382	0.406	0.081	0	4	CLSPN
CDC45	0	0.757683795827722	0.414	0.079	0	4	CDC45
PGAM11	0	0.750844669976259	0.529	0.192	0	4	PGAM1
RPA31	0	0.740345579098927	0.512	0.165	0	4	RPA3
MCM21	0	0.738311600499678	0.451	0.112	0	4	MCM2
HMGN21	0	0.733216665283596	0.969	0.63	0	4	HMGN2
USP11	0	0.729733769340763	0.479	0.141	0	4	USP1
POLD3	0	0.721549798264666	0.416	0.101	0	4	POLD3
SNRPG1	0	0.72018182252059	0.762	0.381	0	4	SNRPG
LMNB11	0	0.708183980314181	0.583	0.202	0	4	LMNB1
MSH61	0	0.701714295150455	0.559	0.21	0	4	MSH6
PAICS1	0	0.701547304376719	0.554	0.189	0	4	PAICS
TMPO	0	0.699836475960784	0.533	0.175	0	4	TMPO
ALYREF1	0	0.69926942275082	0.625	0.229	0	4	ALYREF
CENPU	0	0.689819193191235	0.426	0.102	0	4	CENPU
CDC6	0	0.689372029257696	0.293	0.045	0	4	CDC6
ATAD2	0	0.678643327244351	0.343	0.075	0	4	ATAD2
FABP51	0	0.675784658456958	0.497	0.172	0	4	FABP5
TMEM106C	0	0.667220441669303	0.35	0.073	0	4	TMEM106C
NAA381	0	0.666927470905726	0.829	0.44	0	4	NAA38
DTL	0	0.665787186342755	0.3	0.047	0	4	DTL
SLC25A51	0	0.658868841162299	0.624	0.269	0	4	SLC25A5
TFDP1	0	0.649833890926559	0.42	0.113	0	4	TFDP1
DNAJC9	0	0.644218187096961	0.382	0.1	0	4	DNAJC9
UNG	0	0.643118632525027	0.303	0.059	0	4	UNG
HNRNPAB1	0	0.637454162912465	0.696	0.311	0	4	HNRNPAB
PA2G41	0	0.626423629095686	0.682	0.308	0	4	PA2G4
DNMT11	0	0.624016934280653	0.546	0.197	0	4	DNMT1
MKI67	0	0.618897908217692	0.379	0.1	0	4	MKI67
CDCA71	0	0.61851998348392	0.435	0.126	0	4	CDCA7
CKS1B	0	0.613167352334294	0.385	0.1	0	4	CKS1B
SMC1A1	0	0.611693476726776	0.496	0.173	0	4	SMC1A
SLBP1	0	0.610816804839531	0.473	0.147	0	4	SLBP
PRKDC1	0	0.602809446084241	0.606	0.248	0	4	PRKDC
NUCKS11	0	0.602514530258327	0.784	0.403	0	4	NUCKS1
PSMC31	0	0.599761387663748	0.449	0.146	0	4	PSMC3
SAE1	0	0.596493388369588	0.42	0.132	0	4	SAE1
CACYBP1	0	0.595620890811553	0.495	0.173	0	4	CACYBP
CENPX	0	0.593705234941798	0.359	0.095	0	4	CENPX
NOP561	0	0.588540656001473	0.665	0.299	0	4	NOP56
PPIA1	0	0.587321983947029	0.964	0.701	0	4	PPIA
CDK41	0	0.583738589679663	0.483	0.156	0	4	CDK4
RAN1	0	0.582553823775848	0.796	0.431	0	4	RAN
RBBP71	0	0.581991246582269	0.66	0.28	0	4	RBBP7
FANCI	0	0.572689592987323	0.366	0.09	0	4	FANCI
NASP1	0	0.567942248628681	0.61	0.244	0	4	NASP
GMNN	0	0.565582056384228	0.385	0.103	0	4	GMNN
PTMA2	0	0.565250693510527	0.998	0.884	0	4	PTMA
TUBB4B	0	0.551281198504903	0.491	0.164	0	4	TUBB4B
LIG1	0	0.548038319813047	0.353	0.087	0	4	LIG1
NCAPG2	0	0.536513579160243	0.327	0.077	0	4	NCAPG2
HNRNPF1	0	0.528298832705267	0.566	0.226	0	4	HNRNPF
SNRPD31	0	0.525531397293691	0.755	0.386	0	4	SNRPD3
CHAF1A	0	0.517938975852028	0.327	0.077	0	4	CHAF1A
COX8A1	0	0.50582972116282	0.718	0.357	0	4	COX8A
RECQL4	0	0.50406828476894	0.31	0.066	0	4	RECQL4
PTGES31	0	0.501913027305678	0.735	0.378	0	4	PTGES3
BRCA1	0	0.487516513702968	0.273	0.058	0	4	BRCA1
PKM1	0	0.480480855040588	0.602	0.267	0	4	PKM
SNRPD11	0	0.479313958604547	0.633	0.292	0	4	SNRPD1
H2AFV1	0	0.476328761855647	0.695	0.338	0	4	H2AFV
C19orf481	0	0.447820099665386	0.43	0.144	0	4	C19orf48
HNRNPA31	0	0.432041775132848	0.807	0.462	0	4	HNRNPA3
[truncated: 4,224 more rows]
