# Supplementary material for: Microfluidics-free single-cell genomics with templated emulsification
Source: Nat Biotechnol. 2023 Mar 6;41(11):1557–66. doi: 10.1038/s41587-023-01685-z (PMC10635830; doi:10.1038/s41587-023-01685-z)
Supplement: Supplementary file 8 — PBMC marker genes used for cluster-based cell-type identification (a) and identified using differential expression between clusters (b). [file 41587_2023_1685_MOESM8_ESM.xlsx]

## Sheet: Supplementary Table 7a
Cell	Markers
CD14 Monocytes	LYZ	S100A9	S100A8
CD16 Monocytes	FCGR3A	LST1	AIF1	MS4A7	FTL
Dendritic cells	HLA-DRA	CST3	FCER1A	CD74
B cells	MS4A1	CD74	CD79A
NK cells	NKG7	GNLY	CST7	ACTA2
CD8 T cells	NKG7	CCL5
CM CD4 T cells	TMSB10	TMSB4X
Memory CD4 T cells	IL32	CD52	TRAC	LTB
Naive CD4 T cells	RPLx	RPSx	MALAT1
Platelet	PPBP	PF4
Plasma	JCHAIN	MZB1
Plasma-like	IGxx
Hematopoietic stem and progenitor cell	SOX4	SNHG29	EEF1G

## Sheet: Supplementary Table 7b
Table 1
cluster	rank_1_gene	rank_1_score	rank_1_p_value	rank_1_p_value_adj	rank_1_log2fc	rank_2_gene	rank_2_score	rank_2_p_value	rank_2_p_value_adj	rank_2_log2fc	rank_3_gene	rank_3_score	rank_3_p_value	rank_3_p_value_adj	rank_3_log2fc	rank_4_gene	rank_4_score	rank_4_p_value	rank_4_p_value_adj	rank_4_log2fc	rank_5_gene	rank_5_score	rank_5_p_value	rank_5_p_value_adj	rank_5_log2fc	rank_6_gene	rank_6_score	rank_6_p_value	rank_6_p_value_adj	rank_6_log2fc	rank_7_gene	rank_7_score	rank_7_p_value	rank_7_p_value_adj	rank_7_log2fc	rank_8_gene	rank_8_score	rank_8_p_value	rank_8_p_value_adj	rank_8_log2fc	rank_9_gene	rank_9_score	rank_9_p_value	rank_9_p_value_adj	rank_9_log2fc	rank_10_gene	rank_10_score	rank_10_p_value	rank_10_p_value_adj
0	RPLP2	120.713	0	0	1.262	RPL32	119.904	0	0	1.177	RPS14	119.065	0	0	1.261	RPL34	117.265	0	0	1.197	RPL21	116.374	0	0	1.09	RPL31	115.86	0	0	1.284	RPS12	114.645	0	0	0.98	RPS27A	112.942	0	0	1.206	RPS6	109.228	0	0	1.158	RPS28	108.793	0	0
1	S100A9	141.152	0	0	4.854	LYZ	138.177	0	0	4.293	FOS	127.53	0	0	2.822	FCN1	123.794	0	0	3.804	PSAP	119.682	0	0	2.91	FTH1	108.659	0	0	2.127	FTL	107.372	0	0	1.805	DUSP1	104.945	0	0	2.051	S100A8	104.127	0	0	4.186	NBPF20	90.119	0	0
2	IL32	68.5	0	0	1.64	CD52	64.601	0	0	1.17	RPS29	57.832	0	0	0.717	RPL41	55.819	0	0	0.62	RPS18	53.044	0	0	0.86	CRIP1	52.925	0	0	1.165	RPL13A	51.112	0	0	0.554	TRAC	50.927	0	0	1.545	LTB	49.261	0	0	1.414	RPS27	48.491	0	0
3	RPL13	57.58	0	0	0.765	MALAT1	54.408	0	0	0.712	RPS12	47.424	0	0	0.548	RPL21	41.373	0	0	0.537	RPL7	40.57	0	0	0.565	RPS28	40.12	0	0	0.525	MT-ND4	39.68	0	0	0.556	RPS3A	38.941	0	0	0.525	EEF1A1	38.174	0	0	0.33	RPLP2	38.041	0	0
4	CCL5	87.72	0	0	3.143	NKG7	71.833	0	0	2.405	RPS27	68.598	0	0	0.981	IL32	64.614	0	0	1.733	KLRB1	64.314	0	0	2.903	RPL41	56.959	0	0	0.694	RPS26	51.07	0	0	0.706	RPS3	49.264	0	0	0.705	RPL23A	48.843	0	0	0.881	RPL27A	47.928	0	0
5	CD74	83.506	0	0	2.589	IGHM	69.745	0	0	3.023	HLA-DRA	67.009	0	0	2.22	CD79B	64.806	0	0	4.536	RPS11	62.293	0	0	0.935	CD79A	58.011	0	0	4.807	HLA-DRB1	53.152	0	0	1.81	IGKC	49.339	0	0	1.229	CD37	47.916	0	0	2.115	HLA-DPB1	46.964	0	0
6	NKG7	93.596	0	0	4.725	GNLY	72.395	0	0	4.462	PRF1	66.852	0	0	5.149	GZMB	65.523	0	0	5.402	MT-CO2	59.7	0	0	1.241	CST7	57.551	0	0	3.811	HLA-B	51.023	0	0	0.743	CCL5	49.395	0	0	2.472	B2M	49.315	0	0	0.614	FGFBP2	48.957	0	0
7	NKG7	53.951	0	0	2.585	CCL5	53.104	0	0	2.593	MT-CO2	51.038	0	0	1.076	MT-CO3	46.479	0	0	0.738	MT-ND4	40.858	0	0	0.745	MT-ATP6	40.318	0	0	0.973	GNLY	35.121	0	0	2.628	MT-CYB	33.441	0	0	0.798	HLA-B	32.486	0	0	0.47	MALAT1	32.068	0	0
8	PSAP	79.066	0	0	2.904	FTH1	73.329	0	0	2.205	FTL	72.622	0	0	1.984	CD74	71.716	0	0	2.426	COTL1	69.466	0	0	2.432	CST3	68.002	0	0	2.962	IFI30	67.232	0	0	2.75	ENSG00000268173	66.061	0	0	2.7	HLA-DRA	63.359	0	0	2.367	FCN1	62.318	0	0
9	LST1	80.446	0	0	4.468	FTL	77.565	0	0	2.922	FCGR3A	77.43	0	0	5.003	AIF1	76.149	0	0	4.266	FCER1G	70.109	0	0	3.505	TYROBP	70.048	0	0	3.197	SERPINA1	65.503	0	0	3.301	FTH1	63.4	0	0	2.17	IFI30	63.171	0	0	2.681	S100A4	62.556	0	0
10	HLA-DRA	72.896	0	0	3.677	CD74	72.658	0	0	3.228	HLA-DRB1	71.387	0	0	3.545	HLA-DPB1	69.447	0	0	3.649	HLA-DPA1	67.925	0	0	3.512	CST3	65.473	0	0	3.198	HLA-DQB1	62.805	0	0	3.84	HLA-DQA1	62.484	0	0	4.506	LGALS1	55.321	0	0	2.351	HLA-DMA	54.049	0	0
11	RPL41	51.866	0	0	1.001	RPL34	50.082	0	0	1.126	RPL10	49.736	0	0	1.165	RPS18	48.595	0	0	1.303	RPS27	48.217	0	0	1.121	RPS14	45.67	0	0	1.08	RPL31	45.527	0	0	1.117	RPL23A	45.293	0	0	1.252	RPS27A	44.44	0	0	1.053	RPL13A	43.93	0	0
12	JCHAIN	59.893	0	0	6.187	MZB1	57.555	0	0	5.916	TXNDC5	56.797	0	0	6.085	PPIB	53.333	0	0	3.524	SSR4	50.836	0	0	2.768	HSP90B1	50.803	0	0	3.055	SEC11C	49.785	0	0	4.314	SUB1	49.217	0	0	3.248	DERL3	48.607	0	0	5.693	ITM2C	48.235	0	0
13	MT-RNR2	46.951	0	0	1.678	MT-ND4	41.966	0	0	1.307	MT-CO3	40.931	0	0	1.116	PSAP	39.473	0	0	2.283	MT-ND3	39.298	0	0	1.469	FTH1	38.365	0	0	1.898	S100A9	38.35	0	0	2.912	FCN1	37.393	0	0	2.558	FOS	37.306	0	0	1.996	FTL	35.181	0	0
14	IGKC	53.255	0	0	2.849	IGHA1	50.619	0	0	2.91	IGLC2	42.791	0	0	2.873	JCHAIN	32.95	0	0	2.651	IGHM	32.682	0	0	2.425	IGHG1	30.867	0	0	2.8	IGLL5	24.375	0	0	2.64	FOS	23.99	0	0	1.223	IGLC3	23.854	0	0	2.154	IGLC1	23.812	0	0
15	TMSB10	34.059	0	0	1.212	TMSB4X	33.317	0	0	1.232	ACTG1	32.895	0	0	1.899	IL32	31.013	0	0	2.397	CD52	29.182	0	0	1.734	GAPDH	28.363	0	0	1.843	ACTB	27.704	0	0	1.347	MYL6	26.587	0	0	1.4	TRAC	25.769	0	0	1.996	CRIP1	25.06	0	0
16	PPBP	22.015	0	0	11.915	NRGN	21.97	0	0	8.207	GPX1	21.863	0	0	5.494	PF4	21.724	0	0	11.833	CAVIN2	21.471	0	0	11.69	GNG11	21.333	0	0	10.659	TUBB1	21.203	0	0	11.904	VCL	20.78	0	0	7.003	CLU	20.749	0	0	8.712	ENSG00000288796	20.73	0	0
17	RPLP0	12.796	0	0	1.518	SNHG29	12.742	0	0	2.509	RPS24	12.059	0	0	1.31	EEF1G	11.561	0	0	1.622	SOX4	10.723	0	0	4.549	HNRNPA1	10.609	0	0	1.631	GIHCG	10.594	0	0	5.335	RPS3A	10.523	0	0	1.045	RPL7	10.322	0	0	1.057	HSP90AB1	9.972	0	0
[truncated: 201 more columns]
